# Supplementary material for: Enrichment allows identification of diverse, rare elements in metagenomic resistome-virulome sequencing
Source: Microbiome. 2017 Oct 17;5:142. doi: 10.1186/s40168-017-0361-8 (PMC5645900; doi:10.1186/s40168-017-0361-8)
Supplement: Supplementary file 2 — File S1. Additional gene accessions identified using bait enrichment. (XLSX 79 kb) [file 40168_2017_361_MOESM2_ESM.xlsx]

## Sheet: Sheet3
File S1: Additional 1,441 gene accessions identified using bait-enrichment.
Category	Class of Resistance	Gene_ID	Number of Hits
AR	Aminocoumarins	ACou|AE016830.1|gene1599|Aminocoumarins|Aminocoumarin-resistant_DNA_topoisomerases|PARE	10977		0.693269	999	AR
AR	Aminocoumarins	ACou|CP000647.1|gene3444|Aminocoumarins|Aminocoumarin-resistant_DNA_topoisomerases|PARE	1344		0.0104094	15	BR
AR	Aminocoumarins	ACou|CP004022.1|gene2481|Aminocoumarins|Aminocoumarin-resistant_DNA_topoisomerases|PARE	33349		0.0582929	84	MR
AR	Aminocoumarins	ACou|NC_003197.1.1254704|Aminocoumarins|Aminocoumarin-resistant_DNA_topoisomerases|PARE	143		0.198473	286	VF
AR	Aminocoumarins	ACou|NC_006582.1.320275|Aminocoumarins|Aminocoumarin-resistant_DNA_topoisomerases|PARE	227		0.0229008	33	AR/BR
AR	Aminocoumarins	ACou|NC_008702.1.4609137|Aminocoumarins|Aminocoumarin-resistant_DNA_topoisomerases|PARE	13143		0.0111034	16	MR/BR
AR	Aminocoumarins	ACou|NC_010400.5986295|Aminocoumarins|Aminocoumarin-resistant_DNA_topoisomerases|PARE	206		0.0055517	8	AR/BR/MR
AR	Aminocoumarins	ACou|NC_010410.6000336|Aminocoumarins|Aminocoumarin-resistant_DNA_topoisomerases|PARE	462
AR	Aminoglycosides	@phgb|AJ884726|539-1325|ARO:3002614|aadA14|Aminoglycosides|Aminoglycoside_O-nucleotidyltransferases|ANT3-DPRIME	46
AR	Aminoglycosides	@phgb|JX486113|0-795|ARO:3002668|rmtG|Aminoglycosides|16S_rRNA_methyltransferases|RMTG	199
AR	Aminoglycosides	@phgb|KC895984|1081-1855|ARO:3002631|spd|Aminoglycosides|Aminoglycoside_O-nucleotidyltransferases|SPD	916
AR	Aminoglycosides	1013|AB119105.1|AB119105|Aminoglycosides|Aminoglycoside_N-acetyltransferases|AAC6-PRIME	19
AR	Aminoglycosides	1070|AB777501.1|AB777501|Aminoglycosides|Aminoglycoside_N-acetyltransferases|AAC6-PRIME	3489
AR	Aminoglycosides	1074|FJ854362.1|FJ854362|Aminoglycosides|Aminoglycoside_N-acetyltransferases|AAC6-PRIME	610
AR	Aminoglycosides	1080|AF294653.1|AF294653|Aminoglycosides|Aminoglycoside_O-nucleotidyltransferases|ANT3-DPRIME	33943
AR	Aminoglycosides	1190|AJ243491.1|AJ243491|Aminoglycosides|Aminoglycoside_N-acetyltransferases|AAC6-PRIME	1442
AR	Aminoglycosides	1191|AJ243491.1|AJ243491|Aminoglycosides|Aminoglycoside_O-nucleotidyltransferases|ANT3-DPRIME	279461
AR	Aminoglycosides	1198|JN118546.1|JN118546|Aminoglycosides|Aminoglycoside_N-acetyltransferases|AAC6-PRIME	51
AR	Aminoglycosides	1199|JN118546.1|JN118546|Aminoglycosides|Aminoglycoside_O-nucleotidyltransferases|ANT3-DPRIME	2893
AR	Aminoglycosides	1203|AF318077.1|AF318077|Aminoglycosides|Aminoglycoside_N-acetyltransferases|AAC3	20
AR	Aminoglycosides	1209|GQ202693.1|GQ202693|Aminoglycosides|Aminoglycoside_N-acetyltransferases|AAC6-PRIME	1058
AR	Aminoglycosides	1235|EU358785.1|EU358785|Aminoglycosides|Aminoglycoside_N-acetyltransferases|AAC6-PRIME	2314
AR	Aminoglycosides	1238|JX131372.1|JX131372|Aminoglycosides|Aminoglycoside_N-acetyltransferases|AAC6-PRIME	1585
AR	Aminoglycosides	1307|AM412777.1|AM412777|Aminoglycosides|Aminoglycoside_N-acetyltransferases|AAC6-PRIME	3639
AR	Aminoglycosides	145|JF769133.1|JF769133|Aminoglycosides|Aminoglycoside_O-nucleotidyltransferases|ANT3-DPRIME	35561
AR	Aminoglycosides	1521|AF174129.3|AF174129|Aminoglycosides|Aminoglycoside_O-nucleotidyltransferases|ANT3-DPRIME	20694
AR	Aminoglycosides	1572|LC031883.1|LC031883|Aminoglycosides|Aminoglycoside_N-acetyltransferases|AAC6-PRIME	40
AR	Aminoglycosides	1592|HE616889.1|HE616889|Aminoglycosides|Aminoglycoside_N-acetyltransferases|AAC6-PRIME	3428
AR	Aminoglycosides	1613|AY740681.1|AY740681|Aminoglycosides|Aminoglycoside_O-nucleotidyltransferases|ANT3-DPRIME	3802
AR	Aminoglycosides	1654|AY920928.1|AY920928|Aminoglycosides|Aminoglycoside_N-acetyltransferases|AAC6-PRIME	856
AR	Aminoglycosides	1656|AY920928.1|AY920928|Aminoglycosides|Aminoglycoside_O-nucleotidyltransferases|ANT2-DPRIME	5428
AR	Aminoglycosides	1659|JN596280.1|JN596280|Aminoglycosides|Aminoglycoside_N-acetyltransferases|AAC6-PRIME	980
AR	Aminoglycosides	1727|AY162283.2|AY162283|Aminoglycosides|Aminoglycoside_N-acetyltransferases|AAC6-PRIME	1741
AR	Aminoglycosides	174|AF453998.2|AF453998|Aminoglycosides|Aminoglycoside_O-nucleotidyltransferases|ANT3-DPRIME	10298
AR	Aminoglycosides	1758|JN676230.2|JN676230|Aminoglycosides|Aminoglycoside_O-nucleotidyltransferases|ANT3-DPRIME	150674
AR	Aminoglycosides	1823|AB777500.1|AB777500|Aminoglycosides|Aminoglycoside_N-acetyltransferases|AAC6-PRIME	2737
AR	Aminoglycosides	1825|AB777500.1|AB777500|Aminoglycosides|Aminoglycoside_N-acetyltransferases|AAC6-PRIME	1266
AR	Aminoglycosides	1832|EF118171.1|EF118171|Aminoglycosides|Aminoglycoside_N-acetyltransferases|AAC6-PRIME	984
AR	Aminoglycosides	1850|AF156486.1|AF156486|Aminoglycosides|Aminoglycoside_O-nucleotidyltransferases|ANT3-DPRIME	42640
AR	Aminoglycosides	1906|AJ584652.2|AJ584652|Aminoglycosides|Aminoglycoside_N-acetyltransferases|AAC6-PRIME	4992
AR	Aminoglycosides	545|L25617.1|PSEAACDINT|Aminoglycosides|Aminoglycoside_N-acetyltransferases|AAC6-PRIME	3168
AR	Aminoglycosides	551|EU503121.1|EU503121|Aminoglycosides|Aminoglycoside_N-acetyltransferases|AAC6-PRIME	1659
AR	Aminoglycosides	565|Z48231.1|Z48231|Aminoglycosides|Aminoglycoside_N-acetyltransferases|SAT	191
AR	Aminoglycosides	576|M20305.1|RP43APHA|Aminoglycosides|Aminoglycoside_O-phosphotransferases|APH3-PRIME	3390
AR	Aminoglycosides	59|EF540343.1|EF540343|Aminoglycosides|Aminoglycoside_O-nucleotidyltransferases|ANT4-PRIME	42
AR	Aminoglycosides	610|Y18050.2|Y18050|Aminoglycosides|Aminoglycoside_N-acetyltransferases|AAC6-PRIME	1169
AR	Aminoglycosides	611|Y18050.2|Y18050|Aminoglycosides|Aminoglycoside_O-phosphotransferases|APH3-PRIME	25896
AR	Aminoglycosides	616|HQ875016.1|HQ875016|Aminoglycosides|Aminoglycoside_O-nucleotidyltransferases|ANT3-DPRIME	44147
AR	Aminoglycosides	653|unknown_id|unknown_name|Aminoglycosides|Aminoglycoside_O-nucleotidyltransferases|ANT3-DPRIME	18
AR	Aminoglycosides	660|JQ808129.1|JQ808129|Aminoglycosides|Aminoglycoside_N-acetyltransferases|AAC6-PRIME	5332
AR	Aminoglycosides	67|AF047479.2|AF047479|Aminoglycosides|Aminoglycoside_N-acetyltransferases|AAC6-PRIME	1135
AR	Aminoglycosides	700|M29953.1|CAJAPHA7A|Aminoglycosides|Aminoglycoside_O-phosphotransferases|APH3-PRIME	7406
AR	Aminoglycosides	703|JF414726.1|JF414726|Aminoglycosides|Aminoglycoside_O-nucleotidyltransferases|ANT2-DPRIME	481
AR	Aminoglycosides	724|AJ223604.1|AJ223604|Aminoglycosides|Aminoglycoside_N-acetyltransferases|AAC6-PRIME	1219
AR	Aminoglycosides	823|AJ878850.1|AJ878850|Aminoglycosides|Aminoglycoside_N-acetyltransferases|AAC6-PRIME	2553
AR	Aminoglycosides	859|U41471.1|MFU41471|Aminoglycosides|Aminoglycoside_N-acetyltransferases|AAC2-PRIME	12
AR	Aminoglycosides	890|AJ746361.2|AJ746361|Aminoglycosides|Aminoglycoside_O-nucleotidyltransferases|ANT2-DPRIME	10687
AR	Aminoglycosides	928|X15852.1|X15852|Aminoglycosides|Aminoglycoside_N-acetyltransferases|AAC3	501
AR	Aminoglycosides	932|L06157.1|PSEAAC3IB|Aminoglycosides|Aminoglycoside_N-acetyltransferases|AAC3-PRIME	293
AR	Aminoglycosides	996|AY884051.1|AY884051|Aminoglycosides|Aminoglycoside_N-acetyltransferases|AAC3-PRIME	75
AR	Aminoglycosides	AGly|Aac3-I|AJ877225|5293-5757|465|Aminoglycosides|Aminoglycoside_N-acetyltransferases|AAC3	1103
AR	Aminoglycosides	AGly|Aac3-IIa|X51534|91-951|861|Aminoglycosides|Aminoglycoside_N-acetyltransferases|AAC3	14
AR	Aminoglycosides	AGly|Aac6-Iaa|NC_003197|1707358-1707795|438|Aminoglycosides|Aminoglycoside_N-acetyltransferases|AAC6-PRIME	92
AR	Aminoglycosides	AGly|Aac6-Iai|EU886977|544-1110|567|Aminoglycosides|Aminoglycoside_N-acetyltransferases|AAC6-PRIME	59
AR	Aminoglycosides	AGly|Aac6-Ib|M21682|380-985|606|Aminoglycosides|Aminoglycoside_N-acetyltransferases|AAC6-PRIME	2570
AR	Aminoglycosides	AGly|Aac6-IIa|M29695|707-1261|555|Aminoglycosides|Aminoglycoside_N-acetyltransferases|AAC6-PRIME	146
AR	Aminoglycosides	AGly|Aac6-IIb|L06163|532-1074|543|Aminoglycosides|Aminoglycoside_N-acetyltransferases|AAC6-PRIME	17
AR	Aminoglycosides	AGly|Aac6-IIc|AF162771|62-643|582|Aminoglycosides|Aminoglycoside_N-acetyltransferases|AAC6-PRIME	152
AR	Aminoglycosides	AGly|Aac6-Iy|AF144880|3452-3979|438|Aminoglycosides|Aminoglycoside_N-acetyltransferases|AAC6-PRIME	52
AR	Aminoglycosides	AGly|aac6-prime-Ib-cr_1_DQ303918|Aminoglycosides|Aminoglycoside_N-acetyltransferases|AAC6-PRIME	2455
AR	Aminoglycosides	AGly|aac6-prime-Ib-cr_3_EF210035|Aminoglycosides|Aminoglycoside_N-acetyltransferases|AAC6-PRIME	956
AR	Aminoglycosides	AGly|AacA29b|AY139599|768-1148|381|Aminoglycosides|Aminoglycoside_N-acetyltransferases|AAC6-PRIME	363
AR	Aminoglycosides	AGly|AacA4|AF416297|2738-3304|567|Aminoglycosides|Aminoglycoside_N-acetyltransferases|AAC6-PRIME	3298
AR	Aminoglycosides	AGly|Aad9|M69221|271-1038|768|Aminoglycosides|Aminoglycoside_O-nucleotidyltransferases|ANT9	5614
AR	Aminoglycosides	AGly|aadA1_2_FJ591054|Aminoglycosides|Aminoglycoside_O-nucleotidyltransferases|ANT3-DPRIME	70304
AR	Aminoglycosides	AGly|aadA11_1_AY144590|Aminoglycosides|Aminoglycoside_O-nucleotidyltransferases|ANT3-DPRIME	33654
AR	Aminoglycosides	AGly|AadA11|AJ567827|1-792|792|Aminoglycosides|Aminoglycoside_O-nucleotidyltransferases|ANT3-DPRIME	979
AR	Aminoglycosides	AGly|AadA12|AY665771|1-792|792|Aminoglycosides|Aminoglycoside_O-nucleotidyltransferases|ANT3-DPRIME	48827
AR	Aminoglycosides	AGly|AadA13|AY713504|1-798|798|Aminoglycosides|Aminoglycoside_O-nucleotidyltransferases|ANT3-DPRIME	2997
AR	Aminoglycosides	AGly|AadA15|DQ393783|1800-2591|792|Aminoglycosides|Aminoglycoside_O-nucleotidyltransferases|ANT3-DPRIME	50294
AR	Aminoglycosides	AGly|AadA16|EU675686|3197-4042|846|Aminoglycosides|Aminoglycoside_O-nucleotidyltransferases|ANT3-DPRIME	2127
AR	Aminoglycosides	AGly|AadA17|FJ460181|774-1565|792|Aminoglycosides|Aminoglycoside_O-nucleotidyltransferases|ANT3-DPRIME	54789
AR	Aminoglycosides	AGly|aadA2_2_JQ363967|Aminoglycosides|Aminoglycoside_O-nucleotidyltransferases|ANT3-DPRIME	65420
AR	Aminoglycosides	AGly|AadA21|AY171244|47-838|792|Aminoglycosides|Aminoglycoside_O-nucleotidyltransferases|ANT3-DPRIME	49214
AR	Aminoglycosides	AGly|AadA22|AM261837|74-865|792|Aminoglycosides|Aminoglycoside_O-nucleotidyltransferases|ANT3-DPRIME	68841
AR	Aminoglycosides	AGly|AadA23|AJ809407|119-898|781|Aminoglycosides|Aminoglycoside_O-nucleotidyltransferases|ANT3-DPRIME	44805
AR	Aminoglycosides	AGly|AadA24|HQ123586|88-768|781|Aminoglycosides|Aminoglycoside_O-nucleotidyltransferases|ANT3-DPRIME	11885
AR	Aminoglycosides	AGly|AadA3|AF047479|1296-2087|792|Aminoglycosides|Aminoglycoside_O-nucleotidyltransferases|ANT3-DPRIME	38246
AR	Aminoglycosides	AGly|AadA4|AY138986|1-798|789|Aminoglycosides|Aminoglycoside_O-nucleotidyltransferases|ANT3-DPRIME	1866
AR	Aminoglycosides	AGly|AadA6|AF140629|61-906|846|Aminoglycosides|Aminoglycoside_O-nucleotidyltransferases|ANT3-DPRIME	17264
AR	Aminoglycosides	AGly|AadA8|AF326210|1-792|792|Aminoglycosides|Aminoglycoside_O-nucleotidyltransferases|ANT3-DPRIME	29085
AR	Aminoglycosides	AGly|AadA8b|AM040708|1174-1965|792|Aminoglycosides|Aminoglycoside_O-nucleotidyltransferases|ANT3-DPRIME	52568
AR	Aminoglycosides	AGly|AB114632.1|gene2|Aminoglycosides|Aminoglycoside_O-nucleotidyltransferases|ANT3-DPRIME	7728
AR	Aminoglycosides	AGly|AF043381.1|gene2|Aminoglycosides|Aminoglycoside_N-acetyltransferases|AAC6-PRIME	5181
AR	Aminoglycosides	AGly|AF162771.1|gene2|Aminoglycosides|Aminoglycoside_N-acetyltransferases|AAC6-PRIME	228
AR	Aminoglycosides	AGly|AF318077.1|gene1|Aminoglycosides|Aminoglycoside_N-acetyltransferases|AAC6-PRIME	1427
AR	Aminoglycosides	AGly|AF355189.1|gene2|1|Aminoglycosides|Aminoglycoside_N-acetyltransferases|AAC3-PRIME	46
AR	Aminoglycosides	AGly|AF355189.1|gene2|2|Aminoglycosides|Aminoglycoside_N-acetyltransferases|AAC6-PRIME	1469
AR	Aminoglycosides	AGly|AJ487033.2|gene1|Aminoglycosides|Aminoglycoside_O-nucleotidyltransferases|ANT2-DPRIME	6132
AR	Aminoglycosides	AGly|AJ809407.1|gene1|Aminoglycosides|Aminoglycoside_O-nucleotidyltransferases|ANT3-DPRIME	44712
AR	Aminoglycosides	AGly|AM087405.1|gene3|Aminoglycosides|Aminoglycoside_O-nucleotidyltransferases|ANT3-DPRIME	21956
AR	Aminoglycosides	AGly|APH-Stph|HE579073|1778413-1779213|801|Aminoglycosides|Aminoglycoside_O-phosphotransferases|APH3-PRIME	1020
AR	Aminoglycosides	AGly|Aph6-I|X01702|485-1285|801|Aminoglycosides|Aminoglycoside_O-phosphotransferases|APH6	3100
AR	Aminoglycosides	AGly|AY00784.1|gene2|Aminoglycosides|Aminoglycoside_N-acetyltransferases|AAC6-PRIME	963
AR	Aminoglycosides	AGly|AY123251|gene5|Aminoglycosides|Aminoglycoside_N-acetyltransferases|AAC6-PRIME	187
AR	Aminoglycosides	AGly|AY136758.1|gene3|Aminoglycosides|Aminoglycoside_N-acetyltransferases|AAC6-PRIME	1510
AR	Aminoglycosides	AGly|AY138986.1|gene1|Aminoglycosides|Aminoglycoside_O-nucleotidyltransferases|ANT3-DPRIME	1030
AR	Aminoglycosides	AGly|AY139603.1|gene1|Aminoglycosides|Aminoglycoside_O-nucleotidyltransferases|ANT3-DPRIME	23987
AR	Aminoglycosides	AGly|EU886977.1|gene2|Aminoglycosides|Aminoglycoside_N-acetyltransferases|AAC6-PRIME	42
AR	Aminoglycosides	AGly|FJ503047.1|gene1|Aminoglycosides|Aminoglycoside_N-acetyltransferases|AAC6-PRIME	2842
AR	Aminoglycosides	AGly|Flqn|Aac6Ib-cr|EF636461|1124-1642|519|Aminoglycosides|Aminoglycoside_N-acetyltransferases|AAC6-PRIME	1418
AR	Aminoglycosides	AGly|GU060319.1|gene3|Aminoglycosides|Aminoglycoside_O-nucleotidyltransferases|ANT3-DPRIME	84178
AR	Aminoglycosides	AGly|HM036080.1|gene1|Aminoglycosides|Aminoglycoside_N-acetyltransferases|AAC3	52
AR	Aminoglycosides	AGly|KJ363320.1|gene3|Aminoglycosides|Aminoglycoside_O-nucleotidyltransferases|ANT3-DPRIME	59539
AR	Aminoglycosides	AGly|L06163.1|gene1|Aminoglycosides|Aminoglycoside_N-acetyltransferases|AAC6-PRIME	24
AR	Aminoglycosides	AGly|M23634.1|gene1|Aminoglycosides|Aminoglycoside_N-acetyltransferases|AAC6-PRIME	2952
AR	Aminoglycosides	AGly|M86913.1|gene4|Aminoglycosides|Aminoglycoside_N-acetyltransferases|AAC6-PRIME	197
AR	Aminoglycosides	AGly|RmtD2|HQ401565|14882-14139|744|Aminoglycosides|16S_rRNA_methyltransferases|RMTD	41
AR	Aminoglycosides	AGly|spc_2_U50980|Aminoglycosides|Aminoglycoside_O-nucleotidyltransferases|ANT9	5494
AR	Aminoglycosides	AGly|Sph|AY037297|3548-2706|801|Aminoglycosides|Aminoglycoside_O-phosphotransferases|APH6	3785
AR	Aminoglycosides	AGly|str_2_FN435330|Aminoglycosides|Aminoglycoside_O-nucleotidyltransferases|ANT6	1843
AR	Aminoglycosides	AGly|U12338.3|gene7|Aminoglycosides|Aminoglycoside_O-nucleotidyltransferases|ANT3-DPRIME	43227
AR	Aminoglycosides	AGly|U59183.2|gene2|Aminoglycosides|Aminoglycoside_N-acetyltransferases|AAC6-PRIME	2952
AR	Bacitracin	@phgb|L20573|1317-1944|ARO:3002988|bcrB|Bacitracin|Bacitracin_ABC_transporter|BCRB	15
AR	Bacitracin	@phgb|L20573|2064-2676|ARO:3003250|bcrC|Bacitracin|Bacitracin_ABC_transporter|BCRC	8
AR	Bacitracin	L20573.1.gene1	16
AR	Bacitracin	L20573.1.gene2	17
AR	betalactams	@phgb|AF188199|214-1075|ARO:3000936|TEM-70|betalactams|Class_A_betalactamases|TEM	7254
AR	betalactams	@phgb|AF190692|208-1069|ARO:3000946|TEM-79|betalactams|Class_A_betalactamases|TEM	5107
AR	betalactams	@phgb|AF347054|208-1069|ARO:3000947|TEM-80|betalactams|Class_A_betalactamases|TEM	1858
AR	betalactams	@phgb|AF427127|208-1069|ARO:3000948|TEM-81|betalactams|Class_A_betalactamases|TEM	3207
AR	betalactams	@phgb|AF427128|208-1069|ARO:3000949|TEM-82|betalactams|Class_A_betalactamases|TEM	2875
AR	betalactams	@phgb|AF516719|214-1075|ARO:3000967|TEM-104|betalactams|Class_A_betalactamases|TEM	9029
AR	betalactams	@phgb|AF516720|214-1075|ARO:3000968|TEM-105|betalactams|Class_A_betalactamases|TEM	6187
AR	betalactams	@phgb|AJ012256|208-1069|ARO:3000939|TEM-73|betalactams|Class_A_betalactamases|TEM	2357
AR	betalactams	@phgb|AJ012256|208-1069|ARO:3000943|TEM-77|betalactams|Class_A_betalactamases|TEM	2563
AR	betalactams	@phgb|AJ437107|208-1069|ARO:3000900|TEM-30|betalactams|Class_A_betalactamases|TEM	7498
AR	betalactams	@phgb|AJ634602|0-861|ARO:3000999|TEM-135|betalactams|Class_A_betalactamases|TEM	6861
AR	betalactams	@phgb|AL513383|161910-162771|ARO:3000873|TEM-1|betalactams|Class_A_betalactamases|TEM	6039
AR	betalactams	@phgb|AM087454|208-1069|ARO:3001015|TEM-148|betalactams|Class_A_betalactamases|TEM	5617
AR	betalactams	@phgb|AM183304|208-1069|ARO:3001017|TEM-150|betalactams|Class_A_betalactamases|TEM	3388
AR	betalactams	@phgb|AM941159|208-1069|ARO:3001022|TEM-156|betalactams|Class_A_betalactamases|TEM	2814
AR	betalactams	@phgb|AM998375|1172-2084|ARO:3000853|AIM-1|betalactams|Class_B_betalactamases|AIM	6515
AR	betalactams	@phgb|AY044436|1435-2311|ARO:3001878|CTX-M-15|betalactams|Class_A_betalactamases|CTX	17
AR	betalactams	@phgb|AY743434|46-1198|ARO:3002029|CMY-18|betalactams|Class_C_betalactamases|CMY	74
AR	betalactams	@phgb|AY956335|38-899|ARO:3001004|TEM-141|betalactams|Class_A_betalactamases|TEM	8784
AR	betalactams	@phgb|DQ256091|98-974|ARO:3001943|CTX-M-82|betalactams|Class_A_betalactamases|CTX	16
AR	betalactams	@phgb|EF102240|11722-12565|ARO:3001647|OXA-97|betalactams|Class_D_betalactamases|OXA	706
AR	betalactams	@phgb|EF540343|1463-3230|ARO:3000217|blaR1|betalactams|Penicillin_binding_protein_regulator|BLAR	75
AR	betalactams	@phgb|EU259884|6411-7311|ARO:3002374|VEB-6|betalactams|Class_A_betalactamases|VEB	283
AR	betalactams	@phgb|FJ790516|1287-2085|ARO:3001804|OXA-145|betalactams|Class_D_betalactamases|OXA	2789
AR	betalactams	@phgb|GU371926|50304-51165|ARO:3000903|TEM-33|betalactams|Class_A_betalactamases|TEM	8397
AR	betalactams	@phgb|GU550123|144-1005|ARO:3001041|TEM-176|betalactams|Class_A_betalactamases|TEM	8095
AR	betalactams	@phgb|HF953351|2461-3358|ARO:3002255|CARB-16|betalactams|Class_A_betalactamases|CARB	501
AR	betalactams	@phgb|HQ185697|1267-2413|ARO:3002072|CMY-58|betalactams|Class_C_betalactamases|CMY	70
AR	betalactams	@phgb|HQ529916|110-971|ARO:3001045|TEM-183|betalactams|Class_A_betalactamases|TEM	2525
AR	betalactams	@phgb|JN086160|1582-2407|ARO:3001777|OXA-347|betalactams|Class_D_betalactamases|OXA	6569
AR	betalactams	@phgb|JX042489|141-1002|ARO:3000890|TEM-19|betalactams|Class_A_betalactamases|TEM	891
AR	betalactams	@phgb|JX514368|271-1417|ARO:3002107|CMY-94|betalactams|Class_C_betalactamases|CMY	97
AR	betalactams	@phgb|JX514369|296-1442|ARO:3002108|CMY-95|betalactams|Class_C_betalactamases|CMY	41
AR	betalactams	@phgb|KC292503|4334-5195|ARO:3000904|TEM-34|betalactams|Class_A_betalactamases|TEM	7889
AR	betalactams	@phgb|NC_002156|1429-2290|ARO:3000979|TEM-116|betalactams|Class_A_betalactamases|TEM	1592
AR	betalactams	@phgb|NC_003098|1886035-1888501|ARO:3003044|PBP1b|betalactams|Penicillin_binding_protein|PBP1B	1535
AR	betalactams	@phgb|NC_010066|9682-10528|ARO:3000621|PC1|betalactams|Class_A_betalactamases|BLAZ	44
AR	betalactams	@phgb|NC_010410|3660736-3661636|ARO:3002370|VEB-1|betalactams|Class_A_betalactamases|VEB	521
AR	betalactams	@phgb|U05883|555-1458|ARO:3003559|cepA|betalactams|Class_A_betalactamases|CEPA	3057
AR	betalactams	@phgb|U37195|75-936|ARO:3000898|TEM-28|betalactams|Class_A_betalactamases|TEM	4075
AR	betalactams	@phgb|X64523|476-1337|ARO:3000875|TEM-3|betalactams|Class_A_betalactamases|TEM	104
AR	betalactams	1034|JQ364968.1|JQ364968|betalactams|Class_A_betalactamases|CARB	281
AR	betalactams	1120|M55547.1|TRNTAAB|betalactams|Class_D_betalactamases|OXA	13118
AR	betalactams	1139|JN596991.2|JN596991|betalactams|Class_D_betalactamases|OXA	950
AR	betalactams	1175|AF317511.1|AF317511|betalactams|Class_D_betalactamases|OXA	22879
AR	betalactams	1181|X91840.1|X91840|betalactams|Class_C_betalactamases|CMY	133
AR	betalactams	1218|FJ820124.1|FJ820124|betalactams|Class_A_betalactamases|GES	13046
AR	betalactams	1234|AY139598.1|AY139598|betalactams|Class_D_betalactamases|OXA	12356
AR	betalactams	1247|AY289608.1|AY289608|betalactams|Class_D_betalactamases|OXA	1008
AR	betalactams	1249|AF409092.1|AF409092|betalactams|Class_A_betalactamases|CARB	20
AR	betalactams	1253|AF315351.1|AF315351|betalactams|Class_D_betalactamases|OXA	139190
AR	betalactams	1258|HQ693810.1|HQ693810|betalactams|Class_C_betalactamases|ACT	172
AR	betalactams	1261|AY178993.1|AY178993|betalactams|Class_A_betalactamases|CARB	552
AR	betalactams	1264|AY007784.1|AY007784|betalactams|Class_D_betalactamases|OXA	114
AR	betalactams	1286|U14749.1|PAU14749|betalactams|Class_A_betalactamases|CARB	206
AR	betalactams	1295|AF091113.2|AF091113|betalactams|Class_A_betalactamases|TEM	421
AR	betalactams	1298|KM926622.1|KM926622|betalactams|Class_C_betalactamases|ACT	89
AR	betalactams	1306|AM412777.1|AM412777|betalactams|Class_D_betalactamases|OXA	6360
AR	betalactams	1317|JF800667.1|JF800667|betalactams|Class_D_betalactamases|OXA	41270
AR	betalactams	1327|AF010416.1|AF010416|betalactams|Class_A_betalactamases|VEB	473
AR	betalactams	1470|unknown_id|unknown_name|betalactams|Class_A_betalactamases|CARB	425
AR	betalactams	1493|AY339625.2|AY339625|betalactams|Class_C_betalactamases|CMY	1358
AR	betalactams	1577|EU850412.1|EU850412|betalactams|Class_A_betalactamases|CARB	717
AR	betalactams	1634|AB985401.1|AB985401|betalactams|Class_A_betalactamases|CARB	420
AR	betalactams	1650|U36911.1|SAU36911|betalactams|Class_A_betalactamases|TEM	1507
AR	betalactams	1652|AY920928.1|AY920928|betalactams|Class_A_betalactamases|GES	11780
AR	betalactams	1660|JN596280.1|JN596280|betalactams|Class_A_betalactamases|GES	16665
AR	betalactams	1711|unknown_id|unknown_name|betalactams|Class_A_betalactamases|VEB	28
AR	betalactams	1728|AY162283.2|AY162283|betalactams|Class_D_betalactamases|OXA	1418
AR	betalactams	1821|GQ149347.1|GQ149347|betalactams|Class_A_betalactamases|TEM	3401
AR	betalactams	1846|AF156486.1|AF156486|betalactams|Class_A_betalactamases|GES	15894
AR	betalactams	1854|AB983359.1|AB983359|betalactams|Class_D_betalactamases|OXA	318
AR	betalactams	1871|KC292503.1|KC292503|betalactams|Class_A_betalactamases|TEM	6921
AR	betalactams	1898|AM932669.1|AM932669|betalactams|Class_D_betalactamases|OXA	26889
AR	betalactams	1903|unknown_id|unknown_name|betalactams|Class_A_betalactamases|TEM	4088
AR	betalactams	1923|HQ185697.1|HQ185697|betalactams|Class_C_betalactamases|CMY	99
AR	betalactams	23|U58210.1|STU58210|betalactams|Penicillin_binding_protein|PBP2B	71045
AR	betalactams	415|AF367983.2|AF367983|betalactams|Class_A_betalactamases|BLA1	74
AR	betalactams	509|unknown_id|unknown_name|betalactams|Class_A_betalactamases|SCO	2786
AR	betalactams	552|EU503121.1|EU503121|betalactams|Class_D_betalactamases|OXA	132
AR	betalactams	60|unknown_id|unknown_name|betalactams|Penicillin_binding_protein_regulator|BLAI	5
AR	betalactams	671|AY587956.1|AY587956|betalactams|Class_D_betalactamases|OXA	692
AR	betalactams	719|FM200786.1|FM200786|betalactams|Class_B_betalactamases|CFIA	1524
AR	betalactams	Bla|A2|NC_010410|2507740-2509014|1275|betalactams|Class_A_betalactamases|BLAA	34
AR	betalactams	Bla|ACT-2|AM076977|1-1146|1146|betalactams|Class_C_betalactamases|ACT	60
AR	betalactams	Bla|ACT-3_1_EF125013|betalactams|Class_C_betalactamases|ACT	56
AR	betalactams	Bla|AER-1|U14748|325-1239|915|betalactams|Class_A_betalactamases|AER	25869
AR	betalactams	Bla|AF091113.2|gene1|betalactams|Class_A_betalactamases|TEM	483
AR	betalactams	Bla|AF167990.3|gene1|betalactams|Class_C_betalactamases|CMY	73
AR	betalactams	Bla|AF231133.1|gene3|betalactams|Class_D_betalactamases|OXA	3232
AR	betalactams	Bla|AJ437107.1|gene1|betalactams|Class_A_betalactamases|TEM	9531
AR	betalactams	Bla|AJ746225.1|gene1|betalactams|Class_A_betalactamases|TEM	115
AR	betalactams	Bla|AL513383.1|gene195|betalactams|Class_A_betalactamases|TEM	5573
AR	betalactams	Bla|AM849805.1|gene1|betalactams|Class_A_betalactamases|TEM	6681
AR	betalactams	Bla|AmpH|CP003785|4208384-4209544|1161|betalactams|Penicillin_binding_protein|AMPH	1876
AR	betalactams	Bla|AY077481.1|gene1|betalactams|Class_A_betalactamases|OXY	10
AR	betalactams	Bla|blaZ_34_AP003139|betalactams|Class_A_betalactamases|BLAZ	97
AR	betalactams	Bla|BlaZ|AB245469|2235-3080|861|betalactams|Class_A_betalactamases|BLAZ	222
AR	betalactams	Bla|CARB-2_1_M69058|betalactams|Class_A_betalactamases|CARB	545
AR	betalactams	Bla|CARB-3|S46063|122-1036|915|betalactams|Class_A_betalactamases|CARB	457
AR	betalactams	Bla|CARB-5|AF135373|12-908|897|betalactams|Class_A_betalactamases|CARB	525
AR	betalactams	Bla|cepA_1_L13472|betalactams|Class_A_betalactamases|CEPA	6728
AR	betalactams	Bla|cepA_6_FR688022|betalactams|Class_A_betalactamases|CEPA	4007
AR	betalactams	Bla|CEPA-29|U05884|556-1458|903|betalactams|Class_A_betalactamases|CEPA	7821
AR	betalactams	Bla|CEPA-44|U05885|556-1458|903|betalactams|Class_A_betalactamases|CEPA	5406
AR	betalactams	Bla|CEPA-49|U05886|404-1306|903|betalactams|Class_A_betalactamases|CEPA	2951
AR	betalactams	Bla|CEPA-85|U05887|556-1458|903|betalactams|Class_A_betalactamases|CEPA	4627
AR	betalactams	Bla|CfiA1|AB087225|1-750|750|betalactams|Class_B_betalactamases|CFIA	3365
AR	betalactams	Bla|cfiA10|AB087227|1-750|750|betalactams|Class_B_betalactamases|CFIA	1022
AR	betalactams	Bla|cfiA13|FM200787|3-752|750|betalactams|Class_B_betalactamases|CFIA	1625
AR	betalactams	Bla|cfiA14|FM200789|162-911|750|betalactams|Class_B_betalactamases|CFIA	188
AR	betalactams	Bla|cfiA2|AB087226|1-750|750|betalactams|Class_B_betalactamases|CFIA	14352
AR	betalactams	Bla|cfiA3|AB087228|1-750|750|betalactams|Class_B_betalactamases|CFIA	1296
AR	betalactams	Bla|cfiA6|AB087231|1-750|750|betalactams|Class_B_betalactamases|CFIA	3751
AR	betalactams	Bla|cfiA8|AB087233|1-750|750|betalactams|Class_B_betalactamases|CFIA	3911
AR	betalactams	Bla|CMY-14_2_AJ555825|betalactams|Class_C_betalactamases|CMY	51
AR	betalactams	Bla|CMY-16_2_FJ855437|betalactams|Class_C_betalactamases|CMY	45
AR	betalactams	Bla|CMY-17|AY513266|165-1310|1146|betalactams|Class_C_betalactamases|CMY	68
AR	betalactams	Bla|CMY-18|AY743434|47-1198|1152|betalactams|Class_C_betalactamases|CMY	72
AR	betalactams	Bla|CMY-2|AM779746|1-1149|1149|betalactams|Class_C_betalactamases|CMY	28
AR	betalactams	Bla|CMY-21|DQ139328|1-1146|1146|betalactams|Class_C_betalactamases|CMY	64
AR	betalactams	Bla|CMY-22|DQ256079|1-1146|1146|betalactams|Class_C_betalactamases|CMY	85
AR	betalactams	Bla|CMY-23|DQ438952|161-1306|1146|betalactams|Class_C_betalactamases|CMY	68
AR	betalactams	Bla|CMY-25|EU515249|1-1146|1146|betalactams|Class_C_betalactamases|CMY	27
AR	betalactams	Bla|CMY-27|EU515250|1-1146|1146|betalactams|Class_C_betalactamases|CMY	51
AR	betalactams	Bla|CMY-3_1_Y16783|betalactams|Class_C_betalactamases|CMY	45
AR	betalactams	Bla|CMY-30|EF685372|1-1143|1143|betalactams|Class_C_betalactamases|CMY	57
AR	betalactams	Bla|CMY-34|EF394370|1-1146|1146|betalactams|Class_C_betalactamases|CMY	47
AR	betalactams	Bla|CMY-4|AF420597|1-1146|1146|betalactams|Class_C_betalactamases|CMY	46
AR	betalactams	Bla|CMY-42|HM146927|1-1146|1146|betalactams|Class_C_betalactamases|CMY	51
AR	betalactams	Bla|CMY-43|FJ360626|1-1146|1146|betalactams|Class_C_betalactamases|CMY	87
AR	betalactams	Bla|CMY-54|HM544039|1-1152|1152|betalactams|Class_C_betalactamases|CMY	64
AR	betalactams	Bla|CMY-57|HQ285243|1-1146|1146|betalactams|Class_C_betalactamases|CMY	53
AR	betalactams	Bla|CMY-6|AJ011293|1-1146|1146|betalactams|Class_C_betalactamases|CMY	65
AR	betalactams	Bla|CMY-60_1_HQ267531|betalactams|Class_C_betalactamases|CMY	63
AR	betalactams	Bla|CMY-60|JF460794|1-1146|1146|betalactams|Class_C_betalactamases|CMY	60
AR	betalactams	Bla|CMY-7|AJ011291|1-1146|1146|betalactams|Class_C_betalactamases|CMY	102
AR	betalactams	Bla|CMY-78|JQ733575|1029-2173|1146|betalactams|Class_C_betalactamases|CMY	18
AR	betalactams	Bla|CMY-8_2_DQ094251|betalactams|Class_C_betalactamases|CMY	93
AR	betalactams	Bla|CMY-94|JX514368|272-1417|1146|betalactams|Class_C_betalactamases|CMY	93
AR	betalactams	Bla|CTX-M-109|JF274248|1-865|865|betalactams|Class_A_betalactamases|CTX	17
AR	betalactams	Bla|CTX-M-114|GQ351346|1-876|876|betalactams|Class_A_betalactamases|CTX	16
AR	betalactams	Bla|CTX-M-3|Y10278|1-876|876|betalactams|Class_A_betalactamases|CTX	14
AR	betalactams	Bla|CTX-M-55|HM748991|321-1196|876|betalactams|Class_A_betalactamases|CTX	49
AR	betalactams	Bla|CTX-M-79_1_GU125666|betalactams|Class_A_betalactamases|CTX	55
AR	betalactams	Bla|CTX-M-79|GU125702|1-876|876|betalactams|Class_A_betalactamases|CTX	30
AR	betalactams	Bla|DQ157752.1|gene2|betalactams|Class_A_betalactamases|CARB	194
AR	betalactams	Bla|DQ463751.1|gene1|betalactams|Class_C_betalactamases|CMY	220
AR	betalactams	Bla|DQ831141.1|gene2|betalactams|Class_A_betalactamases|CARB	488
AR	betalactams	Bla|FJ919776.1|gene1|betalactams|Class_A_betalactamases|TEM	3468
AR	betalactams	Bla|FR717535.1|gene1|betalactams|Class_A_betalactamases|TEM	4183
AR	betalactams	Bla|GES-1|HM370522|1-864|864|betalactams|Class_A_betalactamases|GES	24385
AR	betalactams	Bla|GES-11|JN253503|37-900|864|betalactams|Class_A_betalactamases|GES	18191
AR	betalactams	Bla|GES-12|FN554543|1-864|864|betalactams|Class_A_betalactamases|GES	17061
AR	betalactams	Bla|GES-13|GU169702|609-1472|864|betalactams|Class_A_betalactamases|GES	11934
AR	betalactams	Bla|GES-16|HM173356|512-1375|864|betalactams|Class_A_betalactamases|GES	7739
AR	betalactams	Bla|GES-17|HQ874631|1-864|864|betalactams|Class_A_betalactamases|GES	12332
AR	betalactams	Bla|GES-18|JQ028729|1-864|864|betalactams|Class_A_betalactamases|GES	10135
AR	betalactams	Bla|GES-20|JN596280|2848-3711|864|betalactams|Class_A_betalactamases|GES	15655
AR	betalactams	Bla|GES-21|JQ772478|141-1004|864|betalactams|Class_A_betalactamases|GES	6067
AR	betalactams	Bla|GES-22|JX023441|38-901|864|betalactams|Class_A_betalactamases|GES	10409
AR	betalactams	Bla|GES-3_1_AB113580|betalactams|Class_A_betalactamases|GES	15204
AR	betalactams	Bla|GES-4|AB116260|1330-2193|864|betalactams|Class_A_betalactamases|GES	9148
AR	betalactams	Bla|GES-5|DQ236171|112-975|864|betalactams|Class_A_betalactamases|GES	16312
AR	betalactams	Bla|GES-6|AY494718|1-864|864|betalactams|Class_A_betalactamases|GES	9366
AR	betalactams	Bla|GES-7_1_HM453325|betalactams|Class_A_betalactamases|GES	18431
AR	betalactams	Bla|GQ434004.1|gene2|betalactams|Class_A_betalactamases|CARB	431
AR	betalactams	Bla|IBC-2|AF329699|373-1236|864|betalactams|Class_A_betalactamases|GES	15060
AR	betalactams	Bla|JX042489.1|gene1|betalactams|Class_A_betalactamases|TEM	476
AR	betalactams	Bla|KC292503.1|gene5|betalactams|Class_A_betalactamases|TEM	8220
AR	betalactams	Bla|KPC-1|AF297554|131-1012|882|betalactams|Class_A_betalactamases|KPC	38
AR	betalactams	Bla|KPC-2|JN048642|127-1008|882|betalactams|Class_A_betalactamases|KPC	51
AR	betalactams	Bla|KPC-3|JN255861|139-1020|882|betalactams|Class_A_betalactamases|KPC	15
AR	betalactams	Bla|KPC-6|EU555534|1-882|882|betalactams|Class_A_betalactamases|KPC	44
AR	betalactams	Bla|L07945.1|gene1|betalactams|Class_D_betalactamases|OXA	1085
AR	betalactams	Bla|M63556.1|gene1|betalactams|Class_B_betalactamases|CFIA	3025
AR	betalactams	Bla|mecA_10_AB512767|betalactams|Penicillin_binding_protein|MECA	27
AR	betalactams	Bla|mecA_14_AB505630|betalactams|Penicillin_binding_protein|MECA	45
AR	betalactams	Bla|MIR-8|FJ237367|1-1146|1146|betalactams|Class_C_betalactamases|MIR	64
AR	betalactams	Bla|MOX-2|AJ276453|4620-5768|1149|betalactams|Class_C_betalactamases|MOX	53
AR	betalactams	Bla|NC_002745.1122813|betalactams|Penicillin_binding_protein|MECA	154
AR	betalactams	Bla|NC_002745.1122814|betalactams|Penicillin_binding_protein_regulator|MECI	30
AR	betalactams	Bla|NC_009487.5167689|betalactams|Penicillin_binding_protein|MECA	114
AR	betalactams	Bla|NC_010481.6155789|betalactams|Class_D_betalactamases|OXA	1373
AR	betalactams	Bla|NC_010558.1.6276043|betalactams|Class_A_betalactamases|TEM	10385
AR	betalactams	Bla|NC_010611.6236097|betalactams|Class_D_betalactamases|OXA	595
AR	betalactams	Bla|OKP-A-11|AM850915|20-880|861|betalactams|Class_A_betalactamases|OKP	112
AR	betalactams	Bla|OXA-118|AF371964|119-919|801|betalactams|Class_D_betalactamases|OXA	9336
AR	betalactams	Bla|OXA-120|HE963768|1-825|825|betalactams|Class_D_betalactamases|OXA	9
AR	betalactams	Bla|OXA-13_1_AF043558|betalactams|Class_D_betalactamases|OXA	670
AR	betalactams	Bla|OXA-141|EF552405|13-840|828|betalactams|Class_D_betalactamases|OXA	135795
AR	betalactams	Bla|OXA-144_1_FJ617207|betalactams|Class_D_betalactamases|OXA	131713
AR	betalactams	Bla|OXA-147|FJ848783|1271-2071|801|betalactams|Class_D_betalactamases|OXA	3043
AR	betalactams	Bla|OXA-15|U63835|128-955|828|betalactams|Class_D_betalactamases|OXA	135307
AR	betalactams	Bla|OXA-16|AF043100|1-775|775|betalactams|Class_D_betalactamases|OXA	327524
AR	betalactams	Bla|OXA-161|GQ202693|1172-1999|828|betalactams|Class_D_betalactamases|OXA	137669
AR	betalactams	Bla|OXA-164|GU831575|1-843|843|betalactams|Class_D_betalactamases|OXA	747
AR	betalactams	Bla|OXA-183|HQ111474|1057-1857|801|betalactams|Class_D_betalactamases|OXA	2550
AR	betalactams	Bla|OXA-19|FJ906752|1219-2019|801|betalactams|Class_D_betalactamases|OXA	2587
AR	betalactams	Bla|OXA-2_1_GQ466184|betalactams|Class_D_betalactamases|OXA	292074
AR	betalactams	Bla|OXA-20|AF024602|1238-2038|801|betalactams|Class_D_betalactamases|OXA	925
AR	betalactams	Bla|OXA-21_2_DQ993182|betalactams|Class_D_betalactamases|OXA	851
AR	betalactams	Bla|OXA-21|DQ522237|3974-4801|825|betalactams|Class_D_betalactamases|OXA	1323
AR	betalactams	Bla|OXA-210|JF795487|1-828|828|betalactams|Class_D_betalactamases|OXA	134436
AR	betalactams	Bla|OXA-3|L07945|61-888|828|betalactams|Class_D_betalactamases|OXA	939
AR	betalactams	Bla|OXA-31|AF294653|754-1581|828|betalactams|Class_D_betalactamases|OXA	883
AR	betalactams	Bla|OXA-320|KF151169|1-831|831|betalactams|Class_D_betalactamases|OXA	2348
AR	betalactams	Bla|OXA-333_1_KF203107|betalactams|Class_D_betalactamases|OXA	2424
AR	betalactams	Bla|OXA-34|AF350424|1-771|771|betalactams|Class_D_betalactamases|OXA	117130
AR	betalactams	Bla|OXA-347|JN086160|1583-2407|825|betalactams|Class_D_betalactamases|OXA	6437
AR	betalactams	Bla|OXA-36|AF300985|1-739|739|betalactams|Class_D_betalactamases|OXA	101946
AR	betalactams	Bla|OXA-45_1_AJ519683|betalactams|Class_D_betalactamases|OXA	409
AR	betalactams	Bla|OXA-45|AM849110|2553-3347|795|betalactams|Class_D_betalactamases|OXA	325
AR	betalactams	Bla|OXA-5|X58272|80-883|804|betalactams|Class_D_betalactamases|OXA	7682
AR	betalactams	Bla|OXA-56_1_EF437948|betalactams|Class_D_betalactamases|OXA	3188
AR	betalactams	Bla|OXA-58_14_EU107364|betalactams|Class_D_betalactamases|OXA	601
AR	betalactams	Bla|OXA-58|AY665723|3301-4143|843|betalactams|Class_D_betalactamases|OXA	1045
AR	betalactams	Bla|OXA-9|NC_015515|451-1290|840|betalactams|Class_D_betalactamases|OXA	13147
AR	betalactams	Bla|OXA-96|DQ519090|63-905|843|betalactams|Class_D_betalactamases|OXA	707
AR	betalactams	Bla|OXA-97|EF102240|11723-12565|843|betalactams|Class_D_betalactamases|OXA	341
AR	betalactams	Bla|PSE-4|AF313471|1422-2288|867|betalactams|Class_A_betalactamases|CARB	342
AR	betalactams	Bla|ROB-1_1_DQ840517|betalactams|Class_A_betalactamases|ROB	52766
AR	betalactams	Bla|ROB-1|AF022114|303-1220|918|betalactams|Class_A_betalactamases|ROB	72679
AR	betalactams	Bla|TEM-1|JQ735917|1-861|861|betalactams|Class_A_betalactamases|TEM	5193
AR	betalactams	Bla|TEM-10_1_AF093512|betalactams|Class_A_betalactamases|TEM	4116
AR	betalactams	Bla|TEM-10|U09188|198-1005|858|betalactams|Class_A_betalactamases|TEM	373
AR	betalactams	Bla|TEM-102_1_AY040093|betalactams|Class_A_betalactamases|TEM	502
AR	betalactams	Bla|TEM-104|AF516719|215-1075|861|betalactams|Class_A_betalactamases|TEM	9479
AR	betalactams	Bla|TEM-105|AF516720|215-1075|861|betalactams|Class_A_betalactamases|TEM	5806
AR	betalactams	Bla|TEM-106|AY101578|215-1075|861|betalactams|Class_A_betalactamases|TEM	4009
AR	betalactams	Bla|TEM-107|AY101764|207-1067|861|betalactams|Class_A_betalactamases|TEM	1826
AR	betalactams	Bla|TEM-108|AF506748|39-899|861|betalactams|Class_A_betalactamases|TEM	611
AR	betalactams	Bla|TEM-109|AY628175|211-1071|861|betalactams|Class_A_betalactamases|TEM	654
AR	betalactams	Bla|TEM-11|AY874537|178-1038|861|betalactams|Class_A_betalactamases|TEM	49
AR	betalactams	Bla|TEM-112|AY589493|167-1027|861|betalactams|Class_A_betalactamases|TEM	1268
AR	betalactams	Bla|TEM-114|AY589495|182-1042|861|betalactams|Class_A_betalactamases|TEM	52
AR	betalactams	Bla|TEM-115|AF535127|209-1069|861|betalactams|Class_A_betalactamases|TEM	802
AR	betalactams	Bla|TEM-116_4_GU188444|betalactams|Class_A_betalactamases|TEM	1602
AR	betalactams	Bla|TEM-117|AY130282|1-764|764|betalactams|Class_A_betalactamases|TEM	3604
AR	betalactams	Bla|TEM-12|M88143|368-1228|861|betalactams|Class_A_betalactamases|TEM	329
AR	betalactams	Bla|TEM-120|AY243512|209-1069|861|betalactams|Class_A_betalactamases|TEM	454
AR	betalactams	Bla|TEM-122|AY307100|1-861|861|betalactams|Class_A_betalactamases|TEM	8051
AR	betalactams	Bla|TEM-123|AY327539|1-858|858|betalactams|Class_A_betalactamases|TEM	394
AR	betalactams	Bla|TEM-124|AY327540|1-858|858|betalactams|Class_A_betalactamases|TEM	2181
AR	betalactams	Bla|TEM-126|AY628199|204-1064|861|betalactams|Class_A_betalactamases|TEM	5467
AR	betalactams	Bla|TEM-127|AY368236|1-861|861|betalactams|Class_A_betalactamases|TEM	5340
AR	betalactams	Bla|TEM-128|AY359287|186-1046|861|betalactams|Class_A_betalactamases|TEM	383
AR	betalactams	Bla|TEM-129|AY452662|184-1044|861|betalactams|Class_A_betalactamases|TEM	132
AR	betalactams	Bla|TEM-132|AY491682|1-861|861|betalactams|Class_A_betalactamases|TEM	3342
AR	betalactams	Bla|TEM-134|AY574271|1-861|861|betalactams|Class_A_betalactamases|TEM	102
AR	betalactams	Bla|TEM-135_1_GQ896333|betalactams|Class_A_betalactamases|TEM	5527
AR	betalactams	Bla|TEM-135|JQ060998|1-861|861|betalactams|Class_A_betalactamases|TEM	3314
AR	betalactams	Bla|TEM-138|AY853593|215-1075|861|betalactams|Class_A_betalactamases|TEM	20
AR	betalactams	Bla|TEM-141|AY956335|39-889|861|betalactams|Class_A_betalactamases|TEM	8414
AR	betalactams	Bla|TEM-143|DQ075245|218-1078|861|betalactams|Class_A_betalactamases|TEM	5151
AR	betalactams	Bla|TEM-144|DQ256080|215-1075|861|betalactams|Class_A_betalactamases|TEM	1115
AR	betalactams	Bla|TEM-148|AM087454|209-1069|861|betalactams|Class_A_betalactamases|TEM	6069
AR	betalactams	Bla|TEM-15|AM849805|263-1123|861|betalactams|Class_A_betalactamases|TEM	5839
AR	betalactams	Bla|TEM-150|AM183304|209-1069|861|betalactams|Class_A_betalactamases|TEM	4435
AR	betalactams	Bla|TEM-155|DQ679961|115-975|861|betalactams|Class_A_betalactamases|TEM	802
AR	betalactams	Bla|TEM-156|AM115459|209-1069|861|betalactams|Class_A_betalactamases|TEM	2397
AR	betalactams	Bla|TEM-158|EF534736|214-1074|861|betalactams|Class_A_betalactamases|TEM	3108
AR	betalactams	Bla|TEM-16|X65254|176-1036|861|betalactams|Class_A_betalactamases|TEM	45
AR	betalactams	Bla|TEM-160|EF136377|1-861|861|betalactams|Class_A_betalactamases|TEM	132
AR	betalactams	Bla|TEM-164|EU274580|215-1075|861|betalactams|Class_A_betalactamases|TEM	7959
AR	betalactams	Bla|TEM-166|FJ197316|1-861|861|betalactams|Class_A_betalactamases|TEM	6120
AR	betalactams	Bla|TEM-168|FJ919776|209-1069|861|betalactams|Class_A_betalactamases|TEM	3588
AR	betalactams	Bla|TEM-169|FJ873740|1-858|858|betalactams|Class_A_betalactamases|TEM	3392
AR	betalactams	Bla|TEM-176|GU550123|145-1005|861|betalactams|Class_A_betalactamases|TEM	7516
AR	betalactams	Bla|TEM-18_1_JF910132|betalactams|Class_A_betalactamases|TEM	9284
AR	betalactams	Bla|TEM-182|HQ317449|1-861|861|betalactams|Class_A_betalactamases|TEM	3152
AR	betalactams	Bla|TEM-183|HQ529916|111-971|861|betalactams|Class_A_betalactamases|TEM	2949
AR	betalactams	Bla|TEM-186JN227084|309-1169|861|betalactams|Class_A_betalactamases|TEM	6137
AR	betalactams	Bla|TEM-189|JN254627|1-861|861|betalactams|Class_A_betalactamases|TEM	2062
AR	betalactams	Bla|TEM-191|JF949916|1-757|757|betalactams|Class_A_betalactamases|TEM	7055
AR	betalactams	Bla|TEM-198|AB700703|162-1022|861|betalactams|Class_A_betalactamases|TEM	8085
AR	betalactams	Bla|TEM-1C_5_FJ560503|betalactams|Class_A_betalactamases|TEM	5723
AR	betalactams	Bla|TEM-1D|AF188200|215-1075|861|betalactams|Class_A_betalactamases|TEM	687
AR	betalactams	Bla|TEM-2_3_AJ251946|betalactams|Class_A_betalactamases|TEM	230
AR	betalactams	Bla|TEM-2|AY529705|167-1027|861|betalactams|Class_A_betalactamases|TEM	435
AR	betalactams	Bla|TEM-20|EU527189|4132-4992|861|betalactams|Class_A_betalactamases|TEM	2355
AR	betalactams	Bla|TEM-207_1_KC818234|betalactams|Class_A_betalactamases|TEM	7936
AR	betalactams	Bla|TEM-208_1_KC865667|betalactams|Class_A_betalactamases|TEM	7206
AR	betalactams	Bla|TEM-209_1_KF240808|betalactams|Class_A_betalactamases|TEM	8136
AR	betalactams	Bla|TEM-28|ECU37195|76-936|861|betalactams|Class_A_betalactamases|TEM	4077
AR	betalactams	Bla|TEM-29_1_DQ269440|betalactams|Class_A_betalactamases|TEM	5251
AR	betalactams	Bla|TEM-29|AJ277416|1-861|861|betalactams|Class_A_betalactamases|TEM	474
AR	betalactams	Bla|TEM-30|AJ437107|209-1069|861|betalactams|Class_A_betalactamases|TEM	7872
AR	betalactams	Bla|TEM-33|GU371926|50305-51165|861|betalactams|Class_A_betalactamases|TEM	6929
AR	betalactams	Bla|TEM-43|U95363|1-861|861|betalactams|Class_A_betalactamases|TEM	2499
AR	betalactams	Bla|TEM-47|Y10279|1-861|861|betalactams|Class_A_betalactamases|TEM	352
AR	betalactams	Bla|TEM-52B_1_AF027199|betalactams|Class_A_betalactamases|TEM	2915
AR	betalactams	Bla|TEM-52C_2_EF141186|betalactams|Class_A_betalactamases|TEM	1203
AR	betalactams	Bla|TEM-53|AF104441|194-1054|861|betalactams|Class_A_betalactamases|TEM	277
AR	betalactams	Bla|TEM-54|AF104442|194-1054|861|betalactams|Class_A_betalactamases|TEM	2868
AR	betalactams	Bla|TEM-57|FJ405211|1-861|861|betalactams|Class_A_betalactamases|TEM	6973
AR	betalactams	Bla|TEM-6|X57972|340-1200|861|betalactams|Class_A_betalactamases|TEM	947
AR	betalactams	Bla|TEM-7|AF527798|1-785|785|betalactams|Class_A_betalactamases|TEM	154
AR	betalactams	Bla|TEM-70|AF188199|215-1075|861|betalactams|Class_A_betalactamases|TEM	6962
AR	betalactams	Bla|TEM-71|AF203816|211-1071|861|betalactams|Class_A_betalactamases|TEM	621
AR	betalactams	Bla|TEM-76|AF190694|209-1069|861|betalactams|Class_A_betalactamases|TEM	5720
AR	betalactams	Bla|TEM-77|AF190695|209-1069|861|betalactams|Class_A_betalactamases|TEM	5339
AR	betalactams	Bla|TEM-79|AF190692|209-1069|861|betalactams|Class_A_betalactamases|TEM	5837
AR	betalactams	Bla|TEM-80|AF347054|209-1069|861|betalactams|Class_A_betalactamases|TEM	1394
AR	betalactams	Bla|TEM-81|AF427127|209-1069|861|betalactams|Class_A_betalactamases|TEM	2704
AR	betalactams	Bla|TEM-82|AF427128|209-1069|861|betalactams|Class_A_betalactamases|TEM	2884
AR	betalactams	Bla|TEM-88|AY027590|113-973|861|betalactams|Class_A_betalactamases|TEM	1888
AR	betalactams	Bla|TEM-90|AF351241|90-950|861|betalactams|Class_A_betalactamases|TEM	3018
AR	betalactams	Bla|TEM-95|AJ308558|124-1084|861|betalactams|Class_A_betalactamases|TEM	5560
AR	betalactams	Bla|TEM-96|AY092401|1-861|861|betalactams|Class_A_betalactamases|TEM	3087
AR	betalactams	Bla|TEM-97|AF397066|1-861|861|betalactams|Class_A_betalactamases|TEM	8186
AR	betalactams	Bla|TEM-98|AF397067|1-861|861|betalactams|Class_A_betalactamases|TEM	3975
AR	betalactams	Bla|TLA-1_1_AF148067|betalactams|Class_A_betalactamases|TLA	20879
AR	betalactams	Bla|TLA-1|GU441460|3220-4125|906|betalactams|Class_A_betalactamases|TLA	18979
AR	betalactams	Bla|U14748.1|gene2|betalactams|Class_A_betalactamases|AER	32820
AR	betalactams	Bla|VEB-1_1_HM370393|betalactams|Class_A_betalactamases|VEB	714
AR	betalactams	Bla|VEB-2|AY027870|47-946|900|betalactams|Class_A_betalactamases|VEB	477
AR	betalactams	Bla|VEB-3|AY536519|38-937|900|betalactams|Class_A_betalactamases|VEB	453
AR	betalactams	Bla|VEB-5|EF420108|38-937|900|betalactams|Class_A_betalactamases|VEB	174
AR	betalactams	Bla|VEB-7|FJ825622|1-900|900|betalactams|Class_A_betalactamases|VEB	54
AR	betalactams	Bla|X65253.1|gene1|betalactams|Class_A_betalactamases|TEM	123
AR	betalactams	Bla|X78117.1|gene1|betalactams|Class_C_betalactamases|CMY	76
AR	betalactams	Bla|Y17581.1|gene1|betalactams|Class_A_betalactamases|TEM	152
AR	betalactams	Bla|Y17584.1|gene1|betalactams|Class_A_betalactamases|TEM	5054
AR	betalactams	Bla|Z_35_AJ302698|betalactams|Class_A_betalactamases|BLAZ	759
AR	betalactams	gi|1045658|gb|U37195.1|ECU37195|betalactams|Class_A_betalactamases|TEM	8513
AR	betalactams	gi|10641069|dbj|AB049569.1|betalactams|Class_A_betalactamases|TEM	1212
AR	betalactams	gi|10946526|gb|AY008290.1|betalactams|Class_A_betalactamases|CARB	283
AR	betalactams	gi|10946528|gb|AY008291.1|betalactams|Class_D_betalactamases|OXA	1335
AR	betalactams	gi|110350793|emb|AM286274.1|betalactams|Class_A_betalactamases|TEM	466
AR	betalactams	gi|110610032|gb|DQ679961.1|betalactams|Class_A_betalactamases|TEM	16494
AR	betalactams	gi|110630022|gb|DQ810789.1|betalactams|Class_A_betalactamases|CTX	247
AR	betalactams	gi|114842971|gb|DQ909059.1|betalactams|Class_A_betalactamases|TEM	1062
AR	betalactams	gi|11761377|dbj|D13304.2|KPNPRMOX1|betalactams|Class_C_betalactamases|MOX	199
AR	betalactams	gi|12005681|gb|AF250872.1|betalactams|Class_A_betalactamases|TEM	52
AR	betalactams	gi|121485908|gb|EF136375.1|betalactams|Class_A_betalactamases|VEB	214
AR	betalactams	gi|126013510|gb|EF415650.1|betalactams|Class_C_betalactamases|CMY	68
AR	betalactams	gi|126202236|gb|EF420108.1|betalactams|Class_A_betalactamases|VEB	597
AR	betalactams	gi|13173097|gb|AF324834.1|betalactams|Class_A_betalactamases|VEB	419
AR	betalactams	gi|13236847|gb|AY027590.1|betalactams|Class_A_betalactamases|TEM	6564
AR	betalactams	gi|13310176|gb|AF329699.1|betalactams|Class_A_betalactamases|GES	1525689
AR	betalactams	gi|13562034|gb|AF351241.1|betalactams|Class_A_betalactamases|TEM	4108
AR	betalactams	gi|13925892|gb|AF315786.1|betalactams|Class_D_betalactamases|OXA	3278
AR	betalactams	gi|14276852|gb|AF326355.1|betalactams|Class_A_betalactamases|GES	18239
AR	betalactams	gi|145975406|gb|EF534736.1|betalactams|Class_A_betalactamases|TEM	11033
AR	betalactams	gi|14626419|gb|AY034847.1|betalactams|Class_A_betalactamases|KPC	123
AR	betalactams	gi|148913114|gb|EF622224.1|betalactams|Class_C_betalactamases|CMY	63
AR	betalactams	gi|149167|gb|M88143.1|KPNBETALAC|betalactams|Class_A_betalactamases|TEM	78540
AR	betalactams	gi|151074|gb|M69058.1|PSEBETLAC|betalactams|Class_A_betalactamases|CARB	1908
AR	betalactams	gi|15149329|gb|AF397068.1|betalactams|Class_A_betalactamases|TEM	4393
AR	betalactams	gi|1524022|emb|X95401.1|betalactams|Class_A_betalactamases|TEM	48
AR	betalactams	gi|15485218|emb|AJ308558.1|betalactams|Class_A_betalactamases|TEM	13875
AR	betalactams	gi|15624078|gb|AF203816.1|betalactams|Class_A_betalactamases|TEM	2834
AR	betalactams	gi|15705412|gb|AF395881.1|betalactams|Class_A_betalactamases|KPC	54
AR	betalactams	gi|157676817|emb|AM087454.1|betalactams|Class_A_betalactamases|TEM	18173
AR	betalactams	gi|161016656|emb|AM849805.1|betalactams|Class_A_betalactamases|TEM	11811
AR	betalactams	gi|161367441|gb|EU274580.1|betalactams|Class_A_betalactamases|TEM	10441
AR	betalactams	gi|166157193|emb|AM183304.1|betalactams|Class_A_betalactamases|TEM	8090
AR	betalactams	gi|16798369|gb|AF427127.1|betalactams|Class_A_betalactamases|TEM	9592
AR	betalactams	gi|16798371|gb|AF427128.1|betalactams|Class_A_betalactamases|TEM	4013
AR	betalactams	gi|16798373|gb|AF427129.1|betalactams|Class_A_betalactamases|TEM	84
AR	betalactams	gi|16798375|gb|AF427130.1|betalactams|Class_A_betalactamases|TEM	623
AR	betalactams	gi|169883501|gb|EU496815.1|betalactams|Class_C_betalactamases|CMY	74
AR	betalactams	gi|169883503|gb|EU496816.1|betalactams|Class_C_betalactamases|CMY	71
AR	betalactams	gi|17999556|gb|AY027870.1|betalactams|Class_A_betalactamases|VEB	997
AR	betalactams	gi|191174821|emb|AM931008.1|betalactams|Class_C_betalactamases|CMY	66
AR	betalactams	gi|194022466|gb|EU815939.1|betalactams|Class_A_betalactamases|TEM	8701
AR	betalactams	gi|20198332|gb|AF347054.1|betalactams|Class_A_betalactamases|TEM	3179
AR	betalactams	gi|20805893|gb|AF506748.1|betalactams|Class_A_betalactamases|TEM	1243
AR	betalactams	gi|21388249|emb|AJ318093.1|betalactams|Class_A_betalactamases|TEM	1071
AR	betalactams	gi|21464484|gb|AY101578.1|betalactams|Class_A_betalactamases|TEM	11125
AR	betalactams	gi|21464495|gb|AY101764.1|betalactams|Class_A_betalactamases|TEM	7033
AR	betalactams	gi|215398944|gb|FJ437066.1|betalactams|Class_C_betalactamases|CMY	129
AR	betalactams	gi|21541782|gb|AF516719.1|betalactams|Class_A_betalactamases|TEM	19053
AR	betalactams	gi|21541784|gb|AF516720.1|betalactams|Class_A_betalactamases|TEM	15806
AR	betalactams	gi|21998650|emb|X54606.1|betalactams|Class_A_betalactamases|TEM	1497
AR	betalactams	gi|223006550|emb|AM941159.1|betalactams|Class_A_betalactamases|TEM	6248
AR	betalactams	gi|225219825|gb|FJ790516.1|betalactams|Class_D_betalactamases|OXA	2538
AR	betalactams	gi|225698231|gb|FJ807656.1|betalactams|Class_A_betalactamases|TEM	1193
AR	betalactams	gi|22725666|gb|AF535127.1|betalactams|Class_A_betalactamases|TEM	1505
AR	betalactams	gi|233319|gb|S46063.1|betalactams|Class_A_betalactamases|CARB	2194
AR	betalactams	gi|237846382|gb|FJ919776.1|betalactams|Class_A_betalactamases|TEM	3960
AR	betalactams	gi|2393719|gb|U59183.1|PAU59183|betalactams|Class_D_betalactamases|OXA	680
AR	betalactams	gi|2467189|emb|Y13612.1|betalactams|Class_A_betalactamases|TEM	828
AR	betalactams	gi|2570064|emb|Y15130.1|betalactams|Class_C_betalactamases|CMY	57
AR	betalactams	gi|257152901|emb|AJ555823.2|betalactams|Class_C_betalactamases|CMY	66
AR	betalactams	gi|25900616|emb|AJ437107.1|betalactams|Class_A_betalactamases|TEM	12378
AR	betalactams	gi|259120753|gb|FJ815436.1|betalactams|Class_A_betalactamases|CTX	138
AR	betalactams	gi|280983556|gb|GU208678.1|betalactams|Class_A_betalactamases|GES	15209
AR	betalactams	gi|284468331|gb|GU550123.1|betalactams|Class_A_betalactamases|TEM	32031
AR	betalactams	gi|289185667|gb|GU207844.1|betalactams|Class_A_betalactamases|GES	12149
AR	betalactams	gi|2959389|emb|Y16785.1|betalactams|Class_C_betalactamases|CMY	53
AR	betalactams	gi|29650763|gb|AY243512.1|betalactams|Class_A_betalactamases|TEM	973
AR	betalactams	gi|29692030|gb|AY238472.1|betalactams|Class_A_betalactamases|CTX	23
AR	betalactams	gi|296951|emb|X65252.1|betalactams|Class_A_betalactamases|TEM	126
AR	betalactams	gi|296953|emb|X65253.1|betalactams|Class_A_betalactamases|TEM	197
AR	betalactams	gi|296955|emb|X65254.1|betalactams|Class_A_betalactamases|TEM	147
AR	betalactams	gi|30023946|gb|AF208529.2|betalactams|Class_A_betalactamases|GES	16095
AR	betalactams	gi|3004512|gb|U14749.1|PAU14749|betalactams|Class_A_betalactamases|CARB	368217
AR	betalactams	gi|306773837|dbj|AB587082.1|betalactams|Class_C_betalactamases|CMY	117
AR	betalactams	gi|312164949|gb|HQ336940.1|betalactams|Class_C_betalactamases|CMY	68
AR	betalactams	gi|313586334|gb|HQ529916.1|betalactams|Class_A_betalactamases|TEM	11086
AR	betalactams	gi|315227436|gb|HQ322613.1|betalactams|Class_C_betalactamases|CMY	63
AR	betalactams	gi|323709060|gb|HQ398214.1|betalactams|Class_A_betalactamases|CTX	29
AR	betalactams	gi|3282023|emb|Y17581.1|betalactams|Class_A_betalactamases|TEM	355
AR	betalactams	gi|3282027|emb|Y17583.1|betalactams|Class_A_betalactamases|TEM	139
AR	betalactams	gi|332867557|gb|EF685371.2|betalactams|Class_C_betalactamases|CMY	56
AR	betalactams	gi|334145775|gb|JF795538.1|betalactams|Class_A_betalactamases|TEM	733
AR	betalactams	gi|336318752|gb|JF780936.1|betalactams|Class_C_betalactamases|CMY	70
AR	betalactams	gi|340523197|gb|HQ877606.1|betalactams|Class_A_betalactamases|TEM	807
AR	betalactams	gi|342219561|gb|JN211012.1|betalactams|Class_A_betalactamases|TEM	786
AR	betalactams	gi|344179206|gb|JF460795.1|betalactams|Class_C_betalactamases|CMY	77
AR	betalactams	gi|344179208|gb|JF460796.1|betalactams|Class_C_betalactamases|CMY	81
AR	betalactams	gi|347364916|gb|HM569226.2|betalactams|Class_C_betalactamases|CMY	71
AR	betalactams	gi|351735908|gb|JF949915.1|betalactams|Class_A_betalactamases|TEM	5894
AR	betalactams	gi|358009200|gb|JN227084.1|betalactams|Class_A_betalactamases|TEM	51706
AR	betalactams	gi|358009202|gb|JN227085.1|betalactams|Class_A_betalactamases|CTX	405
AR	betalactams	gi|360040231|gb|JN861779.1|betalactams|Class_D_betalactamases|OXA	596
AR	betalactams	gi|360040233|gb|JN861780.1|betalactams|Class_D_betalactamases|OXA	164
AR	betalactams	gi|37359439|gb|AY227054.1|betalactams|Class_D_betalactamases|OXA	1324
AR	betalactams	gi|379056275|dbj|AB700703.1|betalactams|Class_A_betalactamases|TEM	15243
AR	betalactams	gi|37931483|gb|AY237830.1|betalactams|Class_D_betalactamases|OXA	4088
AR	betalactams	gi|3851587|gb|AF093512.1|betalactams|Class_A_betalactamases|TEM	11991
AR	betalactams	gi|388564847|gb|JQ733576.1|betalactams|Class_C_betalactamases|CMY	74
AR	betalactams	gi|388891770|gb|JQ772478.1|betalactams|Class_A_betalactamases|GES	1359814
AR	betalactams	gi|39932884|gb|AY445080.1|betalactams|Class_D_betalactamases|OXA	2287
AR	betalactams	gi|406507780|gb|JX310327.1|betalactams|Class_A_betalactamases|TEM	7826
AR	betalactams	gi|40737711|gb|AY368237.1|betalactams|Class_A_betalactamases|TEM	5506
AR	betalactams	gi|40888715|gb|AY494717.1|betalactams|Class_A_betalactamases|GES	14226
AR	betalactams	gi|41816|emb|X57972.1|betalactams|Class_A_betalactamases|TEM	1741
AR	betalactams	gi|42357702|gb|AY513266.1|betalactams|Class_C_betalactamases|CMY	204
AR	betalactams	gi|430804550|gb|KC149518.1|betalactams|Class_A_betalactamases|TEM	1264
AR	betalactams	gi|442540408|gb|JX514368.1|betalactams|Class_C_betalactamases|CMY	89
AR	betalactams	gi|442540410|gb|JX514369.1|betalactams|Class_C_betalactamases|CMY	60
AR	betalactams	gi|44894130|gb|AY536519.1|betalactams|Class_A_betalactamases|VEB	11707
AR	betalactams	gi|4557165|gb|AF104441.1|betalactams|Class_A_betalactamases|TEM	637
AR	betalactams	gi|4557167|gb|AF104442.1|betalactams|Class_A_betalactamases|TEM	4574
AR	betalactams	gi|4581956|emb|Y10693.2|betalactams|Class_D_betalactamases|OXA	991
AR	betalactams	gi|46370392|gb|AY589493.1|betalactams|Class_A_betalactamases|TEM	2762
AR	betalactams	gi|46370396|gb|AY589495.1|betalactams|Class_A_betalactamases|TEM	696
AR	betalactams	gi|469473897|gb|JX679208.1|betalactams|Class_A_betalactamases|VEB	93
AR	betalactams	gi|478437784|gb|KC465200.1|betalactams|Class_A_betalactamases|KPC	20
AR	betalactams	gi|482869242|gb|KC818234.1|betalactams|Class_A_betalactamases|TEM	8221
AR	betalactams	gi|485185801|gb|KC783461.1|betalactams|Class_A_betalactamases|TEM	8708
AR	betalactams	gi|48527203|gb|AY628199.1|betalactams|Class_A_betalactamases|TEM	13148
AR	betalactams	gi|48734421|gb|AY628175.1|betalactams|Class_A_betalactamases|TEM	4425
AR	betalactams	gi|494595013|gb|KC865667.1|betalactams|Class_A_betalactamases|TEM	32352
AR	betalactams	gi|537366551|gb|KF305673.1|betalactams|Class_C_betalactamases|CMY	143
AR	betalactams	gi|53854915|gb|AY743434.1|betalactams|Class_C_betalactamases|CMY	168
AR	betalactams	gi|53854917|gb|AY743435.1|betalactams|Class_C_betalactamases|MIR	46
AR	betalactams	gi|544598943|gb|KF240808.1|betalactams|Class_A_betalactamases|TEM	7860
AR	betalactams	gi|558500530|gb|KF663615.1|betalactams|Class_A_betalactamases|TEM	594
AR	betalactams	gi|56181495|gb|AY826417.1|betalactams|Class_A_betalactamases|TEM	1446
AR	betalactams	gi|56311399|emb|AJ866988.1|betalactams|Class_A_betalactamases|TEM	136
AR	betalactams	gi|57232517|gb|AY853593.1|betalactams|Class_A_betalactamases|TEM	1201
AR	betalactams	gi|58200708|gb|AY874537.1|betalactams|Class_A_betalactamases|TEM	13746
AR	betalactams	gi|586619660|gb|KF944358.1|betalactams|Class_A_betalactamases|TEM	8617
AR	betalactams	gi|591542788|gb|KJ207200.1|betalactams|Class_C_betalactamases|MIR	56
AR	betalactams	gi|591542910|gb|KJ207206.1|betalactams|Class_C_betalactamases|ACT	905
AR	betalactams	gi|597709737|emb|HG934763.1|betalactams|Class_A_betalactamases|TEM	8592
AR	betalactams	gi|6007798|gb|AF188199.1|betalactams|Class_A_betalactamases|TEM	16925
AR	betalactams	gi|607346569|gb|KJ155695.1|betalactams|Class_C_betalactamases|CMY	57
AR	betalactams	gi|614461914|gb|KJ020573.1|betalactams|Class_A_betalactamases|CTX	71
AR	betalactams	gi|6176541|gb|AF190692.1|betalactams|Class_A_betalactamases|TEM	11360
AR	betalactams	gi|6176543|gb|AF190693.1|betalactams|Class_A_betalactamases|TEM	114
AR	betalactams	gi|6176545|gb|AF190694.1|betalactams|Class_A_betalactamases|TEM	20717
AR	betalactams	gi|6176547|gb|AF190695.1|betalactams|Class_A_betalactamases|TEM	16521
AR	betalactams	gi|61967135|gb|AY956335.1|betalactams|Class_A_betalactamases|TEM	8419
AR	betalactams	gi|659497530|gb|KJ657570.1|betalactams|Class_D_betalactamases|OXA	188385
AR	betalactams	gi|6606273|gb|AF157553.1|betalactams|Class_A_betalactamases|TEM	218
AR	betalactams	gi|667794895|gb|KJ865754.1|betalactams|Class_D_betalactamases|OXA	135843
AR	betalactams	gi|68137405|gb|DQ075245.1|betalactams|Class_A_betalactamases|TEM	15625
AR	betalactams	gi|693586039|gb|KM114268.1|betalactams|Class_A_betalactamases|TEM	3421
AR	betalactams	gi|697286401|dbj|AB901141.1|betalactams|Class_A_betalactamases|GES	11856
AR	betalactams	gi|698174165|gb|KM087837.1|betalactams|Class_C_betalactamases|CMY	26
AR	betalactams	gi|698174207|gb|KM087858.1|betalactams|Class_C_betalactamases|MIR	23
AR	betalactams	gi|698174221|gb|KM087865.1|betalactams|Class_D_betalactamases|OXA	781
AR	betalactams	gi|70980483|emb|AM049399.1|betalactams|Class_A_betalactamases|TEM	4058
AR	betalactams	gi|717007360|gb|KM998962.1|betalactams|Class_A_betalactamases|TEM	5838
AR	betalactams	gi|72199369|gb|DQ139328.1|betalactams|Class_C_betalactamases|CMY	105
AR	betalactams	gi|7381164|gb|AF135373.1|betalactams|Class_A_betalactamases|CARB	595
AR	betalactams	gi|757399517|gb|KP050491.1|betalactams|Class_A_betalactamases|TEM	8346
AR	betalactams	gi|757399519|gb|KP050492.1|betalactams|Class_A_betalactamases|TEM	5380
AR	betalactams	gi|761662701|gb|KP096411.1|betalactams|Class_A_betalactamases|GES	22796
AR	betalactams	gi|784887|gb|L07945.1|PSEBLAOXA3|betalactams|Class_D_betalactamases|OXA	1027
AR	betalactams	gi|8052260|emb|AJ239002.1|betalactams|Class_A_betalactamases|TEM	983
AR	betalactams	gi|8118215|gb|AF231133.1|betalactams|Class_D_betalactamases|OXA	2701
AR	betalactams	gi|8118289|gb|AF255921.1|betalactams|Class_D_betalactamases|OXA	2567
AR	betalactams	gi|81238144|gb|DQ256091.1|betalactams|Class_A_betalactamases|CTX	25
AR	betalactams	gi|81365634|gb|DQ105528.2|betalactams|Class_A_betalactamases|TEM	1165
AR	betalactams	gi|81365639|gb|DQ105529.2|betalactams|Class_A_betalactamases|TEM	1515
AR	betalactams	gi|819332664|gb|KP281294.1|betalactams|Class_C_betalactamases|CMY	38
AR	betalactams	gi|82592678|gb|DQ279850.1|betalactams|Class_A_betalactamases|TEM	3401
AR	betalactams	gi|83031782|gb|DQ286729.1|betalactams|Class_A_betalactamases|TEM	7758
AR	betalactams	gi|86450761|gb|DQ369751.1|betalactams|Class_A_betalactamases|TEM	34
AR	betalactams	gi|870898370|gb|KT001101.1|Kpneumoniae39915|carbapenemaseKPCtype2|blaKPC-2|1|betalactams|Class_A_betalactamases|KPC	372
AR	betalactams	gi|93277247|gb|DQ463751.1|betalactams|Class_C_betalactamases|CMY	466
AR	betalactams	gi|94960154|gb|DQ519090.1|betalactams|Class_D_betalactamases|OXA	830
AR	Elfamycins	@pvgb|CP000647|4764664-4765849|ARO:3001312|elfamycin|Elfamycins|EF-Tu_inhibition|TUFAB	21560
AR	Elfamycins	@pvgb|CP001918|235165-236350|ARO:3001312|elfamycin|Elfamycins|EF-Tu_inhibition|TUFAB	2488
AR	Elfamycins	@pvgb|CP001918|4816613-4817537|ARO:3001312|elfamycin|Elfamycins|EF-Tu_inhibition|TUFAB	655
AR	Elfamycins	@pvgb|CP002695|3866610-3867801|ARO:3001312|elfamycin|Elfamycins|EF-Tu_inhibition|TUFAB	586
AR	Elfamycins	@pvgb|FQ312006|705198-706383|ARO:3001312|elfamycin|Elfamycins|EF-Tu_inhibition|TUFAB	41615
AR	Elfamycins	@pvgb|NC_007622|559336-560521|ARO:3001312|elfamycin|Elfamycins|EF-Tu_inhibition|TUFAB	27649
AR	Elfamycins	@pvgb|NC_011595|2919562-2920267|ARO:3001312|elfamycin|Elfamycins|EF-Tu_inhibition|TUFAB	2215
AR	Elfamycins	Elf|CP000647.1|gene3761|Elfamycins|EF-Tu_inhibition|TUFAB	19591
AR	Elfamycins	Elf|CP000647.1|gene4394|Elfamycins|EF-Tu_inhibition|TUFAB	19923
AR	Elfamycins	Elf|CP001918.1|gene242|Elfamycins|EF-Tu_inhibition|TUFAB	2566
AR	Elfamycins	Elf|CP001918.1|gene4764|Elfamycins|EF-Tu_inhibition|TUFAB	610
AR	Elfamycins	Elf|CP002695.1|gene3614|Elfamycins|EF-Tu_inhibition|TUFAB	433
AR	Elfamycins	Elf|CP004022.1|gene3277|Elfamycins|EF-Tu_inhibition|TUFAB	5412
AR	Elfamycins	Elf|FQ312006.1|gene760|Elfamycins|EF-Tu_inhibition|TUFAB	36652
AR	Elfamycins	Elf|NC_002516.2.881697|Elfamycins|EF-Tu_inhibition|TUFAB	228
AR	Elfamycins	Elf|NC_002745.1123311|Elfamycins|EF-Tu_inhibition|TUFAB	33568
AR	Elfamycins	Elf|NC_002951.3236433|Elfamycins|EF-Tu_inhibition|TUFAB	32354
AR	Elfamycins	Elf|NC_002952.2860408|Elfamycins|EF-Tu_inhibition|TUFAB	43533
AR	Elfamycins	Elf|NC_007622.3795131|Elfamycins|EF-Tu_inhibition|TUFAB	27245
AR	Elfamycins	Elf|NC_011595.7072242|Elfamycins|EF-Tu_inhibition|TUFAB	2133
AR	Fluoroquinolones	@phgb|KF732714|0-657|ARO:3002798|QnrS9|Fluoroquinolones|Quinolone_resistance_protein_Qnr|QNRS	23
AR	Fluoroquinolones	@pvgb|NC_003197|3343961-3345854|ARO:3003317|Salmonella|Fluoroquinolones|Fluoroquinolone-resistant_DNA_topoisomerases|PARE	213
AR	Fluoroquinolones	199|AY566250.1|AY566250|Fluoroquinolones|Quinolone_active_efflux|NORA	64
AR	Fluoroquinolones	AY987395.1.orf2.gene	27
AR	Fluoroquinolones	Flq|AE016830.1|gene1598|Fluoroquinolones|Fluoroquinolone-resistant_DNA_topoisomerases|PARC	17010
AR	Fluoroquinolones	Flq|AE016830.1|gene6|Fluoroquinolones|Fluoroquinolone-resistant_DNA_topoisomerases|GYRA	32971
AR	Fluoroquinolones	Flq|AL009126.3|gene7|Fluoroquinolones|Fluoroquinolone-resistant_DNA_topoisomerases|GYRA	264
AR	Fluoroquinolones	Flq|AP010904.1|gene4|Fluoroquinolones|Fluoroquinolone-resistant_DNA_topoisomerases|GYRA	5372
AR	Fluoroquinolones	Flq|CP000647.1|gene2640|Fluoroquinolones|Fluoroquinolone-resistant_DNA_topoisomerases|GYRA	3431
AR	Fluoroquinolones	Flq|CP000647.1|gene3437|Fluoroquinolones|Fluoroquinolone-resistant_DNA_topoisomerases|PARC	2143
AR	Fluoroquinolones	Flq|CP001918.1|gene3562|Fluoroquinolones|Fluoroquinolone-resistant_DNA_topoisomerases|GYRA	1237
AR	Fluoroquinolones	Flq|CP004022.1|gene1837|Fluoroquinolones|Fluoroquinolone-resistant_DNA_topoisomerases|GYRA	27056
AR	Fluoroquinolones	Flq|KF730652.1|gene1|Fluoroquinolones|Quinolone_resistance_protein_Qnr|QNRS	17
AR	Fluoroquinolones	Flq|KJ158441.1|gene1|Fluoroquinolones|Quinolone_resistance_protein_Qnr|QNRD	163
AR	Fluoroquinolones	Flq|NC_002163.1.905319|Fluoroquinolones|Fluoroquinolone-resistant_DNA_topoisomerases|GYRA	621
AR	Fluoroquinolones	Flq|NC_003197.1.1253794|Fluoroquinolones|Fluoroquinolone-resistant_DNA_topoisomerases|GYRA	701
AR	Fluoroquinolones	Flq|NC_003197.1.1254697|Fluoroquinolones|Fluoroquinolone-resistant_DNA_topoisomerases|PARC	757
AR	Fluoroquinolones	Flq|NC_006582.1.3202074|Fluoroquinolones|Fluoroquinolone-resistant_DNA_topoisomerases|PARC	260
AR	Fluoroquinolones	Flq|NC_006582.1.3204559|Fluoroquinolones|Fluoroquinolone-resistant_DNA_topoisomerases|GYRA	532
AR	Fluoroquinolones	Flq|NC_008702.1.4606680|Fluoroquinolones|Fluoroquinolone-resistant_DNA_topoisomerases|GYRA	23656
AR	Fluoroquinolones	Flq|NC_009725.1.5461733|Fluoroquinolones|Fluoroquinolone-resistant_DNA_topoisomerases|GYRA	94
AR	Fluoroquinolones	Flq|NC_010400.5986734|Fluoroquinolones|Fluoroquinolone-resistant_DNA_topoisomerases|GYRA	313
AR	Fluoroquinolones	Flq|NC_011586.7046300|Fluoroquinolones|Fluoroquinolone-resistant_DNA_topoisomerases|PARC	258
AR	Fluoroquinolones	Flq|NC_011586.7046500|Fluoroquinolones|Fluoroquinolone-resistant_DNA_topoisomerases|GYRA	184
AR	Fluoroquinolones	Flq|NC_011595.7058445|Fluoroquinolones|Fluoroquinolone-resistant_DNA_topoisomerases|GYRA	166
AR	Fluoroquinolones	Flq|Qnr-A1|AY070235|303-959|657|Fluoroquinolones|Quinolone_resistance_protein_Qnr|QNRA	241
AR	Fluoroquinolones	Flq|Qnr-S1|AB187515|9737-10393|657|Fluoroquinolones|Quinolone_resistance_protein_Qnr|QNRS	91
AR	Fluoroquinolones	Flq|QnrB19|EU432277|1-645|645|Fluoroquinolones|Quinolone_resistance_protein_Qnr|QNRB	7762
AR	Fluoroquinolones	Flq|QnrB5|DQ303919|37-681|645|Fluoroquinolones|Quinolone_resistance_protein_Qnr|QNRB	7658
AR	Fluoroquinolones	Flq|QnrB6_3_EF523819|Fluoroquinolones|Quinolone_resistance_protein_Qnr|QNRB	34
AR	Fluoroquinolones	Flq|QnrS|FJ418153|1-657|657|Fluoroquinolones|Quinolone_resistance_protein_Qnr|QNRS	19
AR	Fluoroquinolones	Flq|QnrS2|DQ485530|1-657|657|Fluoroquinolones|Quinolone_resistance_protein_Qnr|QNRS	4731
AR	Fluoroquinolones	Flq|QnrS3|EU077611|1-657|657|Fluoroquinolones|Quinolone_resistance_protein_Qnr|QNRS	52
AR	Fluoroquinolones	Flq|QnrS6_1_HQ631376|Fluoroquinolones|Quinolone_resistance_protein_Qnr|QNRS	2279
AR	Fluoroquinolones	Flq|QnrVC4_1_GQ891757|Fluoroquinolones|Quinolone_resistance_protein_Qnr|QNRVC	9188
AR	Fluoroquinolones	Flq|QnrVC5_1_JN408080|Fluoroquinolones|Quinolone_resistance_protein_Qnr|QNRVC	3757
AR	Fosfomycin	Fos|AP010904.1|gene1560|Fosfomycin|Fosfomycin_hydrases|FOSX	18
AR	Fosfomycin	Fos|fosA_16_M85195|Fosfomycin|Fosfomycin_thiol_transferases|FOSA	75
AR	Fosfomycin	Fos|fosA_3_NZ_ACWO01000079|Fosfomycin|Fosfomycin_thiol_transferases|FOSA	121
AR	Fosfomycin	Fos|fosA_5_NZ_AEXB01000013|Fosfomycin|Fosfomycin_thiol_transferases|FOSA	240
AR	Fosfomycin	Fos|fosA_8_ACHE01000077|Fosfomycin|Fosfomycin_thiol_transferases|FOSA	25
AR	Fosfomycin	Fos|fosB_3_HQ219726|Fosfomycin|Fosfomycin_thiol_transferases|FOSB	1961
AR	Glycopeptides	@phgb|AF162694|2438-3011|ARO:3002966|vanXYC|Glycopeptides|VanC-type_resistance_protein|VANXYC	104
AR	Glycopeptides	@phgb|DQ212986|2029-2257|ARO:3000575|vanU|Glycopeptides|VanG-type_regulator|VANUG	12
AR	Glycopeptides	@phgb|DQ212986|2258-2966|ARO:3002926|vanRG|Glycopeptides|VanG-type_regulator|VANRG	165
AR	Glycopeptides	@phgb|DQ212986|2979-4086|ARO:3002937|vanSG|Glycopeptides|VanG-type_regulator|VANSG	315
AR	Glycopeptides	@phgb|DQ212986|4222-5062|ARO:3002959|vanYG1|Glycopeptides|VanG-type_accessory_protein|VANYG	256
AR	Glycopeptides	@phgb|DQ212986|5984-7034|ARO:3002909|vanG|Glycopeptides|VanG-type_resistance_protein|VANG	5473
AR	Glycopeptides	@phgb|DQ212986|7030-7795|ARO:3003069|vanXYG|Glycopeptides|VanG-type_resistance_protein|VANXYG	5110
AR	Glycopeptides	@phgb|DQ212986|7787-9926|ARO:3002972|vanTG|Glycopeptides|VanG-type_resistance_protein|VANTG	19149
AR	Glycopeptides	@phgb|U35369|2358-3165|ARO:3002956|vanYB|Glycopeptides|VanB-type_accessory_protein|VANYB	1453
AR	Glycopeptides	1379|AF175293.1|AF175293|Glycopeptides|VanD-type_resistance_protein|VAND	135
AR	Glycopeptides	1420|DQ018710.1|DQ018710|Glycopeptides|VanA-type_resistance_protein|VANXA	39
AR	Glycopeptides	1429|AY082011.1|AY082011|Glycopeptides|VanD-type_resistance_protein|VANXD	71
AR	Glycopeptides	1436|AY489045.1|AY489045|Glycopeptides|VanD-type_regulator|VANSD	79
AR	Glycopeptides	1440|AY489045.1|AY489045|Glycopeptides|VanD-type_resistance_protein|VANXD	32
AR	Glycopeptides	184|KF823969.1|KF823969|Glycopeptides|VanB-type_regulator|VANRB	1351
AR	Glycopeptides	185|KF823969.1|KF823969|Glycopeptides|VanB-type_regulator|VANSB	443
AR	Glycopeptides	187|KF823969.1|KF823969|Glycopeptides|VanB-type_accessory_protein|VANWB	473
AR	Glycopeptides	457|AF310956.2|AF310956|Glycopeptides|VanB-type_resistance_protein|VANB	475
AR	Glycopeptides	458|AF310956.2|AF310956|Glycopeptides|VanB-type_resistance_protein|VANXB	1665
AR	Glycopeptides	569|DQ018711.1|DQ018711|Glycopeptides|VanA-type_accessory_protein|VANWA	416
AR	Glycopeptides	582|AY655721.2|AY655721|Glycopeptides|VanB-type_regulator|VANSB	749
AR	Glycopeptides	868|DQ022190.1|DQ022190|Glycopeptides|VanC-type_resistance_protein|VANC	284
AR	Glycopeptides	871|DQ022190.1|DQ022190|Glycopeptides|VanC-type_regulator|VANRC	234
AR	Glycopeptides	872|DQ022190.1|DQ022190|Glycopeptides|VanC-type_regulator|VANSC	295
AR	Glycopeptides	954|M97297.1|TRNVAN|Glycopeptides|VanA-type_regulator|VANSA	707
AR	Glycopeptides	956|M97297.1|TRNVAN|Glycopeptides|VanA-type_resistance_protein|VANA	577
AR	Glycopeptides	957|M97297.1|TRNVAN|Glycopeptides|VanA-type_resistance_protein|VANXA	530
AR	Glycopeptides	959|M97297.1|TRNVAN|Glycopeptides|VanA-type_accessory_protein|VANZA	159
AR	Glycopeptides	AF310956.2.gene5	1353
AR	Glycopeptides	Gly|DQ212986.1|gene7|Glycopeptides|VanG-type_accessory_protein|VANWG	504
AR	Glycopeptides	Gly|VanA-A_1_FJ866609|Glycopeptides|VanA-type_resistance_protein|VANA	388
AR	Glycopeptides	Gly|VanA-B|AF192329|28835-29863|1029|Glycopeptides|VanB-type_resistance_protein|VANB	201
AR	Glycopeptides	Gly|VanA-D_1_AB242319|Glycopeptides|VanD-type_resistance_protein|VAND	75
AR	Glycopeptides	Gly|VanB|AY655710|1-1029|1029|Glycopeptides|VanB-type_resistance_protein|VANB	705
AR	Glycopeptides	Gly|VanB|AY655711|1-1029|1029|Glycopeptides|VanB-type_resistance_protein|VANB	368
AR	Glycopeptides	Gly|VanC|AF162694|1411-2442|1032|Glycopeptides|VanC-type_resistance_protein|VANC	113
AR	Glycopeptides	Gly|VanC1|EU151769|31-1062|1032|Glycopeptides|VanC-type_resistance_protein|VANC	118
AR	Glycopeptides	Gly|VanC4|EU151752|29-1081|1053|Glycopeptides|VanC-type_resistance_protein|VANC	259
AR	Glycopeptides	Gly|VanH-A|FJ86609|3762-4730|969|Glycopeptides|VanA-type_resistance_protein|VANHA	364
AR	Glycopeptides	Gly|VanH-B|AF192329|27871-28842|972|Glycopeptides|VanB-type_resistance_protein|VANHB	195
AR	Glycopeptides	Gly|VanH-D_1_AB242319|Glycopeptides|VanD-type_resistance_protein|VANHD	33
AR	Glycopeptides	Gly|VanH-Pt_5_DQ018711|Glycopeptides|VanA-type_resistance_protein|VANHA	67
AR	Glycopeptides	Gly|VanR-A|M97297|3976-4671|696|Glycopeptides|VanA-type_regulator|VANRA	265
AR	Glycopeptides	Gly|VanR-C_3_EU151752|Glycopeptides|VanC-type_regulator|VANRC	27
AR	Glycopeptides	Gly|VanR-D_2_AF175293|Glycopeptides|VanD-type_regulator|VANRD	36
AR	Glycopeptides	Gly|VanR-D|AB242319|1-699|699|Glycopeptides|VanD-type_regulator|VANRD	190
AR	Glycopeptides	Gly|VanR-Pt|DQ018711|1-696|696|Glycopeptides|VanA-type_regulator|VANRA	23
AR	Glycopeptides	Gly|VanR-Pt2|AY926880|718-1413|696|Glycopeptides|VanA-type_regulator|VANRA	325
AR	Glycopeptides	Gly|VanRc3|AY033764|3846-4541|696|Glycopeptides|VanC-type_regulator|VANRC	112
AR	Glycopeptides	Gly|VanS-B_1_AF192329|Glycopeptides|VanB-type_regulator|VANSB	477
AR	Glycopeptides	Gly|VanS-B|AY655721|731-2074|1344|Glycopeptides|VanB-type_regulator|VANSB	741
AR	Glycopeptides	Gly|VanS-C_1_AF162694|Glycopeptides|VanC-type_regulator|VANSC	336
AR	Glycopeptides	Gly|VanS-C_3_EU151752|Glycopeptides|VanC-type_regulator|VANSC	52
AR	Glycopeptides	Gly|VanS-D|AB242319|689-1834|1146|Glycopeptides|VanD-type_regulator|VANSD	537
AR	Glycopeptides	Gly|VanS-Pt_5_DQ018711|Glycopeptides|VanA-type_regulator|VANSA	49
AR	Glycopeptides	Gly|VanS-Pt2|DQ018710|3721-4881|1161|Glycopeptides|VanA-type_regulator|VANSA	41
AR	Glycopeptides	Gly|VanSc3|AY033764|1604-5662|1059|Glycopeptides|VanC-type_regulator|VANSC	320
AR	Glycopeptides	Gly|VanT-C_2_EU151752|Glycopeptides|VanC-type_resistance_protein|VANTC	122
AR	Glycopeptides	Gly|VanT|AF162694|3008-5104|2097|Glycopeptides|VanC-type_resistance_protein|VANTC	762
AR	Glycopeptides	Gly|VanTc|DQ022190|1802-3898|2097|Glycopeptides|VanC-type_resistance_protein|VANTC	618
AR	Glycopeptides	Gly|VanTc3|AY033764|1644-3746|2103|Glycopeptides|VanC-type_resistance_protein|VANTC	260
AR	Glycopeptides	Gly|VanW-B|AY655721|3069-3896|828|Glycopeptides|VanB-type_accessory_protein|VANWB	886
AR	Glycopeptides	Gly|VanW-G_1_AY271782|Glycopeptides|VanG-type_accessory_protein|VANWG	231
AR	Glycopeptides	Gly|VanXY-C_3_EU151752|Glycopeptides|VanC-type_resistance_protein|VANXYC	31
AR	Glycopeptides	Gly|VanXYc2_c3|EU151760|1078-1650|573|Glycopeptides|VanC-type_resistance_protein|VANXYC	86
AR	Glycopeptides	Gly|VanY-A_1_FJ866609|Glycopeptides|VanA-type_accessory_protein|VANYA	425
AR	Glycopeptides	Gly|VanY-A|M97297|9052-9963|912|Glycopeptides|VanA-type_accessory_protein|VANYA	466
AR	Glycopeptides	Gly|VanY-D_2_AF175293|Glycopeptides|VanD-type_accessory_protein|VANYD	25
AR	Metronidazole	Met|nimD_1_X76949|Metronidazole|nim_nitroimidazole_reductase|NIMD	331
AR	Metronidazole	Met|nimE_1_AM042593|Metronidazole|nim_nitroimidazole_reductase|NIME	13
AR	MLS	@phgb|AF015628|1306-1945|ARO:3002842|vatC|MLS|Streptogramin_A_O-acetyltransferase|VATC	4905
AR	MLS	@phgb|AF015628|398-1286|ARO:3001308|VgbB|MLS|Streptogramin_B_ester_bond_cleavage|VGBB	521
AR	MLS	@phgb|AM180066|788-1688|ARO:3000319|mphC|MLS|Macrolide_phosphotransferases|MPHC	4513
AR	MLS	@phgb|AM180355|2319373-2320111|ARO:3000375|ErmB|MLS|23S_rRNA_methyltransferases|ERM	679466
AR	MLS	@phgb|AY234334|0-846|ARO:3000600|Erm34|MLS|23S_rRNA_methyltransferases|ERM	135
AR	MLS	@phgb|EF452177|0-495|ARO:3002838|lnuD|MLS|Lincosamide_nucleotidyltransferases|LNUC	5134
AR	MLS	@phgb|FJ196385|11083-12313|ARO:3003107|mefB|MLS|Macrolide_resistance_efflux_pumps|MEFB	123834
AR	MLS	1021|AJ243209.1|AJ243209|MLS|Macrolide_resistance_efflux_pumps|MSRC	6076
AR	MLS	122|AJ579365.1|AJ579365|MLS|Streptogramin_resistance_ATP-binding_cassette_ABC_efflux_pumps|LSA	424
AR	MLS	136|HM990671.1|HM990671|MLS|Streptogramin_resistance_ATP-binding_cassette_ABC_efflux_pumps|LSA	4376
AR	MLS	1463|M81802.1|STAMSRB|MLS|Macrolide_resistance_efflux_pumps|MSRA	1946
AR	MLS	235|unknown_id|unknown_name|MLS|Macrolide_resistance_efflux_pumps|MEFB	123806
AR	MLS	424|D85892.1|D85892|MLS|Macrolide_phosphotransferases|MPHB	435
AR	MLS	593|AF319779.2|AF319779|MLS|23S_rRNA_methyltransferases|ERM	171
AR	MLS	936|EU590124.1|EU590124|MLS|23S_rRNA_methyltransferases|ERM41	7
AR	MLS	MLS|AF099140.1|gene1|MLS|Macrolide_esterases|EREA	29712
AR	MLS	MLS|ereA_2_AF099140|MLS|Macrolide_esterases|EREA	27777
AR	MLS	MLS|ereA_3_AF326209|MLS|Macrolide_esterases|EREA	19108
AR	MLS	MLS|ereA_4_AF512546|MLS|Macrolide_esterases|EREA	23891
AR	MLS	MLS|ereB_1_A15097|MLS|Macrolide_esterases|EREB	19192
AR	MLS	MLS|EreB|X03988|383-1642|1260|MLS|Macrolide_esterases|EREB	25140
AR	MLS	MLS|erm42_2_AB601890|MLS|23S_rRNA_methyltransferases|ERM42	216
AR	MLS	MLS|Erm42|FR734406|1-906|906|MLS|23S_rRNA_methyltransferases|ERM42	511
AR	MLS	MLS|ermA_2_AF002716|MLS|23S_rRNA_methyltransferases|ERMA	543
AR	MLS	MLS|KC539823.1|gene1|MLS|ABC_transporter|VGA	80
AR	MLS	MLS|lnuF_2_DQ836009|MLS|Lincosamide_nucleotidyltransferases|LNUF	24043
AR	MLS	MLS|lnuF_3_AJ561197|MLS|Lincosamide_nucleotidyltransferases|LNUF	21209
AR	MLS	MLS|LnuF|EU118119|1030-1851|822|MLS|Lincosamide_nucleotidyltransferases|LNUF	25449
AR	MLS	MLS|lsaA_2_AY58982|MLS|Streptogramin_resistance_ATP-binding_cassette_ABC_efflux_pumps|LSA	3576
AR	MLS	MLS|lsaA_3_AY737526|MLS|Streptogramin_resistance_ATP-binding_cassette_ABC_efflux_pumps|LSA	2487
AR	MLS	MLS|LsaA|AY225127|41-1537|1497|MLS|Streptogramin_resistance_ATP-binding_cassette_ABC_efflux_pumps|LSA	3084
AR	MLS	MLS|mphA_2_U36578|MLS|Macrolide_phosphotransferases|MPHA	16306
AR	MLS	MLS|msrA_1_X52085|MLS|Macrolide_resistance_efflux_pumps|MSRA	1964
AR	MLS	MLS|msrA_2_AB013298|MLS|Macrolide_resistance_efflux_pumps|MSRA	3643
AR	MLS	MLS|MsrA|AY591760|274-1740|1467|MLS|Macrolide_resistance_efflux_pumps|MSRA	5273
AR	MLS	MLS|msrC_2_AF313494|MLS|Macrolide_resistance_efflux_pumps|MSRC	949
AR	MLS	MLS|MsrC|AY004350|496-1974|1479|MLS|Macrolide_resistance_efflux_pumps|MSRC	16709
AR	MLS	MLS|vgaA_2_FN546261|MLS|ABC_transporter|VGA	128
AR	MLS	MLS|vgaa-LC|DQ823382|1-1569|1569|MLS|ABC_transporter|VGA	1605
AR	MLS	MLS|VgaA|M90056|909-2477|1569|MLS|ABC_transporter|VGA	56
AR	Multi-drug resistance	@phgb|AB091338|173-1355|ARO:3003551|emeA|Multi-drug_resistance|Multi-drug_efflux_pumps|EMEA	6520
AR	Multi-drug resistance	@phgb|AB204810|186-1533|ARO:3000753|abeM|Multi-drug_resistance|Multi-drug_efflux_pumps|ABEM	485
AR	Multi-drug resistance	@phgb|AL009126|1376516-1376855|ARO:3003063|ykkC|Multi-drug_resistance|Multi-drug_efflux_pumps|YKKC	16
AR	Multi-drug resistance	@phgb|AL009126|1376854-1377172|ARO:3003064|ykkD|Multi-drug_resistance|Multi-drug_efflux_pumps|YKKD	12
AR	Multi-drug resistance	@phgb|JQ727667|0-870|ARO:3000825|robA|Multi-drug_resistance|MDR_regulator|ROBA	432
AR	Multi-drug resistance	@phgb|JQ727668|0-375|ARO:3000823|ramA|Multi-drug_resistance|MDR_regulator|RAMA	54
AR	Multi-drug resistance	@phgb|KF147862|0-654|ARO:3000559|adeN|Multi-drug_resistance|MDR_regulator|ADEN	144
AR	Multi-drug resistance	@phgb|NC_002951|1987719-1989456|ARO:3000489|sav1866|Multi-drug_resistance|Multi-drug_efflux_pumps|SAV1866	62
AR	Multi-drug resistance	@phgb|NC_003197|2039657-2040380|ARO:3000826|sdiA|Multi-drug_resistance|MDR_regulator|SDIA	267
AR	Multi-drug resistance	@phgb|NC_003197|392418-393876|ARO:3000791|mdsC|Multi-drug_resistance|Multi-drug_efflux_pumps|MDSC	75
AR	Multi-drug resistance	@phgb|NC_003197|393892-397060|ARO:3000790|mdsB|Multi-drug_resistance|Multi-drug_efflux_pumps|MDSB	690
AR	Multi-drug resistance	@phgb|NC_003197|397056-398262|ARO:3000789|mdsA|Multi-drug_resistance|Multi-drug_efflux_pumps|MDSA	113
AR	Multi-drug resistance	@phgb|NC_003197|400859-401324|ARO:3000504|golS|Multi-drug_resistance|MDR_regulator|GOLS	39
AR	Multi-drug resistance	@phgb|NC_010400|1365938-1369118|ARO:3000778|adeG|Multi-drug_resistance|Multi-drug_efflux_pumps|ADEG	579
AR	Multi-drug resistance	@phgb|NC_010400|1369124-1370342|ARO:3000777|adeF|Multi-drug_resistance|Multi-drug_efflux_pumps|ADEF	82
AR	Multi-drug resistance	@phgb|NC_010410|1255006-1256458|ARO:3000779|adeH|Multi-drug_resistance|Multi-drug_efflux_pumps|ADEH	393
AR	Multi-drug resistance	@pvgb|NC_003197|4503969-4504293|ARO:3003383|Salmonella|Multi-drug_resistance|MDR_regulator|SOXS	13
AR	Multi-drug resistance	11|DQ679966.1|DQ679966|Multi-drug_resistance|Multi-drug_efflux_pumps|ACRB	3535
AR	Multi-drug resistance	139|AB894099.1|AB894099|Multi-drug_resistance|Multi-drug_efflux_pumps|cme	154
AR	Multi-drug resistance	2|AY769962.1|AY769962|Multi-drug_resistance|Multi-drug_efflux_pumps|ADEB	2602
AR	Multi-drug resistance	246|DQ679966.1|DQ679966|Multi-drug_resistance|Multi-drug_efflux_pumps|MEXE	1446
AR	Multi-drug resistance	252|FJ744595.1|FJ744595|Multi-drug_resistance|Multi-drug_efflux_pumps|EMRD	412
AR	Multi-drug resistance	38|DQ516970.1|DQ516970|Multi-drug_resistance|Multi-drug_efflux_pumps|MSBA	13150
AR	Multi-drug resistance	63|DQ516954.1|DQ516954|Multi-drug_resistance|Multi-drug_efflux_pumps|MSBA	8106
AR	Multi-drug resistance	Bla|NC_003197.1.1252517|Multi-drug_resistance|Mutant_porin_proteins|OMPF	589
AR	Multi-drug resistance	CP001918.1.gene2749	832
AR	Multi-drug resistance	Flq|OqxA|EU370913|46652-47827|1176|Multi-drug_resistance|Multi-drug_efflux_pumps|OQXA	661
AR	Multi-drug resistance	Flq|OqxBgb|EU370913|47851-51003|3153|Multi-drug_resistance|Multi-drug_efflux_pumps|OQXB	1408
AR	Multi-drug resistance	Mdr|AB566411.1|gene1|Multi-drug_resistance|Multi-drug_efflux_pumps|QACAB	2465
AR	Multi-drug resistance	Mdr|AF535087.1|gene1|Multi-drug_resistance|Multi-drug_efflux_pumps|QACAB	920
AR	Multi-drug resistance	Mdr|CP000647.1|gene2517|Multi-drug_resistance|MDR_regulator|ASMA	2585
AR	Multi-drug resistance	Mdr|CP000647.1|gene956|Multi-drug_resistance|Mutant_porin_proteins|OMPF	2503
AR	Multi-drug resistance	Mdr|NC_002745.1123101|Multi-drug_resistance|MDR_regulator|MEPR	18
AR	Multi-drug resistance	Mdr|NC_010400.5984910|Multi-drug_resistance|Multi-drug_efflux_pumps|MEXE	138
AR	Multi-drug resistance	Mdr|NC_010410.6002907|Multi-drug_resistance|MDR_regulator|ADER	104
AR	Multi-drug resistance	Mdr|NC_010611.6236744|Multi-drug_resistance|MDR_regulator|MEXT	121
AR	Multi-drug resistance	Mdr|oqxB_1_EU370913|Multi-drug_resistance|Multi-drug_efflux_pumps|OQXB	938
AR	Phenicol	@phgb|AF326777|23980-24640|ARO:3002670|cat|Phenicol|Phenicol_efflux_pumps|CAT	191
AR	Phenicol	@phgb|AM408573|10027-11077|ARO:3003441|cfrA|Phenicol|Florfenicol_methyltransferases|CFRA	2483
AR	Phenicol	@phgb|BX664015|101314-101974|ARO:3002670|cat|Phenicol|Phenicol_efflux_pumps|CAT	196
AR	Phenicol	@phgb|M55620|0-660|ARO:3002687|catQ|Phenicol|Phenicol_efflux_pumps|CAT	25694
AR	Phenicol	@phgb|NC_004771|3524-4157|ARO:3002675|catB2|Phenicol|Phenicol_efflux_pumps|CAT	328
AR	Phenicol	@phgb|NC_006582|1162417-1163470|ARO:3002816|clbC|Phenicol|23S_rRNA_methyltransferases|CLBC	189
AR	Phenicol	1055|AY139601.1|AY139601|Phenicol|Chloramphenicol_acetyltransferases|CATB	205
AR	Phenicol	1081|AF294653.1|AF294653|Phenicol|Phenicol_efflux_pumps|CML	10896
AR	Phenicol	1458|M11587.1|PRMCATA|Phenicol|Chloramphenicol_acetyltransferases|CATA	5138
AR	Phenicol	1538|unknown_id|unknown_name|Phenicol|Phenicol_efflux_pumps|FLOR	27005
AR	Phenicol	1541|JF268688.1|JF268688|Phenicol|Chloramphenicol_acetyltransferases|CATB	843
AR	Phenicol	1573|LC031883.1|LC031883|Phenicol|Phenicol_efflux_pumps|CML	2197
AR	Phenicol	1597|HQ713678.1|HQ713678|Phenicol|Phenicol_efflux_pumps|CML	16361
AR	Phenicol	1673|HQ634775.2|HQ634775|Phenicol|Phenicol_efflux_pumps|CML	3733
AR	Phenicol	182|AF118107.1|AF118107|Phenicol|Phenicol_efflux_pumps|FLOR	9440
AR	Phenicol	1849|AF156486.1|AF156486|Phenicol|Phenicol_efflux_pumps|CML	1874
AR	Phenicol	1888|AF322577.2|AF322577|Phenicol|Chloramphenicol_acetyltransferases|CATB	4142
AR	Phenicol	617|HQ875016.1|HQ875016|Phenicol|Phenicol_efflux_pumps|CML	16374
AR	Phenicol	647|AF047479.2|AF047479|Phenicol|Chloramphenicol_acetyltransferases|CATB	420
AR	Phenicol	944|X74948.1|X74948|Phenicol|Chloramphenicol_acetyltransferases|CATP	17447
AR	Phenicol	993|AJ511268.1|AJ511268|Phenicol|Phenicol_efflux_pumps|CML	20770
AR	Phenicol	Phe|AB080798.1|gene5|Phenicol|Chloramphenicol_acetyltransferases|CAT	1454
AR	Phenicol	Phe|AF231986|Phenicol|Phenicol_efflux_pumps|FLOR	8553
AR	Phenicol	Phe|AF252855.1|gene1|Phenicol|Phenicol_efflux_pumps|FLOR	9094
AR	Phenicol	Phe|AF326777.3|gene18|Phenicol|Chloramphenicol_acetyltransferases|CATA	168
AR	Phenicol	Phe|AF332662.1|gene1|Phenicol|Phenicol_efflux_pumps|FLOR	4717
AR	Phenicol	Phe|AF458080.1|gene3|Phenicol|Phenicol_efflux_pumps|CML	3793
AR	Phenicol	Phe|AJ518835.1|gene6|Phenicol|Phenicol_efflux_pumps|FLOR	8983
AR	Phenicol	Phe|AJ549214.1|gene2|Phenicol|Phenicol_efflux_pumps|FEXA	10740
AR	Phenicol	Phe|AJ87033.2|gene3|Phenicol|Phenicol_efflux_pumps|CML	21568
AR	Phenicol	Phe|AY034138.1|gene10|Phenicol|Phenicol_efflux_pumps|FLOR	8086
AR	Phenicol	Phe|AY123253|gene|Phenicol|Chloramphenicol_acetyltransferases|CATA	481
AR	Phenicol	Phe|AY232670.1|gene3|Phenicol|Chloramphenicol_acetyltransferases|CATB	241
AR	Phenicol	Phe|BX664015.1|gene104|Phenicol|Chloramphenicol_acetyltransferases|CATA	188
AR	Phenicol	Phe|Cat-pC194|NC_002013|1260-1910|651|Phenicol|Chloramphenicol_acetyltransferases|CAT	1413
AR	Phenicol	Phe|CatA1|V00622|244-903|660|Phenicol|Chloramphenicol_acetyltransferases|CATA	313
AR	Phenicol	Phe|CatA2|X53796|187-903|648|Phenicol|Chloramphenicol_acetyltransferases|CATA	119
AR	Phenicol	Phe|CatA3|X07848|272-913|642|Phenicol|Chloramphenicol_acetyltransferases|CATA	18
AR	Phenicol	Phe|CatB3|AJ009818|883-1515|633|Phenicol|Chloramphenicol_acetyltransferases|CATB	1408
AR	Phenicol	Phe|CatB4|EU935739|59054-59602|549|Phenicol|Chloramphenicol_acetyltransferases|CATB	4375
AR	Phenicol	Phe|CatB8|AF227506|253-885|633|Phenicol|Chloramphenicol_acetyltransferases|CATB	617
AR	Phenicol	Phe|CatD|X15110|91-729|639|Phenicol|Chloramphenicol_acetyltransferases|CATP	59
AR	Phenicol	Phe|catP_1_U15027|Phenicol|Chloramphenicol_acetyltransferases|CATP	1150
AR	Phenicol	Phe|CmlA1|M64556|601-1860|1260|Phenicol|Phenicol_efflux_pumps|CML	15840
AR	Phenicol	Phe|D37826.1|gene1|Phenicol|Phenicol_efflux_pumps|FLOR	725
AR	Phenicol	Phe|EF660562.1|gene3|Phenicol|Chloramphenicol_acetyltransferases|CATB	1555
AR	Phenicol	Phe|fexA_1_AJ549214|Phenicol|Phenicol_efflux_pumps|FEXA	10374
AR	Phenicol	Phe|FexA|JQ041372|14024-15451|1428|Phenicol|Phenicol_efflux_pumps|FEXA	14440
AR	Phenicol	Phe|FJ460181.2|gene2|Phenicol|Chloramphenicol_acetyltransferases|CATB	166
AR	Phenicol	Phe|floR_1_AF071555|Phenicol|Phenicol_efflux_pumps|FLOR	5709
AR	Phenicol	Phe|FloR|AKLJ01000508|383-1597|1215|Phenicol|Phenicol_efflux_pumps|FLOR	11544
AR	Phenicol	Phe|NC_004973.1.1449618|Phenicol|Chloramphenicol_acetyltransferases|CATA	31
AR	Phenicol	Phe|NC_010588.1.6276004|Phenicol|Chloramphenicol_acetyltransferases|CATA	496
AR	Phenicol	Phe|U12338.3|gene8|Phenicol|Phenicol_efflux_pumps|CML	50754
AR	Phenicol	Phe|U75299|gene|Phenicol|Chloramphenicol_acetyltransferases|CAT	321
AR	Rifampin	@phgb|EF660563|392-845|ARO:3002850|arr-5|Rifampin|Rifampin_ADP-ribosyltransferase_Arr|ARR	29
AR	Rifampin	1004|KC199968.1|KC199968|Rifampin|Rifampin_ADP-ribosyltransferase_Arr|ARR	67
AR	Rifampin	1402|FM207631.1|FM207631|Rifampin|Rifampin_ADP-ribosyltransferase_Arr|ARR	160
AR	Rifampin	Rif|AL009126.3|gene138|Rifampin|Rifampin-resistant_beta-subunit_of_RNA_polymerase_RpoB|RPOB	558
AR	Rifampin	Rif|AM180355.1|gene120|Rifampin|Rifampin-resistant_beta-subunit_of_RNA_polymerase_RpoB|RPOB	126010
AR	Rifampin	Rif|AP010904.1|gene3156|Rifampin|Rifampin-resistant_beta-subunit_of_RNA_polymerase_RpoB|RPOB	10456
AR	Rifampin	Rif|Arr2|JQ639792|1050-1502|453|Rifampin|Rifampin_ADP-ribosyltransferase_Arr|ARR	85
AR	Rifampin	Rif|Arr3|JF806499|1353-1805|453|Rifampin|Rifampin_ADP-ribosyltransferase_Arr|ARR	311
AR	Rifampin	Rif|Arr4|EF660562|1672-2124|453|Rifampin|Rifampin_ADP-ribosyltransferase_Arr|ARR	39
AR	Rifampin	Rif|Arr6|JF922883|1-453|453|Rifampin|Rifampin_ADP-ribosyltransferase_Arr|ARR	148
AR	Rifampin	Rif|CP000647.1|gene4402|Rifampin|Rifampin-resistant_beta-subunit_of_RNA_polymerase_RpoB|RPOB	71089
AR	Rifampin	Rif|CP001138.1|gene4362|Rifampin|Rifampin-resistant_beta-subunit_of_RNA_polymerase_RpoB|RPOB	4541
AR	Rifampin	Rif|CP001918.1|gene250|Rifampin|Rifampin-resistant_beta-subunit_of_RNA_polymerase_RpoB|RPOB	24003
AR	Rifampin	Rif|CP002695.1|gene18|Rifampin|Rifampin-resistant_beta-subunit_of_RNA_polymerase_RpoB|RPOB	5750
AR	Rifampin	Rif|NC_002163.1.904806|Rifampin|Rifampin-resistant_beta-subunit_of_RNA_polymerase_RpoB|RPOB	15479
AR	Rifampin	Rif|NC_002516.2.881699|Rifampin|Rifampin-resistant_beta-subunit_of_RNA_polymerase_RpoB|RPOB	633
AR	Rifampin	Rif|NC_003098.1.933647|Rifampin|Rifampin-resistant_beta-subunit_of_RNA_polymerase_RpoB|RPOB	13708
AR	Rifampin	Rif|NC_003197.1.1255679|Rifampin|Rifampin-resistant_beta-subunit_of_RNA_polymerase_RpoB|RPOB	5388
AR	Rifampin	Rif|NC_006582.1.3201560|Rifampin|Rifampin-resistant_beta-subunit_of_RNA_polymerase_RpoB|RPOB	386
AR	Rifampin	Rif|NC_008702.1.4609796|Rifampin|Rifampin-resistant_beta-subunit_of_RNA_polymerase_RpoB|RPOB	28108
AR	Rifampin	Rif|NC_009085.4918494|Rifampin|Rifampin-resistant_beta-subunit_of_RNA_polymerase_RpoB|RPOB	2692
AR	Rifampin	Rif|NC_009725.1.5459527|Rifampin|Rifampin-resistant_beta-subunit_of_RNA_polymerase_RpoB|RPOB	140
AR	Rifampin	Rif|NC_010400.5987325|Rifampin|Rifampin-resistant_beta-subunit_of_RNA_polymerase_RpoB|RPOB	3629
AR	Rifampin	Rif|NC_010410.6003841|Rifampin|Rifampin-resistant_beta-subunit_of_RNA_polymerase_RpoB|RPOB	2574
AR	Rifampin	Rif|NC_010611.6233925|Rifampin|Rifampin-resistant_beta-subunit_of_RNA_polymerase_RpoB|RPOB	3974
AR	Rifampin	Rif|NC_012469.1.7686402|Rifampin|Rifampin-resistant_beta-subunit_of_RNA_polymerase_RpoB|RPOB	19949
AR	Secretion System	946|DQ464881.1|DQ464881|Sulfonamides|Sulfonamide-resistant_dihydropteroate_synthases|SULII	20304
AR	Secretion System	Sul|AE016830.1|gene3181|Sulfonamides|Sulfonamide-resistant_dihydropteroate_synthases|FOLP	7489
AR	Secretion System	Sul|AJ310778.1|gene13|Sulfonamides|Sulfonamide-resistant_dihydropteroate_synthases|SULI	22
AR	Secretion System	Sul|AL009126.3|gene92|Sulfonamides|Sulfonamide-resistant_dihydropteroate_synthases|FOLP	29
AR	Secretion System	Sul|CP000647.1|gene3624|Sulfonamides|Sulfonamide-resistant_dihydropteroate_synthases|FOLP	1400
AR	Secretion System	Sul|NC_003197.1.1254818|Sulfonamides|Sulfonamide-resistant_dihydropteroate_synthases|FOLP	245
AR	Secretion System	Sul|NC_010400.5986775|Sulfonamides|Sulfonamide-resistant_dihydropteroate_synthases|FOLP	258
AR	Secretion System	Sul|NC_010410.6003232|Sulfonamides|Sulfonamide-resistant_dihydropteroate_synthases|FOLP	56
AR	Secretion System	Sul|NC_012469.1.7686560|Sulfonamides|Sulfonamide-resistant_dihydropteroate_synthases|FOLP	824
AR	Secretion System	Sul|sul1_16_EF667294|Sulfonamides|Sulfonamide-resistant_dihydropteroate_synthases|SULI	121114
AR	Secretion System	Sul|sul1_23_AJ621187|Sulfonamides|Sulfonamide-resistant_dihydropteroate_synthases|SULI	67189
AR	Secretion System	Sul|sul1_32_EF592571|Sulfonamides|Sulfonamide-resistant_dihydropteroate_synthases|SULI	160817
AR	Secretion System	Sul|sul2_10_AM183225|Sulfonamides|Sulfonamide-resistant_dihydropteroate_synthases|SULII	26473
AR	Secretion System	Sul|sul2_12_AF497970|Sulfonamides|Sulfonamide-resistant_dihydropteroate_synthases|SULII	18850
AR	Secretion System	Sul|sul2_3_HQ340942|Sulfonamides|Sulfonamide-resistant_dihydropteroate_synthases|SULII	22207
AR	Secretion System	Sul|sul2_5_AY524415|Sulfonamides|Sulfonamide-resistant_dihydropteroate_synthases|SULII	2257
AR	Secretion System	Sul|sul2_8_AJ877041|Sulfonamides|Sulfonamide-resistant_dihydropteroate_synthases|SULII	31269
AR	Secretion System	Sul|sul3_3_AY047357|Sulfonamides|Sulfonamide-resistant_dihydropteroate_synthases|SULII	163881
AR	Secretion System	Sul|sul3_5_AB281182|Sulfonamides|Sulfonamide-resistant_dihydropteroate_synthases|SULII	201595
AR	Secretion System	Tmt|DfrA19|AJ310778|7004-7573|570|Sulfonamides|Sulfonamide-resistant_dihydropteroate_synthases|SULI	28
AR	Tetracyclines	143|unknown_id|unknown_name|Tetracyclines|Tetracycline_transcriptional_repressor|TETR	9005
AR	Tetracyclines	1482|HF953351.1|HF953351|Tetracyclines|Tetracycline_resistance_major_facilitator_superfamily_MFS_efflux_pumps|TETH	4130
AR	Tetracyclines	249|AY743590.1|AY743590|Tetracyclines|Tetracycline_resistance_major_facilitator_superfamily_MFS_efflux_pumps|TET39	66476
AR	Tetracyclines	49|AJ514254.1|AJ514254|Tetracyclines|Tetracycline_resistance_ribosomal_protection_proteins|TET36	3687
AR	Tetracyclines	825|S52438.1|S52438|Tetracyclines|Tetracycline_transcriptional_repressor|TETR	3913
AR	Tetracyclines	NC_010410.6002885	186
AR	Tetracyclines	Tet|Tet-31|AJ250203|1651-2883|1233|Tetracyclines|Tetracycline_resistance_major_facilitator_superfamily_MFS_efflux_pumps|TET31	1633
AR	Tetracyclines	Tet|tet31_1_GQ283908|Tetracyclines|Tetracycline_resistance_major_facilitator_superfamily_MFS_efflux_pumps|TET31	2378
AR	Tetracyclines	Tet|tet39_2_EU495991|Tetracyclines|Tetracycline_resistance_major_facilitator_superfamily_MFS_efflux_pumps|TET39	19499
AR	Tetracyclines	Tet|tet39_3_DQ195075|Tetracyclines|Tetracycline_resistance_major_facilitator_superfamily_MFS_efflux_pumps|TET39	17062
AR	Tetracyclines	Tet|tetB_5_AJ277653|Tetracyclines|Tetracycline_resistance_major_facilitator_superfamily_MFS_efflux_pumps|TETB	252849
AR	Tetracyclines	Tet|tetC_2_NC_003123|Tetracyclines|Tetracycline_resistance_major_facilitator_superfamily_MFS_efflux_pumps|TETC	14496
AR	Tetracyclines	Tet|tetE_3_L06940|Tetracyclines|Tetracycline_resistance_major_facilitator_superfamily_MFS_efflux_pumps|TETE	84
AR	Tetracyclines	Tet|TetE|DQ366299|36-1253|1218|Tetracyclines|Tetracycline_resistance_major_facilitator_superfamily_MFS_efflux_pumps|TETE	5935
AR	Tetracyclines	Tet|tetG_1_AJ276217|Tetracyclines|Tetracycline_resistance_major_facilitator_superfamily_MFS_efflux_pumps|TETG	22574
AR	Tetracyclines	Tet|tetG_2_AF133139|Tetracyclines|Tetracycline_resistance_major_facilitator_superfamily_MFS_efflux_pumps|TETG	9179
AR	Tetracyclines	Tet|tetG_3_S52437|Tetracyclines|Tetracycline_resistance_major_facilitator_superfamily_MFS_efflux_pumps|TETG	7464
AR	Tetracyclines	Tet|tetG_5_AF071555|Tetracyclines|Tetracycline_resistance_major_facilitator_superfamily_MFS_efflux_pumps|TETG	9113
AR	Tetracyclines	Tet|TetG|AF133140|757-1932|1176|Tetracyclines|Tetracycline_resistance_major_facilitator_superfamily_MFS_efflux_pumps|TETG	9626
AR	Tetracyclines	Tet|tetH_1_Y16103|Tetracyclines|Tetracycline_resistance_major_facilitator_superfamily_MFS_efflux_pumps|TETH	3407
AR	Tetracyclines	Tet|tetH_2_AJ245947|Tetracyclines|Tetracycline_resistance_major_facilitator_superfamily_MFS_efflux_pumps|TETH	4254
AR	Tetracyclines	Tet|tetH_3_Y15510|Tetracyclines|Tetracycline_resistance_major_facilitator_superfamily_MFS_efflux_pumps|TETH	4294
AR	Tetracyclines	Tet|tetH_4_U00792|Tetracyclines|Tetracycline_resistance_major_facilitator_superfamily_MFS_efflux_pumps|TETH	3220
AR	Tetracyclines	Tet|tetJ_1_ACLE01000065|Tetracyclines|Tetracycline_resistance_major_facilitator_superfamily_MFS_efflux_pumps|TETJ	7101
AR	Tetracyclines	Tet|TetJ|AF038993|1084-2280|1197|Tetracyclines|Tetracycline_resistance_major_facilitator_superfamily_MFS_efflux_pumps|TETJ	5542
AR	Tetracyclines	Tet|tetS_1_DQ377340|Tetracyclines|Tetracycline_resistance_ribosomal_protection_proteins|TETS	10335
AR	Tetracyclines	Tet|tetS_3_X92946|Tetracyclines|Tetracycline_resistance_ribosomal_protection_proteins|TETS	10552
AR	Tetracyclines	Tet|TetS|L09756|447-2372|1926|Tetracyclines|Tetracycline_resistance_ribosomal_protection_proteins|TETS	13656
AR	Tetracyclines	Tet|tetT_2_AY660530|Tetracyclines|Tetracycline_resistance_ribosomal_protection_proteins|TETT	41184
AR	Tetracyclines	Tet|TetT|L42544|478-2433|1956|Tetracyclines|Tetracycline_resistance_ribosomal_protection_proteins|TETT	34904
AR	Tetracyclines	Tet|tetX_3_AB097942|Tetracyclines|Tetracycline_inactivation_enzymes|TETX	469090
AR	Tetracyclines	Tet|tetY|AF070999|1680-2855|1176|Tetracyclines|Tetracycline_resistance_major_facilitator_superfamily_MFS_efflux_pumps|TETY	9317
AR	Trimethoprim	@phgb|AE015929|1128933-1129419|ARO:3002865|dfrC|Trimethoprim|Dihydrofolate_reductase|DFRC	195
AR	Trimethoprim	@phgb|AJ746361|6742-7303|ARO:3003019|dfrA23|Trimethoprim|Dihydrofolate_reductase|DFRA	408
AR	Trimethoprim	@phgb|BR000038|0-237|ARO:3003021|dfrB2|Trimethoprim|Dihydrofolate_reductase|DFRB	37
AR	Trimethoprim	@phgb|GQ150744|122-359|ARO:3003022|dfrB3|Trimethoprim|Dihydrofolate_reductase|DFRB	54
AR	Trimethoprim	@phgb|KF976462|111558-112122|ARO:3003011|dfrA10|Trimethoprim|Dihydrofolate_reductase|DFRA	1926
AR	Trimethoprim	@phgb|NC_010410|3676915-3677389|ARO:3002854|dfrA1|Trimethoprim|Dihydrofolate_reductase|DFRA	1606
AR	Trimethoprim	1161|FR748153.1|FR748153|Trimethoprim|Dihydrofolate_reductase|DHFR	1753
AR	Trimethoprim	1230|JX023441.1|JX023441|Trimethoprim|Dihydrofolate_reductase|DHFR	14
AR	Trimethoprim	1403|FM207631.1|FM207631|Trimethoprim|Dihydrofolate_reductase|DHFR	652
AR	Trimethoprim	1500|AY339625.2|AY339625|Trimethoprim|Dihydrofolate_reductase|DHFR	9
AR	Trimethoprim	1707|EU259884.2|EU259884|Trimethoprim|Dihydrofolate_reductase|DHFR	1498
AR	Trimethoprim	1848|AF156486.1|AF156486|Trimethoprim|Dihydrofolate_reductase|DHFR	156
AR	Trimethoprim	894|unknown_id|unknown_name|Trimethoprim|Dihydrofolate_reductase|DHFR	499
AR	Trimethoprim	939|U10186.1|ECU10186|Trimethoprim|Dihydrofolate_reductase|DHFR	166
AR	Trimethoprim	Tmt|Dfr22|AJ628423|325-822|498|Trimethoprim|Dihydrofolate_reductase|DHFR	12
AR	Trimethoprim	Tmt|Dfr32|GU067642|535-1008|474|Trimethoprim|Dihydrofolate_reductase|DHFR	147
AR	Trimethoprim	Tmt|dfrA1_25_AJ844287|Trimethoprim|Dihydrofolate_reductase|DHFR	1106
AR	Trimethoprim	Tmt|dfrA1_5_AJ238350|Trimethoprim|Dihydrofolate_reductase|DHFR	596
AR	Trimethoprim	Tmt|DfrA12|Z21672|310-807|498|Trimethoprim|Dihydrofolate_reductase|DHFR	8089
AR	Trimethoprim	Tmt|dfrA14_1_DQ388123|Trimethoprim|Dihydrofolate_reductase|DHFR	1757
AR	Trimethoprim	Tmt|DfrA14|GU726917|72-545|474|Trimethoprim|Dihydrofolate_reductase|DHFR	3010
AR	Trimethoprim	Tmt|DfrA15_1_HM449019|Trimethoprim|Dihydrofolate_reductase|DHFR	230
AR	Trimethoprim	Tmt|DfrA15|JN108895|93-551|474|Trimethoprim|Dihydrofolate_reductase|DHFR	281
AR	Trimethoprim	Tmt|DfrA15b|AJ867237|117-650|474|Trimethoprim|Dihydrofolate_reductase|DHFR	22
AR	Trimethoprim	Tmt|DfrA31|AB200915|1832-2305|474|Trimethoprim|Dihydrofolate_reductase|DHFR	169
AR	Trimethoprim	Tmt|DfrA33|FM957884|88-585|498|Trimethoprim|Dihydrofolate_reductase|DHFR	533
AR	Trimethoprim	Tmt|DfrA5|X12868|1306-1779|474|Trimethoprim|Dihydrofolate_reductase|DHFR	576
AR	Trimethoprim	Tmt|DfrC|Z48233|337-822|486|Trimethoprim|Dihydrofolate_reductase|DFRC	10
AR	Trimethoprim	Tmt|dfrK_4_FN677369|Trimethoprim|Dihydrofolate_reductase|DFRK	47
AR	Trimethoprim	Tmt|dfrK_8_FN812951|Trimethoprim|Dihydrofolate_reductase|DFRK	52
AR	Trimethoprim	Tmt|DfrK|FM207105|2788-3279|492|Trimethoprim|Dihydrofolate_reductase|DFRK	22
AR	Trimethoprim	Tmt|EU780012.1|gene2|Trimethoprim|Dihydrofolate_reductase|DHFR	3289
AR/BR	Drug and biocide resistance	ENA|adeB|AAL14440|AAL14440.1AcinetobacterbaumanniiAdeBRNDprotein	396
AR/BR	Drug and biocide resistance	ENA|adeF|AIA51954|AIA51954.1AcinetobacterbaumanniiRNDtransporter	117
AR/BR	Drug and biocide resistance	ENA|adeG|CAJ77856|CAJ77856.2Acinetobacterbaumanniication/multidrugeffluxpump	877
AR/BR	Drug and biocide resistance	ENA|adeH|CAJ77855|CAJ77855.2AcinetobacterbaumanniiPutativeRNDfamilydrugtransporter	407
AR/BR	Drug and biocide resistance	ENA|adeI|AIL76805|AIL76805.1AcinetobacterbaumanniihemolysinD	85
AR/BR	Drug and biocide resistance	ENA|adeI|AIL78998|AIL78998.1AcinetobacterbaumanniihemolysinD	66
AR/BR	Drug and biocide resistance	ENA|adeI|KGF57684|KGF57684.1AcinetobacterbaumanniihemolysinD	96
AR/BR	Drug and biocide resistance	ENA|adeK|KGF57686|KGF57686.1Acinetobacterbaumanniiadeninedeaminase	48
AR/BR	Drug and biocide resistance	ENA|adeL|ABO12726|ABO12726.1AcinetobacterbaumanniiATCC17978transcriptionalregulatorLysRfamily	565
AR/BR	Drug and biocide resistance	ENA|adeN|ACJ57745|ACJ57745.1AcinetobacterbaumanniiAB307-0294BacterialregulatoryproteintetRfamilyprotein:Location:1..654	29
AR/BR	Drug and biocide resistance	ENA|adeT1|ACU27398|ACU27398.1AcinetobacterbaumanniiAdeT1	72
AR/BR	Drug and biocide resistance	ENA|adeT2|ACU27399|ACU27399.1AcinetobacterbaumanniiAdeT2:Location:1..717	205
AR/BR	Drug and biocide resistance	ENA|amvA|ACQ82816|ACQ82816.1Acinetobacterbaumanniimajorfacilitatorsuperfamilyeffluxpump	435
AR/BR	Drug and biocide resistance	ENA|bexA|BAB64566|BAB64566.1BacteroidesthetaiotaomicronBexA	4861
AR/BR	Drug and biocide resistance	ENA|bmrR|AAB81540|AAB81540.2Bacillussubtilismultidrug-effluxtransporterregulator:Location:1..837	44
AR/BR	Drug and biocide resistance	ENA|cpxA|BAH60994|BAH60994.1Klebsiellapneumoniaesubsp.pneumoniaeNTUH-K2044sensorproteinofstress-relatedtwo-componentregulatorysystem	1527
AR/BR	Drug and biocide resistance	ENA|cpxR|BAH60995|BAH60995.1Klebsiellapneumoniaesubsp.pneumoniaeNTUH-K2044responseregulatorofstress-relatedtwo-componentregulatorysystem:Location:1..699	939
AR/BR	Drug and biocide resistance	ENA|emrBsm|CAQ45064|CAQ45064.1StenotrophomonasmaltophiliaK279aputativemultidrugresistanceproteinB	139
AR/BR	Drug and biocide resistance	ENA|emrRsm|CAQ45061|CAQ45061.1StenotrophomonasmaltophiliaK279aputativeMarR-familytranscriptionalregulator:Location:1..444	3
AR/BR	Drug and biocide resistance	ENA|kdeA|ABR76310|ABR76310.1Klebsiellapneumoniaesubsp.pneumoniaeMGH78578multidrug/chloramphenicoleffluxtransportprotein(MFSfamily)	820
AR/BR	Drug and biocide resistance	ENA|kexD|ABR77492|ABR77492.1Klebsiellapneumoniaesubsp.pneumoniaeMGH78578acridineeffluxpump	5312
AR/BR	Drug and biocide resistance	ENA|kpnE|BAH63251|BAH63251.1Klebsiellapneumoniaesubsp.pneumoniaeNTUH-K2044multidrugtransportprotein:Location:1..363	583
AR/BR	Drug and biocide resistance	ENA|kpnF|BAH63252|BAH63252.1Klebsiellapneumoniaesubsp.pneumoniaeNTUH-K2044multidrugtransportprotein:Location:1..330	69
AR/BR	Drug and biocide resistance	ENA|kpnO|BAH64431|BAH64431.1Klebsiellapneumoniaesubsp.pneumoniaeNTUH-K2044outermembraneporinproteinC	4208
AR/BR	Drug and biocide resistance	ENA|oqxA|KGY58107|KGY58107.1EscherichiacoliacriflavinresistanceproteinAcrA	996
AR/BR	Drug and biocide resistance	ENA|oqxB|ACX31789|ACX31789.1EscherichiacoliRNDfamilymultidrugeffluxpermease	1214
AR/BR	Drug and biocide resistance	ENA|pdrM|AAK99856|AAK99856.1StreptococcuspneumoniaeR6Conservedhypotheticalprotein	805
AR/BR	Drug and biocide resistance	ENA|pmrA|CAA07482|CAA07482.1Streptococcuspneumoniaemulti-drugresistanceeffluxpump	582
AR/BR	Drug and biocide resistance	ENA|qacB|AAQ10692|AAQ10692.1StaphylococcusaureusmultidrugeffluxproteinQacB	896
AR/BR	Drug and biocide resistance	ENA|qacB|BAG12275|BAG12275.1StaphylococcusaureusantisepticeffluxproteinQacB	1299
AR/BR	Drug and biocide resistance	ENA|qacJ|CAD55144|CAD55144.1Staphylococcusaureushypotheticalprotein:Location:1..324	14
AR/BR	Drug and biocide resistance	ENA|qacR|ADA80841|ADA80841.1Staphylococcusaureustranscriptionalregulator:Location:1..567	309
AR/BR	Drug and biocide resistance	ENA|tolC|CAA24914|CAA24914.1Escherichiacolihypotheticalprotein	228988
AR/BR/MR	Drug, metal and biocide resistance	ENA|baeS|ACY89073|ACY89073.1Salmonellaentericasubsp.entericaserovarTyphimuriumstr.14028Ssignaltransductionhistidine-proteinkinaseBaeS	49
AR/BR/MR	Drug, metal and biocide resistance	ENA|cmeA|AAL74244|AAL74244.2CampylobacterjejuniCmeA	397
AR/BR/MR	Drug, metal and biocide resistance	ENA|cmeC|AAL74246|AAL74246.2CampylobacterjejuniCmeC	437
AR/BR/MR	Drug, metal and biocide resistance	ENA|gesA|AAL19306|AAL19306.1Salmonellaentericasubsp.entericaserovarTyphimuriumstr.LT2putativecationeffluxpump	121
AR/BR/MR	Drug, metal and biocide resistance	ENA|gesB|AAL19305|AAL19305.1Salmonellaentericasubsp.entericaserovarTyphimuriumstr.LT2putativecationeffluxsystemprotein	709
AR/BR/MR	Drug, metal and biocide resistance	ENA|gesC|AAL19304|AAL19304.1Salmonellaentericasubsp.entericaserovarTyphimuriumstr.LT2homologytooutermembraneeffluxprotein	175
AR/BR/MR	Drug, metal and biocide resistance	ENA|mdtA|ACY89069|ACY89069.1Salmonellaentericasubsp.entericaserovarTyphimuriumstr.14028SmultidrugeffluxsystemsubunitMdtA	91
AR/BR/MR	Drug, metal and biocide resistance	ENA|mdtC|ACY89071|ACY89071.1Salmonellaentericasubsp.entericaserovarTyphimuriumstr.14028SmultidrugeffluxsystemsubunitMdtC	73
BR	Acid resistance	ENA|eefA|ABV24994|ABV24994.1KlebsiellapneumoniaeEefA	1704
BR	Acid resistance	ENA|eefX|ABV24993|ABV24993.1KlebsiellapneumoniaeEefX:Location:1..186	583
BR	Biguanide resistance	ENA|cepA|BAB89353|BAB89353.1KlebsiellapneumoniaecationeffluxpumpA	1609
BR	Multi-biocide resistance	ENA|ebrA|BAA88575|BAA88575.1BacillussubtilisEbrA:Location:1..318	7
BR	Multi-biocide resistance	ENA|ebrB|BAA88576|BAA88576.1BacillussubtilisEbrB:Location:1..357	6
BR	Multi-biocide resistance	ENA|emmdR|ADF62863|ADF62863.1Enterobactercloacaesubsp.cloacaeATCC13047MATEeffluxfamilyprotein	403
BR	Multi-biocide resistance	ENA|opmD/nmpC|AAL20490|AAL20490.1Salmonellaentericasubsp.entericaserovarTyphimuriumstr.LT2newoutermembraneprotein	347
BR	Multi-biocide resistance	ENA|opmD/nmpC|BAA05056|BAA05056.1Salmonellaentericasubsp.entericaserovarTyphimuriumpartialNmpCprotein:Location:1..849	45
BR	Multi-biocide resistance	ENA|oxyRkp|BAH61025|BAH61025.1Klebsiellapneumoniaesubsp.pneumoniaeNTUH-K2044activatorofhydrogenperoxide-induciblegenes	2350
BR	Multi-biocide resistance	ENA|phoB|BAH62844|BAH62844.1Klebsiellapneumoniaesubsp.pneumoniaeNTUH-K2044responseregulatorintwo-componentregulatorysystemwithPhoQ:Location:1..714	951
BR	Multi-biocide resistance	ENA|phoR|BAH62843|BAH62843.1Klebsiellapneumoniaesubsp.pneumoniaeNTUH-K2044sensorkinaseintwo-componentregulatorysystemwithPhoP	2886
BR	Multi-biocide resistance	ENA|smvA/emrB|ACY88371|ACY88371.1Salmonellaentericasubsp.entericaserovarTyphimuriumstr.14028Smethylviologenresistance	89
BR	Paraquat resistance	ENA|yddg/emrE|ACY88367|ACY88367.1Salmonellaentericasubsp.entericaserovarTyphimuriumstr.14028Shypotheticalprotein	232
BR	Peroxide resistance	ENA|sodB|AAG07754|AAG07754.2PseudomonasaeruginosaPAO1superoxidedismutase:Location:1..582	75
BR	Phenolic compound resistance	ENA|fabL/ygaA|BAA24484|BAA24484.1BacillussubtilisYfhR:Location:1..753	70
MR	Aluminum resistance	ENA|G2alt|ABY59726|ABY59726.1Anoxybacillusgonensisaluminumresistanceprotein:Location:1..666	8
MR	Arsenic resistance	ENA|arsC|AAA27589|AAA27589.1PlasmidpSX267arsenatereductase:Location:1..396	24266
MR	Chromium resistance	ENA|chrA|AAA88432|AAA88432.1Pseudomonasaeruginosachromatetransportprotein	35481
MR	Chromium resistance	ENA|chrA1|CAC42411|CAC42411.1CupriavidusmetalliduransChrA1protein	31
MR	Chromium resistance	ENA|chrE|ABF13059|ABF13059.2CupriavidusmetalliduransCH34ChrEinvolvedintheprocessingofchromium-glutathione-complexes:Location:1..342	7
MR	Chromium resistance	ENA|chrF|ABF13058|ABF13058.2CupriavidusmetalliduransCH34ChrFregulatoryproteininvolvedinChromateresistance:Location:1..423	57
MR	Copper resistance	ENA|copA|ADR70747|ADR70747.1Xanthomonascitrisubsp.citriCopA	8726
MR	Copper resistance	ENA|copA|AEC46567|AEC46567.1Xanthomonasalfalfaesubsp.citrumeloniscopperresistanceproteinA	25542
MR	Copper resistance	ENA|copB|ADR70748|ADR70748.1Xanthomonascitrisubsp.citriCopB	939
MR	Copper resistance	ENA|copB|AEC46568|AEC46568.1Xanthomonasalfalfaesubsp.citrumeloniscopperresistanceproteinB	8346
MR	Copper resistance	ENA|copC|ADR70753|ADR70753.1Xanthomonascitrisubsp.citriCopC:Location:1..384	1475
MR	Copper resistance	ENA|copJ|ABF12976|ABF12976.2CupriavidusmetalliduransCH34CopJputativecytochromecproteininvolvedinCu(II)/Cu(I)resistance:Location:1..525	10
MR	Copper resistance	ENA|copK|CAI11334|CAI11334.2CupriavidusmetalliduransCH34hypotheticalprotein:Location:1..285	88
MR	Copper resistance	ENA|copL|AAR85972|AAR85972.1XanthomonasperforansCopL:Location:1..369	2326
MR	Copper resistance	ENA|csoR|CAB15357|CAB15357.3Bacillussubtilissubsp.subtilisstr.168repressorofcopperutilisationproteins:Location:1..306	39
MR	Copper resistance	ENA|cueP|AAL22510|AAL22510.1Salmonellaentericasubsp.entericaserovarTyphimuriumstr.LT2putativeperiplasmicorexportedprotein:Location:1..540	351
MR	Copper resistance	ENA|ycnK|BAA09027|BAA09027.1Bacillussubtilishypotheticalprotein:Location:1..573	33
MR	Copper resistance	ENA|yfmP|BAA20105|BAA20105.1BacillussubtilisYfmP:Location:1..423	14
MR	Gold resistance	ENA|golS|AAL19308|AAL19308.1Salmonellaentericasubsp.entericaserovarTyphimuriumstr.LT2putativetranscriptionalregulator:Location:1..465	41
MR	Iron resistance	ENA|pmrG|AAL21197|AAL21197.1Salmonellaentericasubsp.entericaserovarTyphimuriumstr.LT2aluminuminducibleprotein:Location:1..606	197
MR	Lead resistance	ENA|pbrD|ABF12808|ABF12808.2CupriavidusmetalliduransCH34PbrDPb(II)bindingproteininvolvedinPb(II)resistance	44
MR	Magnesium resistance	ENA|mgtA|AAA68988|AAA68988.1Salmonellaentericasubsp.entericaserovarTyphimuriumhypotheticalprotein	1256
MR	Manganese resistance	ENA|mntA/ytgA|AAC00229|AAC00229.1BacillussubtilisYtgA	101
MR	Mercury resistance	ENA|merA|AAA83977|AAA83977.1Bacillussp.RC607mercuricreductaseMerA	7688
MR	Mercury resistance	ENA|merA|AAA88368|AAA88368.1PlasmidpDU1358partialmercuricreductase:Location:1..359	9598
MR	Mercury resistance	ENA|merA|BAA20337|BAA20337.2Pseudomonassp.K-62mercuricreductase	607
MR	Mercury resistance	ENA|merB|AAA88369|AAA88369.1PlasmidpDU1358organomercuriallyase:Location:1..639	2428
MR	Mercury resistance	ENA|merB|BAA20338|BAA20338.2Pseudomonassp.K-62organomercuriallyase:Location:1..639	623
MR	Mercury resistance	ENA|merB1|BAA82061|BAA82061.1BacillusmegateriumpartialMerB1:Location:1..645	82
MR	Mercury resistance	ENA|merB2|AAD25960|AAD25960.1Bacillussp.RC607organicmercuriclyaseMerB2:Location:1..630	82
MR	Mercury resistance	ENA|merB3|BAA89005|BAA89005.2BacillusmegateriumMerB3:Location:1..729	313
MR	Mercury resistance	ENA|merD|AAA88370|AAA88370.1PlasmidpDU1358mercuryresistanceprotein:Location:1..366	775
MR	Mercury resistance	ENA|merD|AAC38235|AAC38235.1Pseudomonasstutzerimercuryoperoncoregulatorprotein:Location:1..366	861
MR	Mercury resistance	ENA|merF|ABA25986|ABA25986.1Pseudomonassp.CT14MerF:Location:1..246	35510
MR	Mercury resistance	ENA|merG|BAA23166|BAA23166.2Pseudomonassp.K-62mercuricresistanceprotein:Location:1..654	276
MR	Mercury resistance	ENA|merH|ACC43904|ACC43904.1MycobacteriummarinumMMercuriciontransportproteinMerH:Location:1..516	63
MR	Mercury resistance	ENA|merP|BAA20336|BAA20336.2Pseudomonassp.K-62mercurictransportproteinperiplasmiccomponent:Location:1..276	145
MR	Mercury resistance	ENA|merP|BAB62432|BAB62432.1Bacilluscereusmercury-bindingprotein:Location:1..351	108
MR	Mercury resistance	ENA|merR1|AAA83973|AAA83973.1Bacillussp.RC607mercuryresistanceoperonnegativeregulatorMerR1:Location:1..399	505
MR	Mercury resistance	ENA|merR2|AAC38229|AAC38229.1Pseudomonasstutzeriorganomercurialresistanceregulatoryprotein:Location:1..435	7673
MR	Mercury resistance	ENA|merR2|AAD25959|AAD25959.1Bacillussp.RC607mercuryresistanceoperonnegativeregulatorMerR2:Location:1..390	35
MR	Mercury resistance	ENA|merR2|BAA36431|BAA36431.1Pseudomonassp.K-62MerR2:Location:1..435	748
MR	Mercury resistance	ENA|merT|AB62431|BAB62431.1Bacilluscereusmercurytransportprotein:Location:1..297	105
MR	Mercury resistance	ENA|merT|CAA70196|CAA70196.1Alcaligenessp.mercuriciontransportprotein:Location:1..351	1614
MR	Multi-metal resistance	ENA|arsA|BAA24822|BAA24822.1AcidiphiliummultivorumArsA	9528
MR	Multi-metal resistance	ENA|arsB|BAA24823|BAA24823.1AcidiphiliummultivorumArsB	4227
MR	Multi-metal resistance	ENA|arsC|BAA24824|BAA24824.1AcidiphiliummultivorumArsC:Location:1..426	522
MR	Multi-metal resistance	ENA|arsR|AAA27587|AAA27587.1PlasmidpSX267arsoperonregulatoryprotein(repressor):Location:1..315	43
MR	Multi-metal resistance	ENA|corA|AAA02966|AAA02966.1Salmonellaentericasubsp.entericaserovarTyphimuriumMg2+transportprotein	4208
MR	Multi-metal resistance	ENA|corB|AAD31439|AAD31439.1Salmonellaentericasubsp.entericaserovarTyphimuriumCorB:Location:1..684	377
MR	Multi-metal resistance	ENA|corC|AAC36474|AAC36474.1Salmonellaentericasubsp.entericaserovarTyphimuriumintegralmembraneproteinCorC	252
MR	Multi-metal resistance	ENA|corC|AAD09823|AAD09823.1Salmonellaentericasubsp.entericaserovarTyphimuriumpartialmagnesiumeffluxproteinCorC:Location:1..823	1274
MR	Multi-metal resistance	ENA|corC|AAL19618|AAL19618.1Salmonellaentericasubsp.entericaserovarTyphimuriumstr.LT2putativeCBSdomain-containingprotein	1233
MR	Multi-metal resistance	ENA|corD|AAL19053|AAL19053.1Salmonellaentericasubsp.entericaserovarTyphimuriumstr.LT2putativecytoplasmicprotein:Location:1..378	157
MR	Multi-metal resistance	ENA|czcB|CAA67083|CAA67083.1Cupriavidusmetalliduransmembranefusionprotein	1880
MR	Multi-metal resistance	ENA|czcB|CAA67084|CAA67084.1Cupriavidusmetalliduransmembrane-boundcation-proton-antiporter	6484
MR	Multi-metal resistance	ENA|czcB|CAI11243|CAI11243.2CupriavidusmetalliduransCH34cobalt-zinc-cadmiumresistanceprotein	3235
MR	Multi-metal resistance	ENA|czcB|CAI11244|CAI11244.2CupriavidusmetalliduransCH34cationeffluxsystemtransmembraneprotein	7645
MR	Multi-metal resistance	ENA|czcC|ABF12841|ABF12841.2CupriavidusmetalliduransCH34CzcCoutermembraneproteinthreecomponentscationprotonantiportereffluxsysteminvolvedinCd(II)Zn(II)Co(II)resistance	1474
MR	Multi-metal resistance	ENA|czcC|CAA50525|CAA50525.2CupriavidusmetalliduransCH34putativecobalt-zinc-cadmiumoutermembraneresistanceprotein	1226
MR	Multi-metal resistance	ENA|czcC|CAA67082|CAA67082.1Cupriavidusmetalliduranshypotheticalprotein	864
MR	Multi-metal resistance	ENA|czcD|CAA67085|CAA67085.1Cupriavidusmetalliduranshypotheticalprotein	6422
MR	Multi-metal resistance	ENA|czcE|ABF12835|ABF12835.2CupriavidusmetalliduransCH34CzcEinvolvedinCd(II)Zn(II)Co(II)resistance:Location:1..402	1189
MR	Multi-metal resistance	ENA|czcP|ABF12829|ABF12829.2CupriavidusmetalliduransCH34CzcPcationeffluxP1-ATPase	140
MR	Multi-metal resistance	ENA|czcR|CAA67086|CAA67086.1Cupriavidusmetalliduranshypotheticalprotein:Location:1..678	1875
MR	Multi-metal resistance	ENA|czcR|CAI11246|CAI11246.2CupriavidusmetalliduransCH34responseregulator:Location:1..678	3381
MR	Multi-metal resistance	ENA|czcS|CAA67087|CAA67087.1Cupriavidusmetalliduranshypotheticalprotein	2364
MR	Multi-metal resistance	ENA|czcS|CAI11247|CAI11247.2CupriavidusmetalliduransCH34responsesensorytransductionhistidinekinase	3588
MR	Multi-metal resistance	ENA|golT|AAL19307|AAL19307.1Salmonellaentericasubsp.entericaserovarTyphimuriumstr.LT2putativecationtransportATPase	525
MR	Multi-metal resistance	ENA|modA|AAS94661|AAS94661.1Desulfovibriovulgarisstr.HildenboroughmolybdenumABCtransporterperiplasmicmolybdenum-bindingprotein:Location:1..810	326
MR	Multi-metal resistance	ENA|modB|AAS94665|AAS94665.1Desulfovibriovulgarisstr.HildenboroughmolybdenumABCtransporterpermeaseprotein:Location:1..702	111
MR	Multi-metal resistance	ENA|modC|AAS94664|AAS94664.1Desulfovibriovulgarisstr.HildenboroughmolybdenumABCtransporterATP-bindingprotein:Location:1..762	240
MR	Multi-metal resistance	ENA|nreB|ADY84088|ADY84088.1AcinetobactercalcoaceticusPHEA-2nrsDnreB;nickelpermeaseinvolvedinnickelandcobalttolerance	88
MR	Multi-metal resistance	ENA|tunR|AAS94663|AAS94663.1Desulfovibriovulgarisstr.Hildenboroughmolybdenum-pterinbindingdomainprotein/site-specificrecombinasephageintegrasefamily	217
MR	Nickel resistance	ENA|ncrA|ABF61434|ABF61434.2LeptospirillumferriphilumNcrA	2149
MR	Nickel resistance	ENA|ncrB|ABF61435|ABF61435.2LeptospirillumferriphilumNcrB:Location:1..270	711
MR	Nickel resistance	ENA|ncrC|ADF64798|ADF64798.1Enterobactercloacaesubsp.cloacaeATCC13047nickel-resistantmembraneprotein-likeproteinNcrC	1794
MR	Nickel resistance	ENA|ncrY|ABF61437|ABF61437.2LeptospirillumferriphilumNcrY:Location:1..423	956
MR	Nickel resistance	ENA|nirB|AAR82964|AAR82964.1KlebsiellaoxytocaNirB:Location:1..270	82
MR	Nickel resistance	ENA|nirD|AAR82966|AAR82966.1KlebsiellaoxytocaNirD:Location:1..495	20
MR	Tellurium resistance	ENA|terB|AAA98290|AAA98290.1PlasmidpMJ606hypotheticalprotein:Location:1..369	1376
MR	Tellurium resistance	ENA|terC|AAA98291|AAA98291.1PlasmidpMJ606hypotheticalprotein	8326
MR	Tellurium resistance	ENA|terD|AAA98292|AAA98292.1PlasmidpMJ606hypotheticalprotein:Location:1..579	3439
MR	Tellurium resistance	ENA|terE|AAA98293|AAA98293.1PlasmidpMJ606hypotheticalprotein:Location:1..576	4090
MR/BR	Metal and biocide resistance	ENA|abeM|AIL80156|AIL80156.1AcinetobacterbaumanniimultidrugtransporterMatE	310
MR/BR	Metal and biocide resistance	ENA|chrC|ABO70324|ABO70324.1Ochrobactrumtriticisuperoxidedismutase:Location:1..609	33
MR/BR	Metal and biocide resistance	ENA|chrF|ABO70323|ABO70323.1OchrobactrumtriticiChrF:Location:1..453	52
MR/BR	Metal and biocide resistance	ENA|cuiD|AAL19132|AAL19132.1Salmonellaentericasubsp.entericaserovarTyphimuriumstr.LT2putativemulticopperoxidase	129
MR/BR	Metal and biocide resistance	ENA|dpr/dps|AAG33871|AAG33871.1StreptococcussuisDpr:Location:1..519	3120
MR/BR	Metal and biocide resistance	ENA|dpr/dps|CAH55666|CAH55666.1StreptococcussuisDprprotein:Location:1..519	2181
MR/BR	Metal and biocide resistance	ENA|dpr/dps|CAH55667|CAH55667.1StreptococcussuisDprprotein:Location:1..519	2953
MR/BR	Metal and biocide resistance	ENA|dpr/dps|CAH55668|CAH55668.1StreptococcussuisDprprotein:Location:1..519	3843
MR/BR	Metal and biocide resistance	ENA|dpr/dps|CAH55669|CAH55669.1StreptococcussuisDprprotein:Location:1..519	844
MR/BR	Metal and biocide resistance	ENA|dpr/dps|CAH55670|CAH55670.1StreptococcussuisDprprotein:Location:1..519	8875
MR/BR	Metal and biocide resistance	ENA|dpr/dps|CAH55671|CAH55671.1StreptococcussuisDprprotein:Location:1..519	1472
MR/BR	Metal and biocide resistance	ENA|dpr/dps|CAH55672|CAH55672.1StreptococcussuisDprprotein:Location:1..519	19403
MR/BR	Metal and biocide resistance	ENA|sitA|AAO70324|AAO70324.1Salmonellaentericasubsp.entericaserovarTyphistr.Ty2irontransportproteinperiplasmic-bindingprotein	395
MR/BR	Metal and biocide resistance	ENA|sitB|AAD41066|AAD41066.1Salmonellaentericasubsp.entericaserovarTyphimuriumSitB:Location:1..822	447
MR/BR	Metal and biocide resistance	ENA|sitC|AAD41067|AAD41067.1Salmonellaentericasubsp.entericaserovarTyphimuriumSitC:Location:1..861	329
MR/BR	Metal and biocide resistance	ENA|sitD|AAD41068|AAD41068.1Salmonellaentericasubsp.entericaserovarTyphimuriumSitD:Location:1..849	504
VF	Adherence and Invasion	AAA23662(AI016)	11
VF	Adherence and Invasion	AAA23780(AI036)	767
VF	Adherence and Invasion	AAD09858(AI304)	21197
VF	Adherence and Invasion	AAD44022(AI015)	256
VF	Adherence and Invasion	AAD44023(AI015)	58
VF	Adherence and Invasion	AAD44024(AI015)	45
VF	Adherence and Invasion	AAK16196(AI015)	35
VF	Adherence and Invasion	AAK16197(AI015)	50
VF	Adherence and Invasion	AAK16475(AI006)	13
VF	Adherence and Invasion	AAK16479(AI006)	10
VF	Adherence and Invasion	ABU51870(AI016)	10
VF	Adherence and Invasion	c1237(AI043)	71
VF	Adherence and Invasion	c1238(AI043)	50
VF	Adherence and Invasion	c1239(AI043)	1122
VF	Adherence and Invasion	c1240(AI043)	556
VF	Adherence and Invasion	c1241(AI043)	1095
VF	Adherence and Invasion	c1242(AI043)	3398
VF	Adherence and Invasion	c1243(AI043)	835
VF	Adherence and Invasion	c1244(AI043)	1004
VF	Adherence and Invasion	c1245(AI043)	1974
VF	Adherence and Invasion	c1247(AI043)	1559
VF	Adherence and Invasion	CAA50786(AI027)	8721
VF	Adherence and Invasion	Cj1464(AI151)	3
VF	Adherence and Invasion	ECO111_5002(AI322)	1420
VF	Adherence and Invasion	ECSE_P3-0033(AI040)	553
VF	Adherence and Invasion	ECSE_P3-0035(AI040)	1145
VF	Adherence and Invasion	EF1099(AI284)	10485
VF	Adherence and Invasion	EFA0047(AI249)	29836
VF	Adherence and Invasion	L7020(SS073)	18121
VF	Adherence and Invasion	STM0543(AI052)	213
VF	Adherence and Invasion	STM0544(AI052)	139
VF	Adherence and Invasion	STM0545(AI052)	301
VF	Adherence and Invasion	STM0546(AI052)	997
VF	Adherence and Invasion	STM0547(AI052)	372
VF	Adherence and Invasion	STM0548(AI052)	173
VF	Adherence and Invasion	STM1139(AI094)	415
VF	Adherence and Invasion	STM1140(AI094)	285
VF	Adherence and Invasion	STM1141(AI094)	238
VF	Adherence and Invasion	STM1142(AI094)	235
VF	Adherence and Invasion	STM1143(AI094)	215
VF	Adherence and Invasion	STM1144(AI094)	99
VF	Adherence and Invasion	STM1145(AI094)	153
VF	Adherence and Invasion	STM2513(AI234)	3066
VF	Adherence and Invasion	STM2514(AI389)	2798
VF	Adherence and Invasion	STM2517(AI390)	1218
VF	Adherence and Invasion	STM3636(AI055)	329
VF	Adherence and Invasion	STM3637(AI055)	867
VF	Adherence and Invasion	STM3638(AI055)	1627
VF	Adherence and Invasion	STM3639(AI055)	478
VF	Adherence and Invasion	STM3640(AI055)	503
VF	Adherence and Invasion	STM3757(AI235)	2647
VF	Adherence and Invasion	UTI89_C1107(AI003)	43
VF	Adherence and Invasion	UTI89_C1110(AI003)	398
VF	Adherence and Invasion	UTI89_C1111(AI003)	210
VF	Adherence and Invasion	UTI89_C1112(AI003)	2158
VF	Adherence and Invasion	UTI89_C1113(AI003)	410
VF	Adherence and Invasion	UTI89_C1117(AI003)	642
VF	Adherence and Invasion	UTI89_C4886(AI001)	4045
VF	Adherence and Invasion	UTI89_C4887(AI001)	546
VF	Adherence and Invasion	UTI89_C4888(AI001)	2065
VF	Adherence and Invasion	UTI89_C4889(AI001)	200
VF	Adherence and Invasion	UTI89_C4890(AI001)	4880
VF	Adherence and Invasion	UTI89_C4891(AI001)	5464
VF	Adherence and Invasion	UTI89_C4892(AI001)	17872
VF	Adherence and Invasion	UTI89_C4893(AI001)	41890
VF	Adherence and Invasion	UTI89_C4894(AI001)	1087
VF	Adherence and Invasion	UTI89_C4897(AI001)	167
VF	Adherence and Invasion	VFG0739	64882
VF	Adherence and Invasion	VFG0772	990
VF	Adherence and Invasion	VFG0865	43
VF	Adherence and Invasion	VFG0881	2153
VF	Adherence and Invasion	VFG0883	400
VF	Adherence and Invasion	VFG0884	13246
VF	Adherence and Invasion	VFG0885	3133
VF	Adherence and Invasion	VFG0886	1070
VF	Adherence and Invasion	VFG0891	603
VF	Adherence and Invasion	VFG0894	3852
VF	Adherence and Invasion	VFG0895	13566
VF	Adherence and Invasion	VFG0896	3641
VF	Adherence and Invasion	VFG0901	14933
VF	Adherence and Invasion	VFG1449	3974
VF	Adherence and Invasion	VFG1534	1790
VF	Adherence and Invasion	VFG2164	10921
VF	Adherence and Invasion	VFG2165	4697
VF	Adherence and Invasion	VFG2171	8501
VF	Adherence and Invasion	VFG2172	10565
VF	Adherence and Invasion	VFG2192	5554
VF	Adherence and Invasion	VFG2193	2565
VF	Adherence and Invasion	VFG2194	1585
VF	Adherence and Invasion	VFG2197	8056
VF	Adherence and Invasion	Z5110(AI323)	44665
VF	Intracellular survival and growth	VFG0463	321
VF	Intracellular survival and growth	VFG2302	508
VF	Iron Acquisition	c1250(IA013)	63119
VF	Iron Acquisition	c1252(IA013)	56921
VF	Iron Acquisition	c1253(IA013)	164961
VF	Iron Acquisition	c1254(IA013)	4224
VF	Iron Acquisition	SDY_1022(IA016)	84616
VF	Iron Acquisition	SDY_1024(IA016)	125539
VF	Iron Acquisition	SF3715(IA017)	36518
VF	Iron Acquisition	SF3719(IA017)	57905
VF	Iron Acquisition	VFG0574	1567
VF	Iron Acquisition	VFG0575	160
VF	Iron Acquisition	VFG0615	24946
VF	Iron Acquisition	VFG0619	57475
VF	Regulation	VFG0477	18388
VF	Secretion System	c3619(SS078)	2637
VF	Secretion System	CAX32470(SS020)	789
VF	Secretion System	E2348C_1042(SS019)	4473
VF	Secretion System	E2348C_1043*(SS019)	175
VF	Secretion System	E2348C_1442(SS019)	1309
VF	Secretion System	E2348C_1444(SS019)	6299
VF	Secretion System	E2348C_1445(SS019)	4208
VF	Secretion System	E2348C_2915(SS019)	1062
VF	Secretion System	E2348C_3232(SS019)	4199
VF	Secretion System	E2348C_3930(SS019)	6443
VF	Secretion System	E2348C_3931(SS019)	551
VF	Secretion System	E2348C_3935(SS019)	1597
VF	Secretion System	E2348C_3937(SS019)	3479
VF	Secretion System	E2348C_3938(SS019)	5913
VF	Secretion System	E2348C_3944(SS019)	113
VF	Secretion System	E2348C_3959(SS019)	2192
VF	Secretion System	E2348C_3961(SS019)	12170
VF	Secretion System	E2348C_3967(SS019)	1034
VF	Secretion System	EC042_4541(SS183)	10
VF	Secretion System	ROD_29731(SS022)	691
VF	Secretion System	ROD_29751(SS022)	3242
VF	Secretion System	ROD_29781(SS022)	3375
VF	Secretion System	ROD_29931(SS022)	608
VF	Secretion System	ROD_29981(SS022)	811
VF	Secretion System	ROD_30011(SS022)	678
VF	Secretion System	STM0800(SS010)	1347
VF	Secretion System	STM0972(SS021)	319
VF	Secretion System	STM1051(SS021)	284
VF	Secretion System	STM1088(SS021)	315
VF	Secretion System	STM1091(SS010)	922
VF	Secretion System	STM1224(SS021)	520
VF	Secretion System	STM1393(SS021)	135
VF	Secretion System	STM1394(SS021)	830
VF	Secretion System	STM1395(SS021)	587
VF	Secretion System	STM1396(SS021)	87
VF	Secretion System	STM1397(SS021)	90
VF	Secretion System	STM1398(SS021)	310
VF	Secretion System	STM1399(SS021)	196
VF	Secretion System	STM1400(SS021)	586
VF	Secretion System	STM1401(SS021)	249
VF	Secretion System	STM1402(SS021)	253
VF	Secretion System	STM1403(SS021)	214
VF	Secretion System	STM1404(SS021)	320
VF	Secretion System	STM1405(SS021)	284
VF	Secretion System	STM1406(SS021)	133
VF	Secretion System	STM1407(SS021)	66
VF	Secretion System	STM1408(SS021)	70
VF	Secretion System	STM1409(SS021)	426
VF	Secretion System	STM1411(SS021)	310
VF	Secretion System	STM1412(SS021)	456
VF	Secretion System	STM1413(SS021)	159
VF	Secretion System	STM1414(SS021)	922
VF	Secretion System	STM1415(SS021)	757
VF	Secretion System	STM1416(SS021)	119
VF	Secretion System	STM1417(SS021)	262
VF	Secretion System	STM1418(SS021)	689
VF	Secretion System	STM1419(SS021)	314
VF	Secretion System	STM1420(SS021)	177
VF	Secretion System	STM1421(SS021)	218
VF	Secretion System	STM1422(SS021)	395
VF	Secretion System	STM1583(SS010)	344
VF	Secretion System	STM1602(SS021)	289
VF	Secretion System	STM1629(SS010)	135
VF	Secretion System	STM1631(SS021)	721
VF	Secretion System	STM1698(SS021)	692
VF	Secretion System	STM1855(SS010)	379
VF	Secretion System	STM2066(SS010)	909
VF	Secretion System	STM2137(SS021)	403
VF	Secretion System	STM2241(SS021)	1190
VF	Secretion System	STM2287(SS021)	465
VF	Secretion System	STM2780(SS021)	592
VF	Secretion System	STM2865(SS010)	524
VF	Secretion System	STM2868(SS010)	244
VF	Secretion System	STM2869(SS010)	453
VF	Secretion System	STM2870(SS010)	327
VF	Secretion System	STM2871(SS010)	439
VF	Secretion System	STM2872(SS010)	228
VF	Secretion System	STM2873(SS010)	87
VF	Secretion System	STM2874(SS010)	641
VF	Secretion System	STM2878(SS010)	1164
VF	Secretion System	STM2879(SS010)	303
VF	Secretion System	STM2881(SS010)	7
VF	Secretion System	STM2882(SS010)	1802
VF	Secretion System	STM2883(SS010)	573
VF	Secretion System	STM2884(SS010)	777
VF	Secretion System	STM2885(SS010)	714
VF	Secretion System	STM2886(SS010)	327
VF	Secretion System	STM2887(SS010)	686
VF	Secretion System	STM2888(SS010)	321
VF	Secretion System	STM2889(SS010)	116
VF	Secretion System	STM2890(SS010)	434
VF	Secretion System	STM2891(SS010)	333
VF	Secretion System	STM2892(SS010)	570
VF	Secretion System	STM2893(SS010)	220
VF	Secretion System	STM2894(SS010)	667
VF	Secretion System	STM2895(SS010)	369
VF	Secretion System	STM2896(SS010)	1587
VF	Secretion System	STM2897(SS010)	749
VF	Secretion System	STM2898(SS010)	1067
VF	Secretion System	STM2899(SS010)	442
VF	Secretion System	STM2900(SS010)	249
VF	Secretion System	STM2945(SS010)	565
VF	Secretion System	STM4157(SS021)	514
VF	Secretion System	VFG0715	7915
VF	Secretion System	VFG0723	20832
VF	Secretion System	VFG0727	35
VF	Secretion System	VFG0740	3480
VF	Secretion System	VFG0743	1555
VF	Secretion System	VFG0748	981
VF	Secretion System	VFG2174	11040
VF	Secretion System	VFG2191	4946
VF	Secretion System	VFG2195	23557
VF	Secretion System	VFG2196	32543
VF	Secretion System	Z0986(SS020)	3103
VF	Secretion System	Z0989(SS020)	10784
VF	Secretion System	Z0990(SS020)	1422
VF	Secretion System	Z1822(SS020)	5542
VF	Secretion System	Z1824(SS020)	7863
VF	Secretion System	Z1829(SS020)	9204
VF	Secretion System	Z3026(SS020)	15983
VF	Secretion System	Z3071(SS020)	1112
VF	Secretion System	Z3072(SS020)	13731
VF	Secretion System	Z3918(SS020)	2856
VF	Secretion System	Z3920(SS020)	4751
VF	Secretion System	Z4326(SS020)	19274
VF	Secretion System	Z4328(SS020)	9477
VF	Secretion System	Z4329(SS020)	6388
VF	Secretion System	Z5100(SS020)	2883
VF	Secretion System	Z5102(SS020)	4035
VF	Secretion System	Z5104(SS020)	4126
VF	Secretion System	Z5105(SS020)	3982
VF	Secretion System	Z5106(SS020)	3680
VF	Secretion System	Z5107(SS020)	2604
VF	Secretion System	Z5108(SS020)	6575
VF	Secretion System	Z5111(SS020)	3722
VF	Secretion System	Z5112(SS020)	5772
VF	Secretion System	Z5113(SS020)	3032
VF	Secretion System	Z5114(SS020)	1082
VF	Secretion System	Z5115(SS020)	2365
VF	Secretion System	Z5116(SS020)	12322
VF	Secretion System	Z5118(SS020)	1782
VF	Secretion System	Z5119(SS020)	32017
VF	Secretion System	Z5120(SS020)	33525
VF	Secretion System	Z5121(SS020)	2658
VF	Secretion System	Z5122(SS020)	997
VF	Secretion System	Z5123(SS020)	2082
VF	Secretion System	Z5125(SS020)	2090
VF	Secretion System	Z5126(SS020)	16495
VF	Secretion System	Z5127(SS020)	14146
VF	Secretion System	Z5135(SS020)	6859
VF	Secretion System	Z5136(SS020)	5010
VF	Secretion System	Z5139(SS020)	800
VF	Secretion System	Z5142(SS020)	11264
VF	Secretion System	Z6024(SS020)	53199
VF	Toxin	AAA18229(TX029)	694
VF	Toxin	AAC45442(TX052)	1017
VF	Toxin	AAC45443(TX052)	2439
VF	Toxin	AAC45444(TX052)	397
VF	Toxin	AAU88262(TX057)	80
VF	Toxin	AAU88263(TX057)	135
VF	Toxin	AAU88264(TX057)	84
VF	Toxin	AAU88268(TX055)	139
VF	Toxin	AAU88269(TX055)	110
VF	Toxin	AAU88270(TX055)	19
VF	Toxin	BAE86851(TX079)	314
VF	Toxin	BAE86852(TX079)	67
VF	Toxin	CAA50007(TX032)	1518
VF	Toxin	CAD48849(TX054)	1770
VF	Toxin	CAD48850(TX054)	940
VF	Toxin	CAD48851(TX054)	1191
VF	Toxin	CAJ76300(TX033)	9
VF	Toxin	SDY_1389(TX073)	32
VF	Toxin	SDY_1390(TX073)	14
VF	Toxin	VFG0669	19
VF	Toxin	VFG2167	638
VF	Toxin	VFG2168	89
VF	Toxin	VFG2169	3837
VF	Toxin	VFG2170	369
VF	Toxin	YP_003294006(TX064)	16
VF	Toxin	Z3344(TX074)	48
