# Supplementary material for: Enrichment allows identification of diverse, rare elements in metagenomic resistome-virulome sequencing
Source: Microbiome. 2017 Oct 17;5:142. doi: 10.1186/s40168-017-0361-8 (PMC5645900; doi:10.1186/s40168-017-0361-8)
Supplement: Supplementary file 3 — File S2. Classification of genes at the class, mechanism and group levels. (CSV 764 kb) [file 40168_2017_361_MOESM3_ESM.csv]

Supplementary File S2: Classification of genes by class, mechanism and group
Gene ID	Class	Mechanism	Group
@phgb|470266717|8362-9142|ARO:3003687|APH3-PRIME-VI|Aminoglycosides|Aminoglycoside_O-phosphotransferases|APH3-PRIME	Aminoglycosides	Aminoglycoside O-phosphotransferases	APH3-PRIME
@phgb|AB028210|2710-3565|ARO:3002544|AAC3-Xa|Aminoglycosides|Aminoglycoside_N-acetyltransferases|AAC3	Aminoglycosides	Aminoglycoside N-acetyltransferases	AAC3
@phgb|AB037671|24420-26427|ARO:3001209|mecC|betalactams|Penicillin_binding_protein|MECC	betalactams	Penicillin binding protein	MECC
@phgb|AB061440|305-770|ARO:3002870|tet34|Tetracyclines|Tetracycline_inactivation_enzymes|TET34	Tetracyclines	Tetracycline inactivation enzymes	TET34
@phgb|AB083212|0-756|ARO:3000859|rmtA|Aminoglycosides|16S_rRNA_methyltransferases|RMTA	Aminoglycosides	16S rRNA methyltransferases	RMTA
@phgb|AB091338|173-1355|ARO:3003551|emeA|Multi-drug_resistance|Multi-drug_efflux_pumps|EMEA	Multi-drug resistance	Multi-drug efflux pumps	EMEA
@phgb|AB204810|186-1533|ARO:3000753|abeM|Multi-drug_resistance|Multi-drug_efflux_pumps|ABEM	Multi-drug resistance	Multi-drug efflux pumps	ABEM
@phgb|AB219523.1|1175-4286|ARO:3003705|mexN|Multi-drug_resistance|Multi-drug_efflux_pumps|MEXN	Multi-drug resistance	Multi-drug efflux pumps	MEXN
@phgb|AB219523.1|21-1179|ARO:3003704|mexM|Multi-drug_resistance|Multi-drug_efflux_pumps|MEXM	Multi-drug resistance	Multi-drug efflux pumps	MEXM
@phgb|AB219524.1|1176-4338|ARO:3003699|mexQ|Multi-drug_resistance|Multi-drug_efflux_pumps|MEXQ	Multi-drug resistance	Multi-drug efflux pumps	MEXQ
@phgb|AB219524.1|22-1180|ARO:3003698|mexP|Multi-drug_resistance|Multi-drug_efflux_pumps|MEXP	Multi-drug resistance	Multi-drug efflux pumps	MEXP
@phgb|AB219524.1|4334-5810|ARO:3003700|opmE|Multi-drug_resistance|Multi-drug_efflux_pumps|MEXN	Multi-drug resistance	Multi-drug efflux pumps	MEXN
@phgb|AB302939|8-869|ARO:3001115|SHV-60|betalactams|Class_A_betalactamases|SHV	betalactams	Class A betalactamases	SHV
@phgb|AB372881|8-869|ARO:3001160|SHV-111|betalactams|Class_A_betalactamases|SHV	betalactams	Class A betalactamases	SHV
@phgb|AB429270|14-1160|ARO:3002052|CMY-41|betalactams|Class_C_betalactamases|CMY	betalactams	Class C betalactamases	CMY
@phgb|AB498758|3738-5762|ARO:3003440|mecB|betalactams|Penicillin_binding_protein|MECB	betalactams	Penicillin binding protein	MECB
@phgb|AB639410|0-1404|ARO:3003039|oprA|Multi-drug_resistance|Multi-drug_efflux_pumps|OPRA	Multi-drug resistance	Multi-drug efflux pumps	OPRA
@phgb|AB709942|1194-1749|ARO:3003677|AAC6-PRIME-Iaj|Aminoglycosides|Aminoglycoside_N-acetyltransferases|AAC6-PRIME	Aminoglycosides	Aminoglycoside N-acetyltransferases	AAC6-PRIME
@phgb|AB765395|0-1143|ARO:3002993|AQU-1|betalactams|Class_C_betalactamases|AQU	betalactams	Class C betalactamases	AQU
@phgb|AB894482|35038-35500|ARO:3003199|AAC6-PRIME-Iak|Aminoglycosides|Aminoglycoside_N-acetyltransferases|AAC6-PRIME	Aminoglycosides	Aminoglycoside N-acetyltransferases	AAC6-PRIME
@phgb|AB917040|736-1135|ARO:3003207|FosK|Fosfomycin|Fosfomycin_thiol_transferases|FOSK	Fosfomycin	Fosfomycin thiol transferases	FOSK
@phgb|ACMJ01000036|72074-72986|ARO:3003072|Bacillus|MLS|Macrolide_phosphotransferases|MPH	MLS	Macrolide phosphotransferases	MPH
@phgb|ACNI01000036|30014-30740|ARO:3003072|Bacillus|MLS|Macrolide_phosphotransferases|MPH	MLS	Macrolide phosphotransferases	MPH
@phgb|AE004091.2|2503424-2503895|ARO:3000836|soxR|Multi-drug_resistance|MDR_regulator|SOXS	Multi-drug resistance	MDR regulator	SOXS
@phgb|AE004091.2|4116187-4119265|ARO:3003693|mexK|Multi-drug_resistance|Multi-drug_efflux_pumps|MEXK	Multi-drug resistance	Multi-drug efflux pumps	MEXK
@phgb|AE004091.2|4120468-4121107|ARO:3003710|mexL|Multi-drug_resistance|MDR_regulator|MEXL	Multi-drug resistance	MDR regulator	MEXL
@phgb|AE004091.2|4903465-4904596|ARO:3003030|mexV|Multi-drug_resistance|Multi-drug_efflux_pumps|MEXV	Multi-drug resistance	Multi-drug efflux pumps	MEXV
@phgb|AE015929|1128933-1129419|ARO:3002865|dfrC|Trimethoprim|Dihydrofolate_reductase|DFRC	Trimethoprim	Dihydrofolate reductase	DFRC
@phgb|AE016830|2211932-2212277|ARO:3002916|vanV|Glycopeptides|VanB-type_accessory_protein|VANVB	Glycopeptides	VanB-type accessory protein	VANVB
@phgb|AE017334|1495400-1496297|ARO:3003072|Bacillus|MLS|Macrolide_phosphotransferases|MPH	MLS	Macrolide phosphotransferases	MPH
@phgb|AF015087|435-1611|ARO:3002702|cmrA|Phenicol|Phenicol_efflux_pumps|CMRA	Phenicol	Phenicol efflux pumps	CMRA
@phgb|AF015628|1306-1945|ARO:3002842|vatC|MLS|Streptogramin_A_O-acetyltransferase|VATC	MLS	Streptogramin A O-acetyltransferase	VATC
@phgb|AF015628|398-1286|ARO:3001308|VgbB|MLS|Streptogramin_B_ester_bond_cleavage|VGBB	MLS	Streptogramin B ester bond cleavage	VGBB
@phgb|AF024666|2207-2969|ARO:3000596|ErmX|MLS|23S_rRNA_methyltransferases|ERMX	MLS	23S rRNA methyltransferases	ERMX
@phgb|AF028811|0-462|ARO:3002875|dfrE|Trimethoprim|Dihydrofolate_reductase|DFRE	Trimethoprim	Dihydrofolate reductase	DFRE
@phgb|AF030344|0-1260|ARO:3000181|tetV|Tetracyclines|Tetracycline_resistance_major_facilitator_superfamily_MFS_efflux_pumps|TETV	Tetracyclines	Tetracycline resistance major facilitator superfamily MFS efflux pumps	TETV
@phgb|AF034958|0-1230|ARO:3002698|cmlB|Phenicol|Phenicol_efflux_pumps|CMLB	Phenicol	Phenicol efflux pumps	CMLB
@phgb|AF072684|117-993|ARO:3001075|SHV-16|betalactams|Class_A_betalactamases|SHV	betalactams	Class A betalactamases	SHV
@phgb|AF079138|1282-2293|ARO:3001265|Erm30|MLS|23S_rRNA_methyltransferases|ERM	MLS	23S rRNA methyltransferases	ERM
@phgb|AF079138|153-1122|ARO:3000598|Erm31|MLS|23S_rRNA_methyltransferases|ERM	MLS	23S rRNA methyltransferases	ERM
@phgb|AF117743|0-780|ARO:3001077|SHV-19|betalactams|Class_A_betalactamases|SHV	betalactams	Class A betalactamases	SHV
@phgb|AF117744|0-780|ARO:3001078|SHV-20|betalactams|Class_A_betalactamases|SHV	betalactams	Class A betalactamases	SHV
@phgb|AF117745|0-780|ARO:3001079|SHV-21|betalactams|Class_A_betalactamases|SHV	betalactams	Class A betalactamases	SHV
@phgb|AF117746|0-780|ARO:3001080|SHV-22|betalactams|Class_A_betalactamases|SHV	betalactams	Class A betalactamases	SHV
@phgb|AF117747|0-780|ARO:3001081|SHV-23|betalactams|Class_A_betalactamases|SHV	betalactams	Class A betalactamases	SHV
@phgb|AF118110|71-1037|ARO:3003002|CfxA2|betalactams|Class_A_betalactamases|CFX	betalactams	Class A betalactamases	CFX
@phgb|AF121000|0-1155|ARO:3000183|tetZ|Tetracyclines|Tetracycline_resistance_major_facilitator_superfamily_MFS_efflux_pumps|TETZ	Tetracyclines	Tetracycline resistance major facilitator superfamily MFS efflux pumps	TETZ
@phgb|AF132290|87-948|ARO:3001076|SHV-18|betalactams|Class_A_betalactamases|SHV	betalactams	Class A betalactamases	SHV
@phgb|AF155139|3396-4278|ARO:3002958|vanYF|Glycopeptides|VanF-type_accessory_protein|VANYF	Glycopeptides	VanF-type accessory protein	VANYF
@phgb|AF162694|2438-3011|ARO:3002966|vanXYC|Glycopeptides|VanC-type_resistance_protein|VANXYC	Glycopeptides	VanC-type resistance protein	VANXYC
@phgb|AF173226|1037-2441|ARO:3003067|smeS|Multi-drug_resistance|Multi-drug_efflux_pumps|sme	Multi-drug resistance	Multi-drug efflux pumps	sme
@phgb|AF173226|351-1041|ARO:3003066|smeR|Multi-drug_resistance|Multi-drug_efflux_pumps|sme	Multi-drug resistance	Multi-drug efflux pumps	sme
@phgb|AF174129|6335-7211|ARO:3001872|CTX-M-9|betalactams|Class_A_betalactamases|CTX	betalactams	Class A betalactamases	CTX
@phgb|AF188199|214-1075|ARO:3000936|TEM-70|betalactams|Class_A_betalactamases|TEM	betalactams	Class A betalactamases	TEM
@phgb|AF190692|208-1069|ARO:3000946|TEM-79|betalactams|Class_A_betalactamases|TEM	betalactams	Class A betalactamases	TEM
@phgb|AF190693|208-1069|ARO:3000944|TEM-78|betalactams|Class_A_betalactamases|TEM	betalactams	Class A betalactamases	TEM
@phgb|AF197943|0-705|ARO:3000849|Sfh-1|betalactams|Class_B_betalactamases|SFH1	betalactams	Class B betalactamases	SFH1
@phgb|AF227204|73-934|ARO:3001084|SHV-26|betalactams|Class_A_betalactamases|SHV	betalactams	Class A betalactamases	SHV
@phgb|AF237667|0-1446|ARO:3002813|lmrB|MLS|Lincosamide_efflux_pump|LMRB	MLS	Lincosamide efflux pump	LMRB
@phgb|AF252622|1740-2616|ARO:3001877|CTX-M-14|betalactams|Class_A_betalactamases|CTX	betalactams	Class A betalactamases	CTX
@phgb|AF253562|2978-3713|ARO:3000002|vanW|Glycopeptides|VanG-type_accessory_protein|VANWG	Glycopeptides	VanG-type accessory protein	VANWG
@phgb|AF301532|7-868|ARO:3001087|SHV-29|betalactams|Class_A_betalactamases|SHV	betalactams	Class A betalactamases	SHV
@phgb|AF305837|0-876|ARO:3001875|CTX-M-12|betalactams|Class_A_betalactamases|CTX	betalactams	Class A betalactamases	CTX
@phgb|AF326777|23980-24640|ARO:3002670|cat|Phenicol|Phenicol_efflux_pumps|CAT	Phenicol	Phenicol efflux pumps	CAT
@phgb|AF347054|208-1069|ARO:3000947|TEM-80|betalactams|Class_A_betalactamases|TEM	betalactams	Class A betalactamases	TEM
@phgb|AF353562|0-1110|ARO:3000481|tet35|Tetracyclines|Tetracycline_resistance_major_facilitator_superfamily_MFS_efflux_pumps|TET35	Tetracyclines	Tetracycline resistance major facilitator superfamily MFS efflux pumps	TET35
@phgb|AF416700|56-764|ARO:3000842|EBR-1|betalactams|Class_B_betalactamases|EBR1	betalactams	Class B betalactamases	EBR1
@phgb|AF427127|208-1069|ARO:3000948|TEM-81|betalactams|Class_A_betalactamases|TEM	betalactams	Class A betalactamases	TEM
@phgb|AF427128|208-1069|ARO:3000949|TEM-82|betalactams|Class_A_betalactamases|TEM	betalactams	Class A betalactamases	TEM
@phgb|AF427129|208-1069|ARO:3000950|TEM-83|betalactams|Class_A_betalactamases|TEM	betalactams	Class A betalactamases	TEM
@phgb|AF441286|224-965|ARO:3000843|MUS-1|betalactams|Class_B_betalactamases|MUS	betalactams	Class B betalactamases	MUS
@phgb|AF441287|260-1007|ARO:3000844|TUS-1|betalactams|Class_B_betalactamases|TUS	betalactams	Class B betalactamases	TUS
@phgb|AF462611|0-846|ARO:3000605|Erm36|MLS|23S_rRNA_methyltransferases|ERM	MLS	23S rRNA methyltransferases	ERM
@phgb|AF482691.2|2796-3996|ARO:3003688|PvrR|Multi-drug_resistance|MDR_regulator|PVRR	Multi-drug resistance	MDR regulator	PVRR
@phgb|AF488377|62-938|ARO:3001885|CTX-M-23|betalactams|Class_A_betalactamases|CTX	betalactams	Class A betalactamases	CTX
@phgb|AF516719|214-1075|ARO:3000967|TEM-104|betalactams|Class_A_betalactamases|TEM	betalactams	Class A betalactamases	TEM
@phgb|AF516720|214-1075|ARO:3000968|TEM-105|betalactams|Class_A_betalactamases|TEM	betalactams	Class A betalactamases	TEM
@phgb|AF540889|0-327|ARO:3002871|tet37|Tetracyclines|Tetracycline_inactivation_enzymes|TET37	Tetracyclines	Tetracycline inactivation enzymes	TET37
@phgb|AHEL01000071|3243-4143|ARO:3000318|mphB|MLS|Macrolide_phosphotransferases|MPHB	MLS	Macrolide phosphotransferases	MPHB
@phgb|AHFH01000028|508530-509427|ARO:3003072|Bacillus|MLS|Macrolide_phosphotransferases|MPHB	MLS	Macrolide phosphotransferases	MPHB
@phgb|AHFH01000066|19120-20020|ARO:3000318|mphB|MLS|Macrolide_phosphotransferases|MPHB	MLS	Macrolide phosphotransferases	MPHB
@phgb|AJ012256|208-1069|ARO:3000939|TEM-73|betalactams|Class_A_betalactamases|TEM	betalactams	Class A betalactamases	TEM
@phgb|AJ012256|208-1069|ARO:3000943|TEM-77|betalactams|Class_A_betalactamases|TEM	betalactams	Class A betalactamases	TEM
@phgb|AJ223970|796-2050|ARO:3000463|gimA|MLS|Macrolide_glycosyltransferases|GIMA	MLS	Macrolide glycosyltransferases	GIMA
@phgb|AJ250876|36-987|ARO:3000851|THIN-B|betalactams|Class_B_betalactamases|THINB	betalactams	Class B betalactamases	THINB
@phgb|AJ401618|1971-3144|ARO:3002514|OCH-1|betalactams|Class_C_betalactamases|OCH	betalactams	Class C betalactamases	OCH
@phgb|AJ437107|208-1069|ARO:3000900|TEM-30|betalactams|Class_A_betalactamases|TEM	betalactams	Class A betalactamases	TEM
@phgb|AJ511268|1294-1765|ARO:3002531|AAC3-Ic|Aminoglycosides|Aminoglycoside_N-acetyltransferases|AAC3	Aminoglycosides	Aminoglycoside N-acetyltransferases	AAC3
@phgb|AJ584700|33-582|ARO:3002589|AAC6-PRIME-Iid|Aminoglycosides|Aminoglycoside_N-acetyltransferases|AAC6-PRIME	Aminoglycosides	Aminoglycoside N-acetyltransferases	AAC6-PRIME
@phgb|AJ584701|10-562|ARO:3002590|AAC6-PRIME-Iih|Aminoglycosides|Aminoglycoside_N-acetyltransferases|AAC6-PRIME	Aminoglycosides	Aminoglycoside N-acetyltransferases	AAC6-PRIME
@phgb|AJ620678|0-753|ARO:3000845|GIM-1|betalactams|Class_B_betalactamases|GIM	betalactams	Class B betalactamases	GIM
@phgb|AJ634602|0-861|ARO:3000999|TEM-135|betalactams|Class_A_betalactamases|TEM	betalactams	Class A betalactamases	TEM
@phgb|AJ698325|14502-15417|ARO:3003203|TLA-2|betalactams|Class_A_betalactamases|TLA	betalactams	Class A betalactamases	TLA
@phgb|AJ746227|94-967|ARO:3002400|OXY-2-5|betalactams|Class_A_betalactamases|OXY	betalactams	Class A betalactamases	OXY
@phgb|AJ746361|6742-7303|ARO:3003019|dfrA23|Trimethoprim|Dihydrofolate_reductase|DFRA	Trimethoprim	Dihydrofolate reductase	DFRA
@phgb|AJ878850|1196-1829|ARO:3003110|catB10|Phenicol|Phenicol_efflux_pumps|CAT	Phenicol	Phenicol efflux pumps	CAT
@phgb|AJ884726|539-1325|ARO:3002614|aadA14|Aminoglycosides|Aminoglycoside_O-nucleotidyltransferases|ANT3-DPRIME	Aminoglycosides	Aminoglycoside O-nucleotidyltransferases	ANT3-DPRIME
@phgb|AL009126|1376516-1376855|ARO:3003063|ykkC|Multi-drug_resistance|Multi-drug_efflux_pumps|YKKC	Multi-drug resistance	Multi-drug efflux pumps	YKKC
@phgb|AL009126|1376854-1377172|ARO:3003064|ykkD|Multi-drug_resistance|Multi-drug_efflux_pumps|YKKD	Multi-drug resistance	Multi-drug efflux pumps	YKKD
@phgb|AL009126|2735681-2736536|ARO:3002627|aadK|Aminoglycosides|Aminoglycoside_O-nucleotidyltransferases|ANT6	Aminoglycosides	Aminoglycoside O-nucleotidyltransferases	ANT6
@phgb|AL009126|339155-339749|ARO:3003059|tmrB|Tunicamycin|ATP-binding_tunicamycin_resistance|TMRB	Tunicamycin	ATP-binding tunicamycin resistance	TMRB
@phgb|AL009126|916777-919348|ARO:3000863|mprF|Multi-drug_resistance|Mutant_porin_proteins|MPRF	Multi-drug resistance	Mutant porin proteins	MPRF
@phgb|AL123456|1853605-1854388|ARO:3003060|tsnr|Thiostrepton|23S_rRNA_methyltransferases|TSNR	Thiostrepton	23S rRNA methyltransferases	TSNR
@phgb|AL123456|314308-314854|ARO:3002525|AAC2-PRIME-Ic|Aminoglycosides|Aminoglycoside_N-acetyltransferases|AAC2-PRIME	Aminoglycosides	Aminoglycoside N-acetyltransferases	AAC2-PRIME
@phgb|AL123456|3626662-3627349|ARO:3000816|mtrA|Multi-drug_resistance|MDR_regulator|MTRA	Multi-drug resistance	MDR regulator	MTRA
@phgb|AL123456|3773015-3773567|ARO:3003035|mfpA|Fluoroquinolones|Quinolone_resistance_protein_Qnr|MFPA	Fluoroquinolones	Quinolone resistance protein Qnr	MFPA
@phgb|AL513383|161910-162771|ARO:3000873|TEM-1|betalactams|Class_A_betalactamases|TEM	betalactams	Class A betalactamases	TEM
@phgb|AM087453|25-856|ARO:3001138|SHV-84|betalactams|Class_A_betalactamases|SHV	betalactams	Class A betalactamases	SHV
@phgb|AM087454|208-1069|ARO:3001015|TEM-148|betalactams|Class_A_betalactamases|TEM	betalactams	Class A betalactamases	TEM
@phgb|AM180066|788-1688|ARO:3000319|mphC|MLS|Macrolide_phosphotransferases|MPHC	MLS	Macrolide phosphotransferases	MPHC
@phgb|AM180355|2319373-2320111|ARO:3000375|ErmB|MLS|23S_rRNA_methyltransferases|ERM	MLS	23S rRNA methyltransferases	ERM
@phgb|AM183304|208-1069|ARO:3001017|TEM-150|betalactams|Class_A_betalactamases|TEM	betalactams	Class A betalactamases	TEM
@phgb|AM296481|775-2041|ARO:3002699|cmlB1|Phenicol|Phenicol_efflux_pumps|CMLB	Phenicol	Phenicol efflux pumps	CMLB
@phgb|AM399080|1664-2150|ARO:3002835|lnuA|MLS|Lincosamide_nucleotidyltransferases|LNUA	MLS	Lincosamide nucleotidyltransferases	LNUA
@phgb|AM403715|302-854|ARO:3002857|dfrA26|Trimethoprim|Dihydrofolate_reductase|DFRA	Trimethoprim	Dihydrofolate reductase	DFRA
@phgb|AM408573|10027-11077|ARO:3003441|cfrA|Phenicol|Florfenicol_methyltransferases|CFRA	Phenicol	Florfenicol methyltransferases	CFRA
@phgb|AM411407|0-876|ARO:3001921|CTX-M-60|betalactams|Class_A_betalactamases|CTX	betalactams	Class A betalactamases	CTX
@phgb|AM941159|208-1069|ARO:3001022|TEM-156|betalactams|Class_A_betalactamases|TEM	betalactams	Class A betalactamases	TEM
@phgb|AM982520|5548-6424|ARO:3001937|CTX-M-76|betalactams|Class_A_betalactamases|CTX	betalactams	Class A betalactamases	CTX
@phgb|AM998375|1172-2084|ARO:3000853|AIM-1|betalactams|Class_B_betalactamases|AIM	betalactams	Class B betalactamases	AIM
@phgb|AP009048|1191352-1192024|ARO:3000834|phoP|Multi-drug_resistance|Multi-drug_efflux_pumps|PHOP	Multi-drug resistance	Multi-drug efflux pumps	PHOP
@phgb|AP009048|2165012-2166416|ARO:3000829|baeS|Multi-drug_resistance|MDR_regulator|BAES	Multi-drug resistance	MDR regulator	BAES
@phgb|AP009048|2810082-2811255|ARO:3000027|emrA|Multi-drug_resistance|Multi-drug_efflux_pumps|EMRA	Multi-drug resistance	Multi-drug efflux pumps	EMRA
@phgb|AP009048|3980025-3981183|ARO:3000795|mdtE|Multi-drug_resistance|Multi-drug_efflux_pumps|MDTE	Multi-drug resistance	Multi-drug efflux pumps	MDTE
@phgb|AP009048|4153663-4154296|ARO:3000518|CRP|Multi-drug_resistance|MDR_regulator|CRP	Multi-drug resistance	MDR regulator	CRP
@phgb|AP009048|4303042-4304509|ARO:3003550|mdtP|Multi-drug_resistance|Multi-drug_efflux_pumps|MDTP	Multi-drug resistance	Multi-drug efflux pumps	MDTP
@phgb|AP009048|4304505-4306557|ARO:3003549|mdtO|Multi-drug_resistance|Multi-drug_efflux_pumps|MDTO	Multi-drug resistance	Multi-drug efflux pumps	MDTO
@phgb|AP009048|4306556-4307588|ARO:3003548|mdtN|Multi-drug_resistance|Multi-drug_efflux_pumps|MDTN	Multi-drug resistance	Multi-drug efflux pumps	MDTN
@phgb|AP009048|4337959-4338628|ARO:3003582|PmrA|Cationic_antimicrobial_peptides|Polymyxin_B_resistance_regulator|PMRA	Cationic antimicrobial peptides	Polymyxin B resistance regulator	PMRA
@phgb|AP009048|4338624-4340268|ARO:3003576|PmrC|Cationic_antimicrobial_peptides|Lipid_A_modification|PMRC	Cationic antimicrobial peptides	Lipid A modification	PMRC
@phgb|AP012279|2172316-2173201|ARO:3000856|BJP-1|betalactams|Class_B_betalactamases|BJP1	betalactams	Class B betalactamases	BJP1
@phgb|AY028464|442-1189|ARO:3000840|JOHN-1|betalactams|Class_B_betalactamases|JOHN	betalactams	Class B betalactamases	JOHN
@phgb|AY033516|2835-3711|ARO:3001880|CTX-M-17|betalactams|Class_A_betalactamases|CTX	betalactams	Class A betalactamases	CTX
@phgb|AY036620|88-949|ARO:3001092|SHV-34|betalactams|Class_A_betalactamases|SHV	betalactams	Class A betalactamases	SHV
@phgb|AY044436|1435-2311|ARO:3001878|CTX-M-15|betalactams|Class_A_betalactamases|CTX	betalactams	Class A betalactamases	CTX
@phgb|AY047358|1710-2352|ARO:3003552|fusB|Fusidic_acid|Ribosomal_zinc-binding_protein|FUSB	Fusidic acid	Ribosomal zinc-binding protein	FUSB
@phgb|AY055428|20268-21084|ARO:3000412|sul2|Sulfonamides|Sulfonamide-resistant_dihydropteroate_synthases|SULII	Sulfonamides	Sulfonamide-resistant dihydropteroate synthases	SULII
@phgb|AY080894|3-879|ARO:3001884|CTX-M-22|betalactams|Class_A_betalactamases|CTX	betalactams	Class A betalactamases	CTX
@phgb|AY114142|1060-1816|ARO:3002625|ANT4-PRIME-IIb|Aminoglycosides|Aminoglycoside_O-nucleotidyltransferases|ANT4-PRIME	Aminoglycosides	Aminoglycoside O-nucleotidyltransferases	ANT4-PRIME
@phgb|AY139601|110-404|ARO:3002864|dfrB1|Trimethoprim|Dihydrofolate_reductase|DFRB	Trimethoprim	Dihydrofolate reductase	DFRB
@phgb|AY154657|0-1161|ARO:3000601|Erm38|MLS|23S_rRNA_methyltransferases|ERM	MLS	23S rRNA methyltransferases	ERM
@phgb|AY210887|111-972|ARO:3001104|SHV-46|betalactams|Class_A_betalactamases|SHV	betalactams	Class A betalactamases	SHV
@phgb|AY234334|0-846|ARO:3000600|Erm34|MLS|23S_rRNA_methyltransferases|ERM	MLS	23S rRNA methyltransferases	ERM
@phgb|AY264780|1824-3006|ARO:3000569|tet41|Tetracyclines|Tetracycline_resistance_major_facilitator_superfamily_MFS_efflux_pumps|TET41	Tetracyclines	Tetracycline resistance major facilitator superfamily MFS efflux pumps	TET41
@phgb|AY265889|0-458|ARO:3002477|LEN-14|betalactams|Class_A_betalactamases|LEN	betalactams	Class A betalactamases	LEN
@phgb|AY339625|3640-4786|ARO:3002024|CMY-13|betalactams|Class_C_betalactamases|CMY	betalactams	Class C betalactamases	CMY
@phgb|AY458224|706-1183|ARO:3002529|AAC3-Id|Aminoglycosides|Aminoglycoside_N-acetyltransferases|AAC3	Aminoglycosides	Aminoglycoside N-acetyltransferases	AAC3
@phgb|AY487229|2152-2893|ARO:3000602|Erm39|MLS|23S_rRNA_methyltransferases|ERM	MLS	23S rRNA methyltransferases	ERM
@phgb|AY509120|22652-23495|ARO:3001302|chrB|MLS|23S_rRNA_methyltransferases|CHRB	MLS	23S rRNA methyltransferases	CHRB
@phgb|AY590118|0-750|ARO:3003556|SLB-1|betalactams|Class_B_betalactamases|SLB	betalactams	Class B betalactamases	SLB
@phgb|AY590119|0-735|ARO:3003557|SFB-1|betalactams|Class_B_betalactamases|SFB	betalactams	Class B betalactamases	SFB
@phgb|AY700571|0-879|ARO:3002314|KPC-4|betalactams|Class_A_betalactamases|KPC	betalactams	Class A betalactamases	KPC
@phgb|AY743434|46-1198|ARO:3002029|CMY-18|betalactams|Class_C_betalactamases|CMY	betalactams	Class C betalactamases	CMY
@phgb|AY769962|5610-7065|ARO:3000782|adeK|Multi-drug_resistance|Multi-drug_efflux_pumps|ADEK	Multi-drug resistance	Multi-drug efflux pumps	ADEK
@phgb|AY847148|8-884|ARO:3001933|CTX-M-72|betalactams|Class_A_betalactamases|CTX	betalactams	Class A betalactamases	CTX
@phgb|AY853593|214-1075|ARO:3001002|TEM-138|betalactams|Class_A_betalactamases|TEM	betalactams	Class A betalactamases	TEM
@phgb|AY928180|0-495|ARO:3002837|lnuC|MLS|Lincosamide_nucleotidyltransferases|LNUC	MLS	Lincosamide nucleotidyltransferases	LNUC
@phgb|AY956335|38-899|ARO:3001004|TEM-141|betalactams|Class_A_betalactamases|TEM	betalactams	Class A betalactamases	TEM
@phgb|BA000032|476707-477559|ARO:3003151|CARB-22|betalactams|Class_A_betalactamases|CARB	betalactams	Class A betalactamases	CARB
@phgb|BR000038|0-237|ARO:3003021|dfrB2|Trimethoprim|Dihydrofolate_reductase|DFRB	Trimethoprim	Dihydrofolate reductase	DFRB
@phgb|BX664015|101314-101974|ARO:3002670|cat|Phenicol|Phenicol_efflux_pumps|CAT	Phenicol	Phenicol efflux pumps	CAT
@phgb|BX664015|103017-103833|ARO:3002641|APH3-PRIME-Ia|Aminoglycosides|Aminoglycoside_O-phosphotransferases|APH3-PRIME	Aminoglycosides	Aminoglycoside O-phosphotransferases	APH3-PRIME
@phgb|BX664015|204137-204554|ARO:3000168|tetD|Tetracyclines|Tetracycline_resistance_major_facilitator_superfamily_MFS_efflux_pumps|TETD	Tetracyclines	Tetracycline resistance major facilitator superfamily MFS efflux pumps	TETD
@phgb|CP000034|2662758-2663289|ARO:3000516|emrR|Multi-drug_resistance|MDR_regulator|EMRR	Multi-drug resistance	MDR regulator	EMRR
@phgb|CP002508|1666756-1667653|ARO:3003072|Bacillus|MLS|Macrolide_phosphotransferases|MPH	MLS	Macrolide phosphotransferases	MPH
@phgb|CP003583|2403484-2405254|ARO:3000776|adeC|Multi-drug_resistance|Multi-drug_efflux_pumps|ADEC	Multi-drug resistance	Multi-drug efflux pumps	ADEC
@phgb|CP004067|43007-43928|ARO:3002669|APH2-DPRIME-Ig|Aminoglycosides|Aminoglycoside_O-phosphotransferases|APH2-DPRIME	Aminoglycosides	Aminoglycoside O-phosphotransferases	APH2-DPRIME
@phgb|CP006005|1728735-1729668|ARO:3003176|CARB-21|betalactams|Class_A_betalactamases|CARB	betalactams	Class A betalactamases	CARB
@phgb|CP007005|1250264-1251203|ARO:3003186|CARB-23|betalactams|Class_A_betalactamases|CARB	betalactams	Class A betalactamases	CARB
@phgb|D14532|1038-1974|ARO:3001306|ErmW|MLS|23S_rRNA_methyltransferases|ERM	MLS	23S rRNA methyltransferases	ERM
@phgb|D16099|409-1297|ARO:3001300|myrA|MLS|23S_rRNA_methyltransferases|MYRA	MLS	23S rRNA methyltransferases	MYRA
@phgb|D38215|0-1539|ARO:3002893|tcr3|Tetracyclines|Tetracycline_resistance_major_facilitator_superfamily_MFS_efflux_pumps|TCR3	Tetracyclines	Tetracycline resistance major facilitator superfamily MFS efflux pumps	TCR3
@phgb|D78168|1591-3130|ARO:3000254|emrY|Multi-drug_resistance|Multi-drug_efflux_pumps|EMRY	Multi-drug resistance	Multi-drug efflux pumps	EMRY
@phgb|D78168|536-1592|ARO:3000206|emrK|Multi-drug_resistance|Multi-drug_efflux_pumps|EMRK	Multi-drug resistance	Multi-drug efflux pumps	EMRK
@phgb|DQ212986|2029-2257|ARO:3000575|vanU|Glycopeptides|VanG-type_regulator|VANUG	Glycopeptides	VanG-type regulator	VANUG
@phgb|DQ212986|2258-2966|ARO:3002926|vanRG|Glycopeptides|VanG-type_regulator|VANRG	Glycopeptides	VanG-type regulator	VANRG
@phgb|DQ212986|2979-4086|ARO:3002937|vanSG|Glycopeptides|VanG-type_regulator|VANSG	Glycopeptides	VanG-type regulator	VANSG
@phgb|DQ212986|4222-5062|ARO:3002959|vanYG1|Glycopeptides|VanG-type_accessory_protein|VANYG	Glycopeptides	VanG-type accessory protein	VANYG
@phgb|DQ212986|5984-7034|ARO:3002909|vanG|Glycopeptides|VanG-type_resistance_protein|VANG	Glycopeptides	VanG-type resistance protein	VANG
@phgb|DQ212986|7030-7795|ARO:3003069|vanXYG|Glycopeptides|VanG-type_resistance_protein|VANXYG	Glycopeptides	VanG-type resistance protein	VANXYG
@phgb|DQ212986|7787-9926|ARO:3002972|vanTG|Glycopeptides|VanG-type_resistance_protein|VANTG	Glycopeptides	VanG-type resistance protein	VANTG
@phgb|DQ223685|0-876|ARO:3001914|CTX-M-52|betalactams|Class_A_betalactamases|CTX	betalactams	Class A betalactamases	CTX
@phgb|DQ256091|98-974|ARO:3001943|CTX-M-82|betalactams|Class_A_betalactamases|CTX	betalactams	Class A betalactamases	CTX
@phgb|DQ303459|2174-3050|ARO:3001916|CTX-M-54|betalactams|Class_A_betalactamases|CTX	betalactams	Class A betalactamases	CTX
@phgb|DQ390458|3095-3995|ARO:3002609|aadA9|Aminoglycosides|Aminoglycoside_O-nucleotidyltransferases|ANT3-DPRIME	Aminoglycosides	Aminoglycoside O-nucleotidyltransferases	ANT3-DPRIME
@phgb|EF102240|11722-12565|ARO:3001647|OXA-97|betalactams|Class_D_betalactamases|OXA	betalactams	Class D betalactamases	OXA
@phgb|EF210159|0-876|ARO:3001919|CTX-M-58|betalactams|Class_A_betalactamases|CTX	betalactams	Class A betalactamases	CTX
@phgb|EF219134|2125-3001|ARO:3001923|CTX-M-62|betalactams|Class_A_betalactamases|CTX	betalactams	Class A betalactamases	CTX
@phgb|EF219142|10-886|ARO:3001922|CTX-M-61|betalactams|Class_A_betalactamases|CTX	betalactams	Class A betalactamases	CTX
@phgb|EF452177|0-495|ARO:3002838|lnuD|MLS|Lincosamide_nucleotidyltransferases|LNUC	MLS	Lincosamide nucleotidyltransferases	LNUC
@phgb|EF468463|66-927|ARO:3001028|TEM-162|betalactams|Class_A_betalactamases|TEM	betalactams	Class A betalactamases	TEM
@phgb|EF504260|1994-3155|ARO:3001818|ACC-4|betalactams|Class_C_betalactamases|ACC	betalactams	Class C betalactamases	ACC
@phgb|EF526508|0-645|ARO:3002723|QnrB9|Fluoroquinolones|Quinolone_resistance_protein_Qnr|QNRB	Fluoroquinolones	Quinolone resistance protein Qnr	QNRB
@phgb|EF540343|1059-1440|ARO:3000160|blaI|betalactams|Penicillin_binding_protein_regulator|BLAI	betalactams	Penicillin binding protein regulator	BLAI
@phgb|EF540343|1463-3230|ARO:3000217|blaR1|betalactams|Penicillin_binding_protein_regulator|BLAR	betalactams	Penicillin binding protein regulator	BLAR
@phgb|EF660563|392-845|ARO:3002850|arr-5|Rifampin|Rifampin_ADP-ribosyltransferase_Arr|ARR	Rifampin	Rifampin ADP-ribosyltransferase Arr	ARR
@phgb|EF672680|0-729|ARO:3000841|CGB-1|betalactams|Class_B_betalactamases|CGB	betalactams	Class B betalactamases	CGB
@phgb|EU250284|1996-2578|ARO:3002968|vanXYL|Glycopeptides|VanL-type_resistance_protein|VANXYL	Glycopeptides	VanL-type resistance protein	VANXYL
@phgb|EU250284|2574-3564|ARO:3002973|vanTmL|Glycopeptides|VanL-type_resistance_protein|VANTML	Glycopeptides	VanL-type resistance protein	VANTML
@phgb|EU250284|3557-4658|ARO:3002974|vanTrL|Glycopeptides|VanL-type_resistance_protein|VANTRL	Glycopeptides	VanL-type resistance protein	VANTRL
@phgb|EU250284|4730-5426|ARO:3002927|vanRL|Glycopeptides|VanL-type_regulator|VANRL	Glycopeptides	VanL-type regulator	VANRL
@phgb|EU250284|5415-6510|ARO:3002938|vanSL|Glycopeptides|VanL-type_regulator|VANSL	Glycopeptides	VanL-type regulator	VANSL
@phgb|EU250284|954-2004|ARO:3002910|vanL|Glycopeptides|VanL-type_resistance_protein|VANL	Glycopeptides	VanL-type resistance protein	VANL
@phgb|EU259884|6411-7311|ARO:3002374|VEB-6|betalactams|Class_A_betalactamases|VEB	betalactams	Class A betalactamases	VEB
@phgb|EU269034|1479-2223|ARO:3002667|rmtD|Aminoglycosides|16S_rRNA_methyltransferases|RMTD	Aminoglycosides	16S rRNA methyltransferases	RMTD
@phgb|EU342351|172-1033|ARO:3001118|SHV-63|betalactams|Class_A_betalactamases|SHV	betalactams	Class A betalactamases	SHV
@phgb|EU408346|4825-5713|ARO:3002482|LRA-1|betalactams|Class_B_betalactamases|LRA	betalactams	Class B betalactamases	LRA
@phgb|EU408347|10174-11083|ARO:3002485|LRA-2|betalactams|Class_B_betalactamases|LRA	betalactams	Class B betalactamases	LRA
@phgb|EU408348|1243-2152|ARO:3002510|LRA-3|betalactams|Class_B_betalactamases|LRA	betalactams	Class B betalactamases	LRA
@phgb|EU408349|107-1025|ARO:3002487|LRA-8|betalactams|Class_B_betalactamases|LRA	betalactams	Class B betalactamases	LRA
@phgb|EU408350|11679-12585|ARO:3002488|LRA-9|betalactams|Class_B_betalactamases|LRA	betalactams	Class B betalactamases	LRA
@phgb|EU408351|16572-17454|ARO:3002511|LRA-12|betalactams|Class_B_betalactamases|LRA	betalactams	Class B betalactamases	LRA
@phgb|EU408352|35394-37224|ARO:3002484|LRA-13|betalactams|Class_B_betalactamases|LRA	betalactams	Class B betalactamases	LRA
@phgb|EU408354|3570-4455|ARO:3002512|LRA-17|betalactams|Class_B_betalactamases|LRA	betalactams	Class B betalactamases	LRA
@phgb|EU408355|24321-25482|ARO:3002492|LRA-18|betalactams|Class_B_betalactamases|LRA	betalactams	Class B betalactamases	LRA
@phgb|EU408358|27458-28439|ARO:3002483|LRA-5|betalactams|Class_B_betalactamases|LRA	betalactams	Class B betalactamases	LRA
@phgb|EU408359|3791-4694|ARO:3002513|LRA-19|betalactams|Class_B_betalactamases|LRA	betalactams	Class B betalactamases	LRA
@phgb|EU418913|16-877|ARO:3001158|SHV-109|betalactams|Class_A_betalactamases|SHV	betalactams	Class A betalactamases	SHV
@phgb|EU999036|688-1390|ARO:3002934|vanSD|Glycopeptides|VanD-type_regulator|VANSD	Glycopeptides	VanD-type regulator	VANSD
@phgb|FJ196385|11083-12313|ARO:3003107|mefB|MLS|Macrolide_resistance_efflux_pumps|MEFB	MLS	Macrolide resistance efflux pumps	MEFB
@phgb|FJ196385|8531-9323|ARO:3000413|sul3|Sulfonamides|Sulfonamide-resistant_dihydropteroate_synthases|SULIII	Sulfonamides	Sulfonamide-resistant dihydropteroate synthases	SULIII
@phgb|FJ349556|1672-2785|ARO:3002939|vanSM|Glycopeptides|VanM-type_regulator|VANSM	Glycopeptides	VanM-type regulator	VANSM
@phgb|FJ483516.1|0-252|ARO:3000860|rmtB|Aminoglycosides|16S_rRNA_methyltransferases|RMTB	Aminoglycosides	16S rRNA methyltransferases	RMTB
@phgb|FJ624872|0-851|ARO:3002319|KPC-9|betalactams|Class_A_betalactamases|KPC	betalactams	Class A betalactamases	KPC
@phgb|FJ768952|0-1488|ARO:3000237|tolC|Multi-drug_resistance|Multi-drug_efflux_pumps|TOLC	Multi-drug resistance	Multi-drug efflux pumps	TOLC
@phgb|FJ790516|1287-2085|ARO:3001804|OXA-145|betalactams|Class_D_betalactamases|OXA	betalactams	Class D betalactamases	OXA
@phgb|FJ872411|40765-41347|ARO:3002967|vanXYE|Glycopeptides|VanE-type_resistance_protein|VANXYE	Glycopeptides	VanE-type resistance protein	VANXYE
@phgb|FJ872411|41336-43445|ARO:3002971|vanTE|Glycopeptides|VanE-type_resistance_protein|VANTE	Glycopeptides	VanE-type resistance protein	VANTE
@phgb|FJ872411|43513-44203|ARO:3002924|vanRE|Glycopeptides|VanE-type_regulator|VANRE	Glycopeptides	VanE-type regulator	VANRE
@phgb|FN396876|2406-3219|ARO:3000589|NDM-1|betalactams|Class_B_betalactamases|NDM	betalactams	Class B betalactamases	NDM
@phgb|FN543093|2365648-2366056|ARO:3000149|FosA|Fosfomycin|Fosfomycin_thiol_transferases|FOSA	Fosfomycin	Fosfomycin thiol transferases	FOSA
@phgb|GQ131574|70-916|ARO:3000861|rmtC|Aminoglycosides|16S_rRNA_methyltransferases|RMTC	Aminoglycosides	16S rRNA methyltransferases	RMTC
@phgb|GQ150744|122-359|ARO:3003022|dfrB3|Trimethoprim|Dihydrofolate_reductase|DFRB	Trimethoprim	Dihydrofolate reductase	DFRB
@phgb|GQ205627|1393-2971|ARO:3002832|vgaD|MLS|Streptogramin_A_efflux_pumps|VGAD	MLS	Streptogramin A efflux pumps	VGAD
@phgb|GQ244501|59-1619|ARO:3000573|tet43|Tetracyclines|Tetracycline_resistance_major_facilitator_superfamily_MFS_efflux_pumps|TET43	Tetracyclines	Tetracycline resistance major facilitator superfamily MFS efflux pumps	TET43
@phgb|GQ343019|132-1023|ARO:3002999|CblA-1|betalactams|Class_A_betalactamases|CBLA	betalactams	Class A betalactamases	CBLA
@phgb|GU060319|624-861|ARO:3003023|dfrB6|Trimethoprim|Dihydrofolate_reductase|DFRB	Trimethoprim	Dihydrofolate reductase	DFRB
@phgb|GU371926|50304-51165|ARO:3000903|TEM-33|betalactams|Class_A_betalactamases|TEM	betalactams	Class A betalactamases	TEM
@phgb|GU550123|144-1005|ARO:3001041|TEM-176|betalactams|Class_A_betalactamases|TEM	betalactams	Class A betalactamases	TEM
@phgb|GU584222|0-747|ARO:3003196|tet45|Tetracyclines|Tetracycline_resistance_major_facilitator_superfamily_MFS_efflux_pumps|TET45	Tetracyclines	Tetracycline resistance major facilitator superfamily MFS efflux pumps	TET45
@phgb|HE650138|2186-2918|ARO:3003205|Erm43|MLS|23S_rRNA_methyltransferases|ERM	MLS	23S rRNA methyltransferases	ERM
@phgb|HE999704|2734780-2736181|ARO:3000421|norB|Multi-drug_resistance|Multi-drug_efflux_pumps|NORB	Multi-drug resistance	Multi-drug efflux pumps	NORB
@phgb|HE999704|886122-886467|ARO:3000251|msrA|MLS|Streptogramin_resistance_ATP-binding_cassette_ABC_efflux_pumps|MSRA	MLS	Streptogramin resistance ATP-binding cassette ABC efflux pumps	MSRA
@phgb|HE999704|947296-947620|ARO:3000026|mepA|Multi-drug_resistance|Multi-drug_efflux_pumps|MEPA	Multi-drug resistance	Multi-drug efflux pumps	MEPA
@phgb|HF953351|2461-3358|ARO:3002255|CARB-16|betalactams|Class_A_betalactamases|CARB	betalactams	Class A betalactamases	CARB
@phgb|HG423149|39-915|ARO:3001962|CTX-M-103|betalactams|Class_A_betalactamases|CTX	betalactams	Class A betalactamases	CTX
@phgb|HM440348|775-1861|ARO:3000549|adeS|Multi-drug_resistance|MDR_regulator|ADES	Multi-drug resistance	MDR regulator	ADES
@phgb|HM755448|244-1120|ARO:3001957|CTX-M-98|betalactams|Class_A_betalactamases|CTX	betalactams	Class A betalactamases	CTX
@phgb|HQ185697|1267-2413|ARO:3002072|CMY-58|betalactams|Class_C_betalactamases|CMY	betalactams	Class C betalactamases	CMY
@phgb|HQ203032|0-345|ARO:3000245|RbpA|Rifampin|RNA-polymerase_binding_protein|RBPA	Rifampin	RNA-polymerase binding protein	RBPA
@phgb|HQ398215|244-1120|ARO:3001961|CTX-M-102|betalactams|Class_A_betalactamases|CTX	betalactams	Class A betalactamases	CTX
@phgb|HQ433550|0-1020|ARO:3000813|mexS|Multi-drug_resistance|MDR_regulator|MEXS	Multi-drug resistance	MDR regulator	MEXS
@phgb|HQ433580|0-512|ARO:3003723|VanI|Glycopeptides|VanI-type_resistance_protein|VANI	Glycopeptides	VanI-type resistance protein	VANI
@phgb|HQ529916|110-971|ARO:3001045|TEM-183|betalactams|Class_A_betalactamases|TEM	betalactams	Class A betalactamases	TEM
@phgb|HQ661362|71-932|ARO:3001168|SHV-121|betalactams|Class_A_betalactamases|SHV	betalactams	Class A betalactamases	SHV
@phgb|HQ833651|244-1120|ARO:3001965|CTX-M-105|betalactams|Class_A_betalactamases|CTX	betalactams	Class A betalactamases	CTX
@phgb|HQ833652|235-1111|ARO:3001963|CTX-M-104|betalactams|Class_A_betalactamases|CTX	betalactams	Class A betalactamases	CTX
@phgb|JF268688|5407-6232|ARO:3001809|OXA-209|betalactams|Class_D_betalactamases|OXA	betalactams	Class D betalactamases	OXA
@phgb|JF780936|63-1209|ARO:3002078|CMY-65|betalactams|Class_C_betalactamases|CMY	betalactams	Class C betalactamases	CMY
@phgb|JF802084|1592-2165|ARO:3002969|vanXYN|Glycopeptides|VanN-type_resistance_protein|VANXYN	Glycopeptides	VanN-type resistance protein	VANXYN
@phgb|JF802084|4337-5030|ARO:3002929|vanRN|Glycopeptides|VanN-type_regulator|VANRN	Glycopeptides	VanN-type regulator	VANRN
@phgb|JF802084|5019-6114|ARO:3002940|vanSN|Glycopeptides|VanN-type_regulator|VANSN	Glycopeptides	VanN-type regulator	VANSN
@phgb|JF802084|559-1591|ARO:3002912|vanN|Glycopeptides|VanN-type_resistance_protein|VANN	Glycopeptides	VanN-type resistance protein	VANN
@phgb|JN086160|1582-2407|ARO:3001777|OXA-347|betalactams|Class_D_betalactamases|OXA	betalactams	Class D betalactamases	OXA
@phgb|JN790862|244-1120|ARO:3001980|CTX-M-121|betalactams|Class_A_betalactamases|CTX	betalactams	Class A betalactamases	CTX
@phgb|JN790863|232-1108|ARO:3001981|CTX-M-122|betalactams|Class_A_betalactamases|CTX	betalactams	Class A betalactamases	CTX
@phgb|JN868716|682-2029|ARO:3000835|phoQ|Multi-drug_resistance|MDR_regulator|PHOQ	Multi-drug resistance	MDR regulator	PHOQ
@phgb|JN868721|8-686|ARO:3000834|phoP|Multi-drug_resistance|MDR_regulator|PHOP	Multi-drug resistance	MDR regulator	PHOP
@phgb|JN969893|0-873|ARO:3001990|CTX-M-131|betalactams|Class_A_betalactamases|CTX	betalactams	Class A betalactamases	CTX
@phgb|JQ064560|0-1536|ARO:3000448|qepA|Fluoroquinolones|Quinolone_active_efflux|QEPA	Fluoroquinolones	Quinolone active efflux	QEPA
@phgb|JQ340365|0-1434|ARO:3003583|PmrB|Cationic_antimicrobial_peptides|Polymyxin_B_resistance_regulator|PMRB	Cationic antimicrobial peptides	Polymyxin B resistance regulator	PMRB
@phgb|JQ340367|19-685|ARO:3003582|PmrA|Cationic_antimicrobial_peptides|Polymyxin_B_resistance_regulator|PMRA	Cationic antimicrobial peptides	Polymyxin B resistance regulator	PMRA
@phgb|JQ724542|174-1050|ARO:3001984|CTX-M-125|betalactams|Class_A_betalactamases|CTX	betalactams	Class A betalactamases	CTX
@phgb|JQ727667|0-870|ARO:3000825|robA|Multi-drug_resistance|MDR_regulator|ROBA	Multi-drug resistance	MDR regulator	ROBA
@phgb|JQ727668|0-375|ARO:3000823|ramA|Multi-drug_resistance|MDR_regulator|RAMA	Multi-drug resistance	MDR regulator	RAMA
@phgb|JQ768046|7760-9440|ARO:3001313|facT|Elfamycins|Elfamycin_efflux_pumps|FACT	Elfamycins	Elfamycin efflux pumps	FACT
@phgb|JQ808129|4027-4660|ARO:3002670|cat|Phenicol|Phenicol_efflux_pumps|CAT	Phenicol	Phenicol efflux pumps	CAT
@phgb|JX017364|238-1114|ARO:3001988|CTX-M-129|betalactams|Class_A_betalactamases|CTX	betalactams	Class A betalactamases	CTX
@phgb|JX017365|244-1120|ARO:3001989|CTX-M-130|betalactams|Class_A_betalactamases|CTX	betalactams	Class A betalactamases	CTX
@phgb|JX028276|35585-36821|ARO:3002883|rgt1438|Rifampin|Rifampin_glycosyltransferase|RGT	Rifampin	Rifampin glycosyltransferase	RGT
@phgb|JX042489|141-1002|ARO:3000890|TEM-19|betalactams|Class_A_betalactamases|TEM	betalactams	Class A betalactamases	TEM
@phgb|JX486113|0-795|ARO:3002668|rmtG|Aminoglycosides|16S_rRNA_methyltransferases|RMTG	Aminoglycosides	16S rRNA methyltransferases	RMTG
@phgb|JX514368|271-1417|ARO:3002107|CMY-94|betalactams|Class_C_betalactamases|CMY	betalactams	Class C betalactamases	CMY
@phgb|JX514369|296-1442|ARO:3002108|CMY-95|betalactams|Class_C_betalactamases|CMY	betalactams	Class C betalactamases	CMY
@phgb|JX524191|395-1271|ARO:3002324|KPC-14|betalactams|Class_A_betalactamases|KPC	betalactams	Class A betalactamases	KPC
@phgb|KC202804|3874-4531|ARO:3002803|QnrVC6|Fluoroquinolones|Quinolone_resistance_protein_Qnr|QNRVC	Fluoroquinolones	Quinolone resistance protein Qnr	QNRVC
@phgb|KC292503|4334-5195|ARO:3000904|TEM-34|betalactams|Class_A_betalactamases|TEM	betalactams	Class A betalactamases	TEM
@phgb|KC544262|665-1424|ARO:3003198|rmtH|Aminoglycosides|16S_rRNA_methyltransferases|RMTH	Aminoglycosides	16S rRNA methyltransferases	RMTH
@phgb|KC895984|1081-1855|ARO:3002631|spd|Aminoglycosides|Aminoglycoside_O-nucleotidyltransferases|SPD	Aminoglycosides	Aminoglycoside O-nucleotidyltransferases	SPD
@phgb|KF147862|0-654|ARO:3000559|adeN|Multi-drug_resistance|MDR_regulator|ADEN	Multi-drug resistance	MDR regulator	ADEN
@phgb|KF152885|29328-29820|ARO:3002639|APH3-DPRIME-Ib|Aminoglycosides|Aminoglycoside_O-phosphotransferases|APH3-DPRIME	Aminoglycosides	Aminoglycoside O-phosphotransferases	APH3-DPRIME
@phgb|KF443075|0-645|ARO:3002785|QnrB73|Fluoroquinolones|Quinolone_resistance_protein_Qnr|QNRB	Fluoroquinolones	Quinolone resistance protein Qnr	QNRB
@phgb|KF478993|4909-5947|ARO:3002941|vanSO|Glycopeptides|VanO-type_regulator|VANSO	Glycopeptides	VanO-type regulator	VANSO
@phgb|KF478993|6002-6704|ARO:3002930|vanRO|Glycopeptides|VanO-type_regulator|VANRO	Glycopeptides	VanO-type regulator	VANRO
@phgb|KF730650|0-645|ARO:3002768|QnrB55|Fluoroquinolones|Quinolone_resistance_protein_Qnr|QNRB	Fluoroquinolones	Quinolone resistance protein Qnr	QNRB
@phgb|KF732714|0-657|ARO:3002798|QnrS9|Fluoroquinolones|Quinolone_resistance_protein_Qnr|QNRS	Fluoroquinolones	Quinolone resistance protein Qnr	QNRS
@phgb|KF976462|111558-112122|ARO:3003011|dfrA10|Trimethoprim|Dihydrofolate_reductase|DFRA	Trimethoprim	Dihydrofolate reductase	DFRA
@phgb|KJ020574|244-1120|ARO:3002006|CTX-M-148|betalactams|Class_A_betalactamases|CTX	betalactams	Class A betalactamases	CTX
@phgb|KJ151292|294-2892|ARO:3000444|rifampin|Rifampin|Rifampin_phosphotransferase|RPH	Rifampin	Rifampin phosphotransferase	RPH
@phgb|KM401566|1211-2033|ARO:3003117|OXA-421|betalactams|Class_D_betalactamases|OXA	betalactams	Class D betalactamases	OXA
@phgb|KM555152|0-657|ARO:3003193|QnrVC7|Fluoroquinolones|Quinolone_resistance_protein_Qnr|QNRVC	Fluoroquinolones	Quinolone resistance protein Qnr	QNRVC
@phgb|KM659858|401-1154|ARO:3003194|GIM-2|betalactams|Class_B_betalactamases|GIM	betalactams	Class B betalactamases	GIM
@phgb|KP109675|1328-2201|ARO:3003716|CPS-1|betalactams|Class_B_betalactamases|CPS	betalactams	Class B betalactamases	CPS
@phgb|KP109676|0-1026|ARO:3003718|MSI-1|betalactams|Class_B_betalactamases|MSI	betalactams	Class B betalactamases	MSI
@phgb|KP109676|1022-1841|ARO:3003719|MSI-OXA|betalactams|Class_D_betalactamases|MSI-OXA	betalactams	Class D betalactamases	MSI-OXA
@phgb|KP109677|4318-5179|ARO:3003670|PEDO-1|betalactams|Class_B_betalactamases|PEDO	betalactams	Class B betalactamases	PEDO
@phgb|KP109678|5817-6675|ARO:3003714|PEDO-2|betalactams|Class_B_betalactamases|PEDO	betalactams	Class B betalactamases	PEDO
@phgb|KP109679|2260-2974|ARO:3003715|PEDO-3|betalactams|Class_B_betalactamases|PEDO	betalactams	Class B betalactamases	PEDO
@phgb|KP109680|1254-2112|ARO:3003720|SPG-1|betalactams|Class_B_betalactamases|SPG	betalactams	Class B betalactamases	SPG
@phgb|KP109681|1642-2515|ARO:3003717|ESP-1|betalactams|Class_B_betalactamases|ESP	betalactams	Class B betalactamases	ESP
@phgb|KP143090|1199-1619|ARO:3003209|FosA5|Fosfomycin|Fosfomycin_thiol_transferases|FOSA	Fosfomycin	Fosfomycin thiol transferases	FOSA
@phgb|KP347127|22412-24038|ARO:3003689|MCR-1|Lipopeptides|Colistin_phosphoethanolamine_transferase|MCR	Lipopeptides	Colistin phosphoethanolamine transferase	MCR
@phgb|KT283240.1|0-627|ARO:3002370|VEB-1|betalactams|Class_A_betalactamases|VEB	betalactams	Class A betalactamases	VEB
@phgb|KT818596|10010-10865|ARO:3003713|VCC-1|betalactams|Class_A_betalactamases|VCC	betalactams	Class A betalactamases	VCC
@phgb|L06160|983-1721|ARO:3002537|AAC3-IIIb|Aminoglycosides|Aminoglycoside_N-acetyltransferases|AAC3	Aminoglycosides	Aminoglycoside N-acetyltransferases	AAC3
@phgb|L06161|105-945|ARO:3002538|AAC3-IIIc|Aminoglycosides|Aminoglycoside_N-acetyltransferases|AAC3	Aminoglycosides	Aminoglycoside N-acetyltransferases	AAC3
@phgb|L12710|0-549|ARO:3002556|AAC6-PRIME-Ii|Aminoglycosides|Aminoglycoside_N-acetyltransferases|AAC6-PRIME	Aminoglycosides	Aminoglycoside N-acetyltransferases	AAC6-PRIME
@phgb|L20573|1317-1944|ARO:3002988|bcrB|Bacitracin|Bacitracin_ABC_transporter|BCRB	Bacitracin	Bacitracin ABC transporter	BCRB
@phgb|L20573|2064-2676|ARO:3003250|bcrC|Bacitracin|Bacitracin_ABC_transporter|BCRC	Bacitracin	Bacitracin ABC transporter	BCRC
@phgb|L20573|297-1218|ARO:3002987|bcrA|Bacitracin|Bacitracin_ABC_transporter|BCRA	Bacitracin	Bacitracin ABC transporter	BCRA
@phgb|L25634|1273-2158|ARO:3003562|TLE|betalactams|Class_A_betalactamases|	betalactams	Class A betalactamases
@phgb|L29045|259-700|ARO:3002557|AAC6-PRIME-Ij|Aminoglycosides|Aminoglycoside_N-acetyltransferases|AAC6-PRIME	Aminoglycosides	Aminoglycoside N-acetyltransferases	AAC6-PRIME
@phgb|LC012596|4401-4767|ARO:3001205|bleomycin|Glycopeptides|Bleomycin_resistance_protein|BRP	Glycopeptides	Bleomycin resistance protein	BRP
@phgb|M11276|0-1023|ARO:3000594|ErmR|MLS|23S_rRNA_methyltransferases|ERMR	MLS	23S rRNA methyltransferases	ERMR
@phgb|M16503|243-1143|ARO:3002823|ErmH|MLS|23S_rRNA_methyltransferases|ERMH	MLS	23S rRNA methyltransferases	ERMH
@phgb|M19269|459-1419|ARO:3001304|ErmS|MLS|23S_rRNA_methyltransferases|ERMS	MLS	23S rRNA methyltransferases	ERMS
@phgb|M19530|415-1186|ARO:3002878|BcII|betalactams|Class_B_betalactamases|BCII	betalactams	Class B betalactamases	BCII
@phgb|M20129|0-900|ARO:3001307|VgbA|MLS|Streptogramin_B_ester_bond_cleavage|VGBA	MLS	Streptogramin B ester bond cleavage	VGBA
@phgb|M22999|492-1359|ARO:3002541|AAC3-VIIa|Aminoglycosides|Aminoglycoside_N-acetyltransferases|AAC3	Aminoglycosides	Aminoglycoside N-acetyltransferases	AAC3
@phgb|M28303|242-1187|ARO:3003564|EXO|betalactams|Class_A_betalactamases|EXO	betalactams	Class A betalactamases	EXO
@phgb|M35190|0-624|ARO:3002670|cat|Phenicol|Phenicol_efflux_pumps|CAT	Phenicol	Phenicol efflux pumps	CAT
@phgb|M55426|465-1326|ARO:3002542|AAC3-VIIIa|Aminoglycosides|Aminoglycoside_N-acetyltransferases|AAC3	Aminoglycosides	Aminoglycoside N-acetyltransferases	AAC3
@phgb|M55427|273-1119|ARO:3002543|AAC3-IXa|Aminoglycosides|Aminoglycoside_N-acetyltransferases|AAC3	Aminoglycosides	Aminoglycoside N-acetyltransferases	AAC3
@phgb|M55620|0-660|ARO:3002687|catQ|Phenicol|Phenicol_efflux_pumps|CAT	Phenicol	Phenicol efflux pumps	CAT
@phgb|M57437|0-1647|ARO:3002827|tlrC|MLS|Lincosamide_efflux_pump|TLRC	MLS	Lincosamide efflux pump	TLRC
@phgb|M58472|147-777|ARO:3002670|cat|Phenicol|Phenicol_efflux_pumps|CAT	Phenicol	Phenicol efflux pumps	CAT
@phgb|M80346|0-1656|ARO:3002817|carA|MLS|Macrolide_resistance_efflux_pumps|CARA	MLS	Macrolide resistance efflux pumps	CARA
@phgb|M80674|877-2494|ARO:3003554|tcmA|Tetracyclines|Tetracycline_resistance_major_facilitator_superfamily_MFS_efflux_pumps|TCMA	Tetracyclines	Tetracycline resistance major facilitator superfamily MFS efflux pumps	TCMA
@phgb|M93113|0-660|ARO:3002674|catB|Phenicol|Phenicol_efflux_pumps|CAT	Phenicol	Phenicol efflux pumps	CAT
@phgb|M98270|0-759|ARO:3002624|ANT4-PRIME-IIa|Aminoglycosides|Aminoglycoside_O-nucleotidyltransferases|ANT4-PRIME	Aminoglycosides	Aminoglycoside O-nucleotidyltransferases	ANT4-PRIME
@phgb|NC_000918|1269540-1270521|ARO:3003098|cphA1|betalactams|Class_B_betalactamases|CPHA	betalactams	Class B betalactamases	CPHA
@phgb|NC_002156|1429-2290|ARO:3000979|TEM-116|betalactams|Class_A_betalactamases|TEM	betalactams	Class A betalactamases	TEM
@phgb|NC_002163|336915-337548|ARO:3000526|cmeR|Multi-drug_resistance|MDR_regulator|CMER	Multi-drug resistance	MDR regulator	CMER
@phgb|NC_002516.2|3982020-3984009|ARO:3002985|arnA|Cationic_antimicrobial_peptides|Lipid_A_modification|ARNA	Cationic antimicrobial peptides	Lipid A modification	ARNA
@phgb|NC_002516.2|4119269-4120373|ARO:3003692|mexJ|Multi-drug_resistance|Multi-drug_efflux_pumps|MEXJ	Multi-drug resistance	Multi-drug efflux pumps	MEXJ
@phgb|NC_002516.2|4904646-4907703|ARO:3003031|mexW|Multi-drug_resistance|Multi-drug_efflux_pumps|MEXW	Multi-drug resistance	Multi-drug efflux pumps	MEXW
@phgb|NC_002516.2|5584100-5585549|ARO:3003682|OpmH|Multi-drug_resistance|Multi-drug_efflux_pumps|OPMH	Multi-drug resistance	Multi-drug efflux pumps	OPMH
@phgb|NC_002516.2|5606102-5606435|ARO:3000264|emrE|Multi-drug_resistance|Multi-drug_efflux_pumps|EMRE	Multi-drug resistance	Multi-drug efflux pumps	EMRE
@phgb|NC_002516|2208168-2211306|ARO:3002983|amrB|Multi-drug_resistance|Multi-drug_efflux_pumps|AMRB	Multi-drug resistance	Multi-drug efflux pumps	AMRB
@phgb|NC_002516|2211321-2212512|ARO:3002982|amrA|Multi-drug_resistance|Multi-drug_efflux_pumps|AMRA	Multi-drug resistance	Multi-drug efflux pumps	AMRA
@phgb|NC_002516|4705955-4706402|ARO:3000806|mexG|Multi-drug_resistance|Multi-drug_efflux_pumps|MEXG	Multi-drug resistance	Multi-drug efflux pumps	MEXG
@phgb|NC_002516|5151077-5154209|ARO:3000801|mexD|Multi-drug_resistance|Multi-drug_efflux_pumps|MEXD	Multi-drug resistance	Multi-drug efflux pumps	MEXD
@phgb|NC_002516|779462-780101|ARO:3002679|catB7|Phenicol|Phenicol_efflux_pumps|CAT	Phenicol	Phenicol efflux pumps	CAT
@phgb|NC_002695|1737553-1737967|ARO:3000676|H-NS|Multi-drug_resistance|MDR_regulator|HNS	Multi-drug resistance	MDR regulator	HNS
@phgb|NC_002695|3211891-3212506|ARO:3000832|evgA|Multi-drug_resistance|MDR_regulator|EVGA	Multi-drug resistance	MDR regulator	EVGA
@phgb|NC_002695|4903561-4904935|ARO:3000830|cpxA|Multi-drug_resistance|MDR_regulator|CPXA	Multi-drug resistance	MDR regulator	CPXA
@phgb|NC_002695|4904931-4905630|ARO:3000831|cpxR|Multi-drug_resistance|MDR_regulator|CPXA	Multi-drug resistance	MDR regulator	CPXA
@phgb|NC_002951|1987719-1989456|ARO:3000489|sav1866|Multi-drug_resistance|Multi-drug_efflux_pumps|SAV1866	Multi-drug resistance	Multi-drug efflux pumps	SAV1866
@phgb|NC_003098|1886035-1888501|ARO:3003044|PBP1b|betalactams|Penicillin_binding_protein|PBP1B	betalactams	Penicillin binding protein	PBP1B
@phgb|NC_003112|1791966-1795170|ARO:3000811|mtrD|Multi-drug_resistance|Multi-drug_efflux_pumps|MTRD	Multi-drug resistance	Multi-drug efflux pumps	MTRD
@phgb|NC_003112|1795181-1796420|ARO:3000810|mtrC|Multi-drug_resistance|Multi-drug_efflux_pumps|MTRC	Multi-drug resistance	Multi-drug efflux pumps	MTRC
@phgb|NC_003197|2039657-2040380|ARO:3000826|sdiA|Multi-drug_resistance|MDR_regulator|SDIA	Multi-drug resistance	MDR regulator	SDIA
@phgb|NC_003197|392418-393876|ARO:3000791|mdsC|Multi-drug_resistance|Multi-drug_efflux_pumps|MDSC	Multi-drug resistance	Multi-drug efflux pumps	MDSC
@phgb|NC_003197|393892-397060|ARO:3000790|mdsB|Multi-drug_resistance|Multi-drug_efflux_pumps|MDSB	Multi-drug resistance	Multi-drug efflux pumps	MDSB
@phgb|NC_003197|397056-398262|ARO:3000789|mdsA|Multi-drug_resistance|Multi-drug_efflux_pumps|MDSA	Multi-drug resistance	Multi-drug efflux pumps	MDSA
@phgb|NC_003197|400859-401324|ARO:3000504|golS|Multi-drug_resistance|MDR_regulator|GOLS	Multi-drug resistance	MDR regulator	GOLS
@phgb|NC_003888|3968821-3969814|ARO:3002914|vanJ|Glycopeptides|Undecaprenol_pyrophosphate_recycling|VANJ	Glycopeptides	Undecaprenol pyrophosphate recycling	VANJ
@phgb|NC_004771|3524-4157|ARO:3002675|catB2|Phenicol|Phenicol_efflux_pumps|CAT	Phenicol	Phenicol efflux pumps	CAT
@phgb|NC_006582|1162417-1163470|ARO:3002816|clbC|Phenicol|23S_rRNA_methyltransferases|CLBC	Phenicol	23S rRNA methyltransferases	CLBC
@phgb|NC_007779|1115840-1117067|ARO:3001329|mdtG|Multi-drug_resistance|Multi-drug_efflux_pumps|MDTG	Multi-drug resistance	Multi-drug efflux pumps	MDTG
@phgb|NC_007779|1621287-1621671|ARO:3000263|marA|Multi-drug_resistance|MDR_regulator|MARA	Multi-drug resistance	MDR regulator	MARA
@phgb|NC_007779|1745170-1746544|ARO:3001327|mdtK|Multi-drug_resistance|Multi-drug_efflux_pumps|MDTK	Multi-drug resistance	Multi-drug efflux pumps	MDTK
@phgb|NC_007779|2166412-2167135|ARO:3000828|baeR|Multi-drug_resistance|MDR_regulator|BAER	Multi-drug resistance	MDR regulator	BAER
@phgb|NC_007779|2586250-2589364|ARO:3000491|acrD|Aminoglycosides|Aminoglycoside_efflux_pumps|ACRD	Aminoglycosides	Aminoglycoside efflux pumps	ACRD
@phgb|NC_007779|3974604-3975429|ARO:3000508|gadX|Multi-drug_resistance|MDR_regulator|GADX	Multi-drug resistance	MDR regulator	GADX
@phgb|NC_007779|4336858-4337950|ARO:3003583|PmrB|Cationic_antimicrobial_peptides|Polymyxin_B_resistance_regulator|PMRB	Cationic antimicrobial peptides	Polymyxin B resistance regulator	PMRB
@phgb|NC_007779|567537-567870|ARO:3000264|emrE|Multi-drug_resistance|Multi-drug_efflux_pumps|EMRE	Multi-drug resistance	Multi-drug efflux pumps	EMRE
@phgb|NC_007795|1360280-1361636|ARO:3000839|arlS|Multi-drug_resistance|MDR_regulator|ARLS	Multi-drug resistance	MDR regulator	ARLS
@phgb|NC_007907.1|2195400-2196522|ARO:3003724|vanWI|Glycopeptides|VanI-type_accessory_protein|VANWI	Glycopeptides	VanI-type accessory protein	VANWI
@phgb|NC_007907.1|4200836-4202015|ARO:3003726|vanSI|Glycopeptides|VanI-type_regulator|VANSI	Glycopeptides	VanI-type regulator	VANSI
@phgb|NC_007907|4201992-4202691|ARO:3003728|VanRI|Glycopeptides|VanI-type_regulator|VANRI	Glycopeptides	VanI-type regulator	VANRI
@phgb|NC_007907|4204949-4206077|ARO:3003727|VanKI|Glycopeptides|VanI-type_accessory_protein|VANKI	Glycopeptides	VanI-type accessory protein	VANKI
@phgb|NC_007907|4208791-4209754|ARO:3003725|VanXI|Glycopeptides|VanI-type_resistance_protein|VANXI	Glycopeptides	VanI-type resistance protein	VANXI
@phgb|NC_009641|1461588-1462248|ARO:3000838|arlR|Multi-drug_resistance|MDR_regulator|ARLS	Multi-drug resistance	MDR regulator	ARLS
@phgb|NC_009725|543798-544848|ARO:3002814|clbA|Phenicol|23S_rRNA_methyltransferases|CLBA	Phenicol	23S rRNA methyltransferases	CLBA
@phgb|NC_010066|9682-10528|ARO:3000621|PC1|betalactams|Class_A_betalactamases|BLAZ	betalactams	Class A betalactamases	BLAZ
@phgb|NC_010400|1365938-1369118|ARO:3000778|adeG|Multi-drug_resistance|Multi-drug_efflux_pumps|ADEG	Multi-drug resistance	Multi-drug efflux pumps	ADEG
@phgb|NC_010400|1369124-1370342|ARO:3000777|adeF|Multi-drug_resistance|Multi-drug_efflux_pumps|ADEF	Multi-drug resistance	Multi-drug efflux pumps	ADEF
@phgb|NC_010410|1255006-1256458|ARO:3000779|adeH|Multi-drug_resistance|Multi-drug_efflux_pumps|ADEH	Multi-drug resistance	Multi-drug efflux pumps	ADEH
@phgb|NC_010410|3621491-3622283|ARO:3002601|aadA|Aminoglycosides|Aminoglycoside_O-nucleotidyltransferases|ANT3-DPRIME	Aminoglycosides	Aminoglycoside O-nucleotidyltransferases	ANT3-DPRIME
@phgb|NC_010410|3660736-3661636|ARO:3002370|VEB-1|betalactams|Class_A_betalactamases|VEB	betalactams	Class A betalactamases	VEB
@phgb|NC_010410|3676915-3677389|ARO:3002854|dfrA1|Trimethoprim|Dihydrofolate_reductase|DFRA	Trimethoprim	Dihydrofolate reductase	DFRA
@phgb|NC_010611|1672368-1673193|ARO:3001615|OXA-66|betalactams|Class_D_betalactamases|OXA	betalactams	Class D betalactamases	OXA
@phgb|NC_011595|1249018-1249348|ARO:3000768|abeS|Multi-drug_resistance|Multi-drug_efflux_pumps|ABES	Multi-drug resistance	Multi-drug efflux pumps	ABES
@phgb|NC_012469|1800927-1802391|ARO:3000616|mel|MLS|Macrolide_resistance_efflux_pumps|MEL	MLS	Macrolide resistance efflux pumps	MEL
@phgb|NC_012491|4758175-4759207|ARO:3002815|clbB|Phenicol|23S_rRNA_methyltransferases|CLBB	Phenicol	23S rRNA methyltransferases	CLBB
@phgb|NC_012547|21239-21638|ARO:3001205|bleomycin|Glycopeptides|Bleomycin_resistance_protein|BRP	Glycopeptides	Bleomycin resistance protein	BRP
@phgb|NC_013450|694852-695296|ARO:3000815|mgrA|Multi-drug_resistance|MDR_regulator|MGRA	Multi-drug resistance	MDR regulator	MGRA
@phgb|NC_023287|60996-61860|ARO:3002626|ANT6-Ia|Aminoglycosides|Aminoglycoside_O-nucleotidyltransferases|ANT6	Aminoglycosides	Aminoglycoside O-nucleotidyltransferases	ANT6
@phgb|NC_023287|65291-66509|ARO:3000615|mefA|MLS|Macrolide_resistance_efflux_pumps|MEFA	MLS	Macrolide resistance efflux pumps	MEFA
@phgb|NZ_AGSO01000004|76451-77432|ARO:3003071|mphE|MLS|Macrolide_phosphotransferases|MPHE	MLS	Macrolide phosphotransferases	MPHE
@phgb|S48276|478-1129|ARO:3002670|cat|Phenicol|Phenicol_efflux_pumps|CAT	Phenicol	Phenicol efflux pumps	CAT
@phgb|S82452|120-978|ARO:3001068|SHV-9|betalactams|Class_A_betalactamases|SHV	betalactams	Class A betalactamases	SHV
@phgb|U00096|1124117-1125326|ARO:3001216|mdtH|Multi-drug_resistance|Multi-drug_efflux_pumps|MDTH	Multi-drug resistance	Multi-drug efflux pumps	MDTH
@phgb|U00096|1188315-1189776|ARO:3000835|phoQ|Multi-drug_resistance|MDR_regulator|PHOQ	Multi-drug resistance	MDR regulator	PHOQ
@phgb|U00096|2098446-2099613|ARO:3003577|PmrE|Cationic_antimicrobial_peptides|Lipid_A_modification|PMRC	Cationic antimicrobial peptides	Lipid A modification	PMRC
@phgb|U00096|2154015-2155263|ARO:3000792|mdtA|Multi-drug_resistance|Multi-drug_efflux_pumps|MDTA	Multi-drug resistance	Multi-drug efflux pumps	MDTA
@phgb|U00096|2155262-2158385|ARO:3000793|mdtB|Multi-drug_resistance|Multi-drug_efflux_pumps|MDTB	Multi-drug resistance	Multi-drug efflux pumps	MDTB
@phgb|U00096|2158385-2161463|ARO:3000794|mdtC|Multi-drug_resistance|Multi-drug_efflux_pumps|MDTC	Multi-drug resistance	Multi-drug efflux pumps	MDTC
@phgb|U00096|2367070-2368039|ARO:3003578|PmrF|Cationic_antimicrobial_peptides|Lipid_A_modification|PMRF	Cationic antimicrobial peptides	Lipid A modification	PMRF
@phgb|U00096|2368038-2370021|ARO:3002985|arnA|Cationic_antimicrobial_peptides|Lipid_A_modification|ARNA	Cationic antimicrobial peptides	Lipid A modification	ARNA
@phgb|U00096|2484373-2487967|ARO:3000833|evgS|Multi-drug_resistance|MDR_regulator|EVGS	Multi-drug resistance	MDR regulator	EVGS
@phgb|U00096|2812615-2814154|ARO:3000074|emrB|Multi-drug_resistance|Multi-drug_efflux_pumps|EMRB	Multi-drug resistance	Multi-drug efflux pumps	EMRB
@phgb|U00096|3203309-3204131|ARO:3002986|bacA|Bacitracin|Undecaprenyl_pyrophosphate_phosphatase|BACA	Bacitracin	Undecaprenyl pyrophosphate phosphatase	BACA
@phgb|U00096|3412802-3413465|ARO:3000656|acrS|Aminoglycosides|Aminoglycoside_efflux_regulator|ACRS	Aminoglycosides	Aminoglycoside efflux regulator	ACRS
@phgb|U00096|3413863-3415021|ARO:3000499|acrE|Aminoglycosides|Aminoglycoside_efflux_pumps|ACRE	Aminoglycosides	Aminoglycoside efflux pumps	ACRE
@phgb|U00096|3415032-3418137|ARO:3000502|acrF|Aminoglycosides|Aminoglycoside_efflux_pumps|ACRF	Aminoglycosides	Aminoglycoside efflux pumps	ACRF
@phgb|U00096|3660413-3663527|ARO:3000796|mdtF|Multi-drug_resistance|Multi-drug_efflux_pumps|MDTC	Multi-drug resistance	Multi-drug efflux pumps	MDTC
@phgb|U00096|4567286-4568519|ARO:3001214|mdtM|Multi-drug_resistance|Multi-drug_efflux_pumps|MDTC	Multi-drug resistance	Multi-drug efflux pumps	MDTC
@phgb|U05883|555-1458|ARO:3003559|cepA|betalactams|Class_A_betalactamases|CEPA	betalactams	Class A betalactamases	CEPA
@phgb|U35369|177-840|ARO:3002921|vanRB|Glycopeptides|VanB-type_regulator|VANRB	Glycopeptides	VanB-type regulator	VANRB
@phgb|U35369|2358-3165|ARO:3002956|vanYB|Glycopeptides|VanB-type_accessory_protein|VANYB	Glycopeptides	VanB-type accessory protein	VANYB
@phgb|U35369|3182-4010|ARO:3002964|vanWB|Glycopeptides|VanB-type_accessory_protein|VANWB	Glycopeptides	VanB-type accessory protein	VANWB
@phgb|U35369|6004-6613|ARO:3002950|vanXB|Glycopeptides|VanB-type_resistance_protein|VANXB	Glycopeptides	VanB-type resistance protein	VANXB
@phgb|U35369|839-2183|ARO:3002932|vanSB|Glycopeptides|VanB-type_regulator|VANSB	Glycopeptides	VanB-type regulator	VANSB
@phgb|U37195|75-936|ARO:3000898|TEM-28|betalactams|Class_A_betalactamases|TEM	betalactams	Class A betalactamases	TEM
@phgb|U46859|22365-24057|ARO:3003049|rosB|Cationic_antimicrobial_peptides|Cationic_antimicrobial_peptide_efflux_pumps|ROSB	Cationic antimicrobial peptides	Cationic antimicrobial peptide efflux pumps	ROSB
@phgb|U46859|24294-25527|ARO:3003048|rosA|Cationic_antimicrobial_peptides|Cationic_antimicrobial_peptide_efflux_pumps|ROSA	Cationic antimicrobial peptides	Cationic antimicrobial peptide efflux pumps	ROSA
@phgb|U56415|279-1719|ARO:3002884|iri|Rifampin|Monooxygenase|IRI	Rifampin	Monooxygenase	IRI
@phgb|U57969|1485-4617|ARO:3000801|mexD|Multi-drug_resistance|Multi-drug_efflux_pumps|MEXD	Multi-drug resistance	Multi-drug efflux pumps	MEXD
@phgb|U82085|0-1659|ARO:3000118|vgaB|MLS|Streptogramin_A_efflux_pumps|VGAB	MLS	Streptogramin A efflux pumps	VGAB
@phgb|U97042|0-1218|ARO:3003009|ceoA|Multi-drug_resistance|Multi-drug_efflux_pumps|CEOA	Multi-drug resistance	Multi-drug efflux pumps	CEOA
@phgb|U97042|1263-4347|ARO:3003010|ceoB|Multi-drug_resistance|Multi-drug_efflux_pumps|CEOB	Multi-drug resistance	Multi-drug efflux pumps	CEOB
@phgb|V01499|230-1256|ARO:3002655|APH4-Ia|Aminoglycosides|Aminoglycoside_O-phosphotransferases|APH4	Aminoglycosides	Aminoglycoside O-phosphotransferases	APH4
@phgb|X02393|96-960|ARO:3003061|viomycin|Mycobacterium_tuberculosis-specific_Drug|Viomycin_phosphotransferases|VPH	Mycobacterium tuberculosis-specific Drug	Viomycin phosphotransferases	VPH
@phgb|X03615|231-1230|ARO:3002661|APH7-DPRIME-Ia|Aminoglycosides|Aminoglycoside_O-phosphotransferases|APH7-DPRIME	Aminoglycosides	Aminoglycoside O-phosphotransferases	APH7-DPRIME
@phgb|X15791|1375-2257|ARO:3003563|NPS|betalactams|Class_A_betalactamases|NPS	betalactams	Class A betalactamases	NPS
@phgb|X53650|320-1235|ARO:3003565|r39|betalactams|Class_D_betalactamases|R39	betalactams	Class D betalactamases	R39
@phgb|X55353|278-713|ARO:3002553|AAC6-PRIME-If|Aminoglycosides|Aminoglycoside_N-acetyltransferases|AAC6-PRIME	Aminoglycosides	Aminoglycoside N-acetyltransferases	AAC6-PRIME
@phgb|X55640|111-972|ARO:3001064|SHV-5|betalactams|Class_A_betalactamases|SHV	betalactams	Class A betalactamases	SHV
@phgb|X55652|1123-1939|ARO:3002536|AAC3-IIIa|Aminoglycosides|Aminoglycoside_N-acetyltransferases|AAC3	Aminoglycosides	Aminoglycoside N-acetyltransferases	AAC3
@phgb|X59968|507-1686|ARO:3002690|cml|Phenicol|Phenicol_efflux_pumps|CML	Phenicol	Phenicol efflux pumps	CML
@phgb|X63451|0-1653|ARO:3002828|srmB|MLS|Spiramycin_efflux_pumps|SRMB	MLS	Spiramycin efflux pumps	SRMB
@phgb|X64523|476-1337|ARO:3000875|TEM-3|betalactams|Class_A_betalactamases|TEM	betalactams	Class A betalactamases	TEM
@phgb|X74325|645-1908|ARO:3002656|APH4-Ib|Aminoglycosides|Aminoglycoside_O-phosphotransferases|APH4	Aminoglycosides	Aminoglycoside O-phosphotransferases	APH4
@phgb|X80277|0-1149|ARO:3003553|CepS|betalactams|Class_C_betalactamases|CEPS	betalactams	Class C betalactamases	CEPS
@phgb|X82668|187-922|ARO:3000250|ErmC|MLS|23S_rRNA_methyltransferases|ERMC	MLS	23S rRNA methyltransferases	ERMC
@phgb|X92945|0-648|ARO:3002670|cat|Phenicol|Phenicol_efflux_pumps|CAT	Phenicol	Phenicol efflux pumps	CAT
@phgb|X95401|208-1069|ARO:3000914|TEM-45|betalactams|Class_A_betalactamases|TEM	betalactams	Class A betalactamases	TEM
@phgb|X95635|259-1663|ARO:3000812|mtrE|Multi-drug_resistance|Multi-drug_efflux_pumps|MTRE	Multi-drug resistance	Multi-drug efflux pumps	MTRE
@phgb|X97721|0-876|ARO:3000592|ErmN|MLS|23S_rRNA_methyltransferases|ERMN	MLS	23S rRNA methyltransferases	ERMN
@phgb|Y10278|0-876|ARO:3001866|CTX-M-3|betalactams|Class_A_betalactamases|CTX	betalactams	Class A betalactamases	CTX
@phgb|Y17714|146-1016|ARO:3002399|OXY-2-4|betalactams|Class_A_betalactamases|OXY	betalactams	Class A betalactamases	OXY
@phgb|Z21956|191-1079|ARO:3003665|NmcR|betalactams|Betalactamase_regulator|NMCR	betalactams	Betalactamase regulator	NMCR
@phgb|Z21957.1|284-1211|ARO:3002363|PER-1|betalactams|Class_A_betalactamases|PER	betalactams	Class A betalactamases	PER
@phgb|Z33413|386-935|ARO:3000380|FosC|Fosfomycin|Fosfomycin_phosphorylation|FOSC	Fosfomycin	Fosfomycin phosphorylation	FOSC
@phgb|Z50108|238-1768|ARO:3003026|fusH|Fusidic_acid|Fusidic_acid_esterases|FUSH	Fusidic acid	Fusidic acid esterases	FUSH
@pvgb|110645304|5576027-5577917|ARO:3003685|Pseudomonas|Fluoroquinolones|Fluoroquinolone-resistant_DNA_topoisomerases|PARE	Fluoroquinolones	Fluoroquinolone-resistant DNA topoisomerases	PARE
@pvgb|AB003428.1|151-2416|ARO:3003702|Pseudomonas|Fluoroquinolones|Fluoroquinolone-resistant_DNA_topoisomerases|PARC	Fluoroquinolones	Fluoroquinolone-resistant DNA topoisomerases	PARC
@pvgb|AE000516|1908741-1909548|ARO:3003445|Mycobacterium|Aminoglycosides|Aminoglycoside-resistant_16S-23S_rRNA_O-methyltransferases|TLYA	Aminoglycosides	Aminoglycoside-resistant 16S-23S rRNA O-methyltransferases	TLYA
@pvgb|AE000516|4238826-4242123|ARO:3003465|Mycobacterium|Rifampin|Rifampin-resistant_embB|EMBB	Rifampin	Rifampin-resistant embB	EMBB
@pvgb|AE000516|4318327-4319797|ARO:3003458|mycobacterium|Mycobacterium_tuberculosis-specific_Drug|Ethionamide-resistant_monooxygenase_EthA|ETHA	Mycobacterium tuberculosis-specific Drug	Ethionamide-resistant monooxygenase EthA	ETHA
@pvgb|AE000516|783533-783908|ARO:3003395|Mycobacterium|Aminoglycosides|Aminoglycoside-resistant_30S_ribosomal_subunit_protein_S12|RPSL	Aminoglycosides	Aminoglycoside-resistant 30S ribosomal subunit protein S12	RPSL
@pvgb|AE005672|800699-803171|ARO:3003311|Streptococcus|Fluoroquinolones|Fluoroquinolone-resistant_DNA_topoisomerases|PARC	Fluoroquinolones	Fluoroquinolone-resistant DNA topoisomerases	PARC
@pvgb|AE009949|878481-879282|ARO:3003387|Streptococcus|Sulfonamides|Sulfonamide-resistant_dihydropteroate_synthases|FOLP	Sulfonamides	Sulfonamide-resistant dihydropteroate synthases	FOLP
@pvgb|AE014075|3901532-3902762|ARO:3003438|Escherichia|Elfamycins|EF-Tu_inhibition|TUFAB	Elfamycins	EF-Tu inhibition	TUFAB
@pvgb|AE016830|2790820-2791552|ARO:3003077|Enterococcus|Lipopeptides|Daptomycin-resistant_liaFSR|LIAFSR	Lipopeptides	Daptomycin-resistant liaFSR	LIAFSR
@pvgb|AF335467|36-1164|ARO:3003385|Enterobacter|Multi-drug_resistance|Mutant_porin_proteins|OMP36	Multi-drug resistance	Mutant porin proteins	OMP36
@pvgb|AF469609|566-3353|ARO:3003297|Bartonella|Fluoroquinolones|Fluoroquinolone-resistant_DNA_topoisomerases|GYRA	Fluoroquinolones	Fluoroquinolone-resistant DNA topoisomerases	GYRA
@pvgb|AL009126|290131-290698|ARO:3003028|lmrA|MLS|Lincomycin-resistant_lmrA|LMRA	MLS	Lincomycin-resistant lmrA	LMRA
@pvgb|AL009126|916777-919348|ARO:3003324|Bacillus|Lipopeptides|Daptomycin-resistant_mprF|MPRF	Lipopeptides	Daptomycin-resistant mprF	MPRF
@pvgb|AL123456|1416180-1417347|ARO:3003455|Mycobacterium|Mycobacterium_tuberculosis-specific_Drug|Ethambutol_resistant_arabinosyltransferase|EMBR	Mycobacterium tuberculosis-specific Drug	Ethambutol resistant arabinosyltransferase	EMBR
@pvgb|AL123456|1674201-1675011|ARO:3003393|Mycobacterium|Mycobacterium_tuberculosis-specific_Drug|Isoniazid-resistant_inhA|INHA	Mycobacterium tuberculosis-specific Drug	Isoniazid-resistant inhA	INHA
@pvgb|AL123456|2101650-2103042|ARO:3003461|Mycobacterium|Mycobacterium_tuberculosis-specific_Drug|Isoniazid-resistant_ndh|NDH	Mycobacterium tuberculosis-specific Drug	Isoniazid-resistant ndh	NDH
@pvgb|AL123456|2288680-2289241|ARO:3003394|Mycobacterium|Mycobacterium_tuberculosis-specific_Drug|Pyrazinamide-resistant_pncA|PNCA	Mycobacterium tuberculosis-specific Drug	Pyrazinamide-resistant pncA	PNCA
@pvgb|AL123456|2518114-2519365|ARO:3003463|Mycobacterium|Mycobacterium_tuberculosis-specific_Drug|Isoniazid-resistant_kasA|KASA	Mycobacterium tuberculosis-specific Drug	Isoniazid-resistant kasA	KASA
@pvgb|AL123456|410837-412760|ARO:3003448|Mycobacterium|Mycobacterium_tuberculosis-specific_Drug|Ethambutol-resistant_iniA|INIA	Mycobacterium tuberculosis-specific Drug	Ethambutol-resistant iniA	INIA
@pvgb|AL123456|412756-414238|ARO:3003451|Mycobacterium|Mycobacterium_tuberculosis-specific_Drug|Ethambutol-resistant_iniC|INIC	Mycobacterium tuberculosis-specific Drug	Ethambutol-resistant iniC	INIC
@pvgb|AL123456|4246513-4249810|ARO:3003326|Mycobacterium|Mycobacterium_tuberculosis-specific_Drug|Ethambutol_resistant_arabinosyltransferase|EMBB	Mycobacterium tuberculosis-specific Drug	Ethambutol resistant arabinosyltransferase	EMBB
@pvgb|AL123456|4407527-4408202|ARO:3003470|Mycobacterium|Aminoglycosides|Aminoglycoside-resistant_gidB|GIDB	Aminoglycosides	Aminoglycoside-resistant gidB	GIDB
@pvgb|AL123456|7301-9818|ARO:3003295|Mycobacterium|Fluoroquinolones|Fluoroquinolone-resistant_DNA_topoisomerases|GYRA	Fluoroquinolones	Fluoroquinolone-resistant DNA topoisomerases	GYRA
@pvgb|AL123456|759806-763325|ARO:3003283|Mycobacterium|Rifampin|Rifampin-resistant_beta-subunit_of_RNA_polymerase_RpoB|RPOB	Rifampin	Rifampin-resistant beta-subunit of RNA polymerase RpoB	RPOB
@pvgb|AL450380|2273268-2276805|ARO:3003284|Mycobacterium|Rifampin|Rifampin-resistant_beta-subunit_of_RNA_polymerase_RpoB|RPOB	Rifampin	Rifampin-resistant beta-subunit of RNA polymerase RpoB	RPOB
@pvgb|AL450380|296695-297550|ARO:3003389|Mycobacterium|Sulfonamides|Sulfonamide-resistant_dihydropteroate_synthases|FOLP	Sulfonamides	Sulfonamide-resistant dihydropteroate synthases	FOLP
@pvgb|AL450380|5228-7265|ARO:3003304|Mycobacterium|Fluoroquinolones|Fluoroquinolone-resistant_DNA_topoisomerases|GYRB	Fluoroquinolones	Fluoroquinolone-resistant DNA topoisomerases	GYRB
@pvgb|AL450380|7317-11067|ARO:3003298|Mycobaterium|Fluoroquinolones|Fluoroquinolone-resistant_DNA_topoisomerases|GYRA	Fluoroquinolones	Fluoroquinolone-resistant DNA topoisomerases	GYRA
@pvgb|AL513383|179218-179845|ARO:3003479|tetR|Tetracyclines|Tetracycline_transcriptional_repressor|TETR	Tetracyclines	Tetracycline transcriptional repressor	TETR
@pvgb|AP009048|1191352-1192024|ARO:3003585|Klebsiella|Cationic_antimicrobial_peptides|Polymyxin-resistant_phoP|PHOP	Cationic antimicrobial peptides	Polymyxin-resistant phoP	PHOP
@pvgb|AP009048|3760295-3762710|ARO:3003303|Escherichia|Fluoroquinolones|Fluoroquinolone-resistant_DNA_topoisomerases|GYRB	Fluoroquinolones	Fluoroquinolone-resistant DNA topoisomerases	GYRB
@pvgb|BX248333|4182808-4186105|ARO:3003325|Mycobacterium|Mycobacterium_tuberculosis-specific_Drug|Ethambutol_resistant_arabinosyltransferase|EMBB	Mycobacterium tuberculosis-specific Drug	Ethambutol resistant arabinosyltransferase	EMBB
@pvgb|CP000647|4764664-4765849|ARO:3001312|elfamycin|Elfamycins|EF-Tu_inhibition|TUFAB	Elfamycins	EF-Tu inhibition	TUFAB
@pvgb|CP000647|489264-489915|ARO:3003373|Klebsiella|Multi-drug_resistance|MDR_regulator|ACRR	Multi-drug resistance	MDR regulator	ACRR
@pvgb|CP000647|622039-622621|ARO:3003380|Klebsiella|Multi-drug_resistance|MDR_regulator|RAMR	Multi-drug resistance	MDR regulator	RAMR
@pvgb|CP000675|419342-420533|ARO:3001312|elfamycin|Elfamycins|EF-Tu_inhibition|TUFAB	Elfamycins	EF-Tu inhibition	TUFAB
@pvgb|CP001138|613435-614017|ARO:3003379|Salmonella|Multi-drug_resistance|MDR_regulator|RAMR	Multi-drug resistance	MDR regulator	RAMR
@pvgb|CP001485|257295-258480|ARO:3001312|elfamycin|Elfamycins|EF-Tu_inhibition|TUFAB	Elfamycins	EF-Tu inhibition	TUFAB
@pvgb|CP001485|303730-304966|ARO:3001312|elfamycin|Elfamycins|EF-Tu_inhibition|TUFAB	Elfamycins	EF-Tu inhibition	TUFAB
@pvgb|CP001918|235165-236350|ARO:3001312|elfamycin|Elfamycins|EF-Tu_inhibition|TUFAB	Elfamycins	EF-Tu inhibition	TUFAB
@pvgb|CP001918|4816613-4817537|ARO:3001312|elfamycin|Elfamycins|EF-Tu_inhibition|TUFAB	Elfamycins	EF-Tu inhibition	TUFAB
@pvgb|CP002332|1271761-1272961|ARO:3001312|elfamycin|Elfamycins|EF-Tu_inhibition|TUFAB	Elfamycins	EF-Tu inhibition	TUFAB
@pvgb|CP002695|3866610-3867801|ARO:3001312|elfamycin|Elfamycins|EF-Tu_inhibition|TUFAB	Elfamycins	EF-Tu inhibition	TUFAB
@pvgb|CP003248|4240040-4243325|ARO:3003327|Mycobacterium|Mycobacterium_tuberculosis-specific_Drug|Ethambutol_resistant_arabinosyltransferase|EMBC	Mycobacterium tuberculosis-specific Drug	Ethambutol resistant arabinosyltransferase	EMBC
@pvgb|CP003248|4243410-4246695|ARO:3003453|Mycobacterium|Mycobacterium_tuberculosis-specific_Drug|Ethambutol_resistant_arabinosyltransferase|EMBA	Mycobacterium tuberculosis-specific Drug	Ethambutol resistant arabinosyltransferase	EMBA
@pvgb|CP003248|4246691-4249988|ARO:3003465|Mycobacterium|Rifampin|Rifampin-resistant_embB|EMBB	Rifampin	Rifampin-resistant embB	EMBB
@pvgb|CP003583|1050805-1052287|ARO:3003092|Enterococcus|Lipopeptides|Daptomycin-resistant_cls|CLS	Lipopeptides	Daptomycin-resistant cls	CLS
@pvgb|CP003583|913745-914813|ARO:3003079|Enterococcus|Lipopeptides|Daptomycin-resistant_liaFSR|LIAFSR	Lipopeptides	Daptomycin-resistant liaFSR	LIAFSR
@pvgb|CP003583|914819-915452|ARO:3003078|Enterococcus|Lipopeptides|Daptomycin-resistant_liaFSR|LIAFSR	Lipopeptides	Daptomycin-resistant liaFSR	LIAFSR
@pvgb|CP004022|3579497-3580682|ARO:3001312|elfamycin|Elfamycins|EF-Tu_inhibition|TUFAB	Elfamycins	EF-Tu inhibition	TUFAB
@pvgb|FQ312006|705198-706383|ARO:3001312|elfamycin|Elfamycins|EF-Tu_inhibition|TUFAB	Elfamycins	EF-Tu inhibition	TUFAB
@pvgb|HE999704|2567249-2568437|ARO:3001312|elfamycin|Elfamycins|EF-Tu_inhibition|TUFAB	Elfamycins	EF-Tu inhibition	TUFAB
@pvgb|NC_002516.2|1043982-1045314|ARO:3003686|oprD|betalactams|Mutant_porin_proteins|OPRD	betalactams	Mutant porin proteins	OPRD
@pvgb|NC_002516.2|2212676-2213309|ARO:3003709|mexZ|Aminoglycosides|Aminoglycoside-resistance_regulator_mutation|MEXZ	Aminoglycosides	Aminoglycoside-resistance regulator mutation	MEXZ
@pvgb|NC_002516.2|3556426-3559198|ARO:3003684|Pseudomonas|Fluoroquinolones|Fluoroquinolone-resistant_DNA_topoisomerases|GYRA	Fluoroquinolones	Fluoroquinolone-resistant DNA topoisomerases	GYRA
@pvgb|NC_002516|471305-471749|ARO:3000506|mexR|Multi-drug_resistance|MDR_regulator|MEXR	Multi-drug resistance	MDR regulator	MEXR
@pvgb|NC_002516|4767810-4769004|ARO:3001312|elfamycin|Elfamycins|EF-Tu_inhibition|TUFAB	Elfamycins	EF-Tu inhibition	TUFAB
@pvgb|NC_002695|4990140-4994169|ARO:3003288|Escherichia|Rifampin|Rifampin-resistant_beta-subunit_of_RNA_polymerase_RpoB|RPOB	Rifampin	Rifampin-resistant beta-subunit of RNA polymerase RpoB	RPOB
@pvgb|NC_002952|1417762-1419760|ARO:3003315|Staphylococcus|Fluoroquinolones|Fluoroquinolone-resistant_DNA_topoisomerases|PARE	Fluoroquinolones	Fluoroquinolone-resistant DNA topoisomerases	PARE
@pvgb|NC_002952|1419759-1422162|ARO:3003312|Staphylococcus|Fluoroquinolones|Fluoroquinolone-resistant_DNA_topoisomerases|PARC	Fluoroquinolones	Fluoroquinolone-resistant DNA topoisomerases	PARC
@pvgb|NC_002952|1427046-1429569|ARO:3003319|Staphylococcus|Lipopeptides|Daptomycin-resistant_mprF|MPRF	Lipopeptides	Daptomycin-resistant mprF	MPRF
@pvgb|NC_002952|5036-6968|ARO:3003301|Staphylococcus|Aminocoumarins|Aminocoumarin-resistant_DNA_topoisomerases|GYRB	Aminocoumarins	Aminocoumarin-resistant DNA topoisomerases	GYRB
@pvgb|NC_002952|590830-594382|ARO:3003285|Staphylococcus|Rifampin|Rifampin-resistant_beta-subunit_of_RNA_polymerase_RpoB|RPOB	Rifampin	Rifampin-resistant beta-subunit of RNA polymerase RpoB	RPOB
@pvgb|NC_002952|590830-594382|ARO:3003287|Staphylococcus|Lipopeptides|Daptomycin-resistant_beta-subunit_of_RNA_polymerase_RpoB|RPOB	Lipopeptides	Daptomycin-resistant beta-subunit of RNA polymerase RpoB	RPOB
@pvgb|NC_002952|594518-598142|ARO:3003291|Staphylococcus|Lipopeptides|Daptomycin-resistant_beta-subunit_of_RNA_polymerase_RpoC|RPOC	Lipopeptides	Daptomycin-resistant beta-subunit of RNA polymerase RpoC	RPOC
@pvgb|NC_002952|7004-9665|ARO:3003296|Staphylococcus|Fluoroquinolones|Fluoroquinolone-resistant_DNA_topoisomerases|GYRA	Fluoroquinolones	Fluoroquinolone-resistant DNA topoisomerases	GYRA
@pvgb|NC_003112|2157528-2158524|ARO:3000464|Neisseria|Multi-drug_resistance|Mutant_porin_proteins|POR	Multi-drug resistance	Mutant porin proteins	POR
@pvgb|NC_003197|3343961-3345854|ARO:3003317|Salmonella|Fluoroquinolones|Fluoroquinolone-resistant_DNA_topoisomerases|PARE	Fluoroquinolones	Fluoroquinolone-resistant DNA topoisomerases	PARE
@pvgb|NC_003197|4038854-4041269|ARO:3003307|Salmonella|Fluoroquinolones|Fluoroquinolone-resistant_DNA_topoisomerases|GYRB	Fluoroquinolones	Fluoroquinolone-resistant DNA topoisomerases	GYRB
@pvgb|NC_003197|4503969-4504293|ARO:3003383|Salmonella|Multi-drug_resistance|MDR_regulator|SOXS	Multi-drug resistance	MDR regulator	SOXS
@pvgb|NC_003923|1278585-1279164|ARO:3003323|Staphylococcus|Lipopeptides|Daptomycin-resistant_pgsA|PGSA	Lipopeptides	Daptomycin-resistant pgsA	PGSA
@pvgb|NC_007622|559336-560521|ARO:3001312|elfamycin|Elfamycins|EF-Tu_inhibition|TUFAB	Elfamycins	EF-Tu inhibition	TUFAB
@pvgb|NC_007779|3172159-3174052|ARO:3003316|Escherichia|Fluoroquinolones|Fluoroquinolone-resistant_DNA_topoisomerases|PARE	Fluoroquinolones	Fluoroquinolone-resistant DNA topoisomerases	PARE
@pvgb|NC_007779|3323917-3324766|ARO:3003386|Escherichia|Sulfonamides|Sulfonamide-resistant_dihydropteroate_synthases|FOLP	Sulfonamides	Sulfonamide-resistant dihydropteroate synthases	FOLP
@pvgb|NC_007779|986315-987404|ARO:3003390|Escherichia|Multi-drug_resistance|Mutant_porin_proteins|OMPF	Multi-drug resistance	Mutant porin proteins	OMPF
@pvgb|NC_007795|2155375-2156860|ARO:3003074|Staphylococcus|Lipopeptides|Daptomycin-resistant_cls|CLS	Lipopeptides	Daptomycin-resistant cls	CLS
@pvgb|NC_008783|1406995-1409425|ARO:3003302|Bartonella|Aminocoumarins|Aminocoumarin-resistant_DNA_topoisomerases|GYRB	Aminocoumarins	Aminocoumarin-resistant DNA topoisomerases	GYRB
@pvgb|NC_011374|104283-106236|ARO:3003305|Ureaplasma|Fluoroquinolones|Fluoroquinolone-resistant_DNA_topoisomerases|GYRB	Fluoroquinolones	Fluoroquinolone-resistant DNA topoisomerases	GYRB
@pvgb|NC_011595|2919562-2920267|ARO:3001312|elfamycin|Elfamycins|EF-Tu_inhibition|TUFAB	Elfamycins	EF-Tu inhibition	TUFAB
@pvgb|NC_014121|1270697-1271351|ARO:3003374|Enterobacter|Multi-drug_resistance|MDR_regulator|ACRR	Multi-drug resistance	MDR regulator	ACRR
@pvgb|NC_017174|109609-110803|ARO:3003357|Clostridium|Elfamycins|EF-Tu_inhibition|TUFAB	Elfamycins	EF-Tu inhibition	TUFAB
@pvgb|NC_020418|545199-547614|ARO:3003306|Morganella|Fluoroquinolones|Fluoroquinolone-resistant_DNA_topoisomerases|GYRB	Fluoroquinolones	Fluoroquinolone-resistant DNA topoisomerases	GYRB
@pvgb|U00096|1619119-1619554|ARO:3003378|Escherichia|Multi-drug_resistance|MDR_regulator|MARR	Multi-drug resistance	MDR regulator	MARR
@pvgb|U00096|2336792-2339420|ARO:3003294|Escherichia|Fluoroquinolones|Fluoroquinolone-resistant_DNA_topoisomerases|GYRA	Fluoroquinolones	Fluoroquinolone-resistant DNA topoisomerases	GYRA
@pvgb|U00096|3163714-3165973|ARO:3003308|Escherichia|Fluoroquinolones|Fluoroquinolone-resistant_DNA_topoisomerases|PARC	Fluoroquinolones	Fluoroquinolone-resistant DNA topoisomerases	PARC
@pvgb|U00096|4277468-4277933|ARO:3003381|Escherichia|Multi-drug_resistance|MDR_regulator|SOXS	Multi-drug resistance	MDR regulator	SOXS
@pvgb|U75641|19-1066|ARO:3000464|Neisseria|Multi-drug_resistance|Mutant_porin_proteins|POR	Multi-drug resistance	Mutant porin proteins	POR
@pvgb|Z70722|4202-6296|ARO:3003304|Mycobacterium|Fluoroquinolones|Fluoroquinolone-resistant_DNA_topoisomerases|GYRB	Fluoroquinolones	Fluoroquinolone-resistant DNA topoisomerases	GYRB
100|FR772051.1|FR772051|Aminoglycosides|Aminoglycoside_O-nucleotidyltransferases|ANT3-DPRIME	Aminoglycosides	Aminoglycoside O-nucleotidyltransferases	ANT3-DPRIME
1002|AF140221.1|AF140221|Aminoglycosides|Aminoglycoside_N-acetyltransferases|AAC6-PRIME	Aminoglycosides	Aminoglycoside N-acetyltransferases	AAC6-PRIME
1003|DQ267940.1|DQ267940|Trimethoprim|Dihydrofolate_reductase|DHFR	Trimethoprim	Dihydrofolate reductase	DHFR
1004|KC199968.1|KC199968|Rifampin|Rifampin_ADP-ribosyltransferase_Arr|ARR	Rifampin	Rifampin ADP-ribosyltransferase Arr	ARR
1009|AF031326.1|AF031326|Aminoglycosides|Aminoglycoside_N-acetyltransferases|AAC6-PRIME	Aminoglycosides	Aminoglycoside N-acetyltransferases	AAC6-PRIME
101|unknown_id|unknown_name|MLS|23S_rRNA_methyltransferases|ERMA	MLS	23S rRNA methyltransferases	ERMA
1013|AB119105.1|AB119105|Aminoglycosides|Aminoglycoside_N-acetyltransferases|AAC6-PRIME	Aminoglycosides	Aminoglycoside N-acetyltransferases	AAC6-PRIME
1014|AF001493.1|AF001493|Rifampin|Rifampin_ADP-ribosyltransferase_Arr|ARR	Rifampin	Rifampin ADP-ribosyltransferase Arr	ARR
1017|JQ343850.1|JQ343850|betalactams|Class_A_betalactamases|CTX	betalactams	Class A betalactamases	CTX
1019|JQ343850.1|JQ343850|Fosfomycin|Fosfomycin_thiol_transferases|FOSA	Fosfomycin	Fosfomycin thiol transferases	FOSA
1021|AJ243209.1|AJ243209|MLS|Macrolide_resistance_efflux_pumps|MSRC	MLS	Macrolide resistance efflux pumps	MSRC
1034|JQ364968.1|JQ364968|betalactams|Class_A_betalactamases|CARB	betalactams	Class A betalactamases	CARB
1036|KC149527.1|KC149527|betalactams|Class_B_betalactamases|NDM	betalactams	Class B betalactamases	NDM
105|FR772051.1|FR772051|MLS|ABC_transporter|VGA	MLS	ABC transporter	VGA
1055|AY139601.1|AY139601|Phenicol|Chloramphenicol_acetyltransferases|CATB	Phenicol	Chloramphenicol acetyltransferases	CATB
1058|unknown_id|unknown_name|betalactams|Penicillin_binding_protein|PBP2	betalactams	Penicillin binding protein	PBP2
1066|unknown_id|unknown_name|MLS|23S_rRNA_methyltransferases|ERMB	MLS	23S rRNA methyltransferases	ERMB
107|unknown_id|unknown_name|Tetracyclines|Tetracycline_resistance_major_facilitator_superfamily_MFS_efflux_pumps|TET43	Tetracyclines	Tetracycline resistance major facilitator superfamily MFS efflux pumps	TET43
1070|AB777501.1|AB777501|Aminoglycosides|Aminoglycoside_N-acetyltransferases|AAC6-PRIME	Aminoglycosides	Aminoglycoside N-acetyltransferases	AAC6-PRIME
1074|FJ854362.1|FJ854362|Aminoglycosides|Aminoglycoside_N-acetyltransferases|AAC6-PRIME	Aminoglycosides	Aminoglycoside N-acetyltransferases	AAC6-PRIME
1080|AF294653.1|AF294653|Aminoglycosides|Aminoglycoside_O-nucleotidyltransferases|ANT3-DPRIME	Aminoglycosides	Aminoglycoside O-nucleotidyltransferases	ANT3-DPRIME
1081|AF294653.1|AF294653|Phenicol|Phenicol_efflux_pumps|CML	Phenicol	Phenicol efflux pumps	CML
1090|DQ303459.3|DQ303459|betalactams|Class_A_betalactamases|CTX	betalactams	Class A betalactamases	CTX
11|DQ679966.1|DQ679966|Multi-drug_resistance|Multi-drug_efflux_pumps|ACRB	Multi-drug resistance	Multi-drug efflux pumps	ACRB
1106|AY248038.1|AY248038|betalactams|Class_A_betalactamases|CARB	betalactams	Class A betalactamases	CARB
1114|EU670845.2|EU670845|betalactams|Class_D_betalactamases|OXA	betalactams	Class D betalactamases	OXA
1119|M55547.1|TRNTAAB|Aminoglycosides|Aminoglycoside_O-nucleotidyltransferases|ANT3-DPRIME	Aminoglycosides	Aminoglycoside O-nucleotidyltransferases	ANT3-DPRIME
1120|M55547.1|TRNTAAB|betalactams|Class_D_betalactamases|OXA	betalactams	Class D betalactamases	OXA
1124|AF518567.2|AF518567|betalactams|Class_A_betalactamases|CTX	betalactams	Class A betalactamases	CTX
1133|JQ407409.1|JQ407409|Aminoglycosides|Aminoglycoside_N-acetyltransferases|AAC6-PRIME	Aminoglycosides	Aminoglycoside N-acetyltransferases	AAC6-PRIME
1137|JN596991.2|JN596991|betalactams|Class_B_betalactamases|IMP	betalactams	Class B betalactamases	IMP
1139|JN596991.2|JN596991|betalactams|Class_D_betalactamases|OXA	betalactams	Class D betalactamases	OXA
1148|EU427302.2|EU427302|betalactams|Class_C_betalactamases|MIR	betalactams	Class C betalactamases	MIR
1152|EU118148.2|EU118148|Aminoglycosides|Aminoglycoside_N-acetyltransferases|AAC6-PRIME	Aminoglycosides	Aminoglycoside N-acetyltransferases	AAC6-PRIME
1157|AB916359.1|AB916359|betalactams|Class_A_betalactamases|CTX	betalactams	Class A betalactamases	CTX
1161|FR748153.1|FR748153|Trimethoprim|Dihydrofolate_reductase|DHFR	Trimethoprim	Dihydrofolate reductase	DHFR
1168|unknown_id|unknown_name|betalactams|Class_D_betalactamases|OXA	betalactams	Class D betalactamases	OXA
1172|AF317511.1|AF317511|betalactams|Class_B_betalactamases|VIM	betalactams	Class B betalactamases	VIM
1175|AF317511.1|AF317511|betalactams|Class_D_betalactamases|OXA	betalactams	Class D betalactamases	OXA
1181|X91840.1|X91840|betalactams|Class_C_betalactamases|CMY	betalactams	Class C betalactamases	CMY
1182|unknown_id|unknown_name|betalactams|Class_A_betalactamases|TEM	betalactams	Class A betalactamases	TEM
1189|AJ243491.1|AJ243491|betalactams|Class_B_betalactamases|IMP	betalactams	Class B betalactamases	IMP
1190|AJ243491.1|AJ243491|Aminoglycosides|Aminoglycoside_N-acetyltransferases|AAC6-PRIME	Aminoglycosides	Aminoglycoside N-acetyltransferases	AAC6-PRIME
1191|AJ243491.1|AJ243491|Aminoglycosides|Aminoglycoside_O-nucleotidyltransferases|ANT3-DPRIME	Aminoglycosides	Aminoglycoside O-nucleotidyltransferases	ANT3-DPRIME
1198|JN118546.1|JN118546|Aminoglycosides|Aminoglycoside_N-acetyltransferases|AAC6-PRIME	Aminoglycosides	Aminoglycoside N-acetyltransferases	AAC6-PRIME
1199|JN118546.1|JN118546|Aminoglycosides|Aminoglycoside_O-nucleotidyltransferases|ANT3-DPRIME	Aminoglycosides	Aminoglycoside O-nucleotidyltransferases	ANT3-DPRIME
1202|AF318077.1|AF318077|betalactams|Class_B_betalactamases|IMP	betalactams	Class B betalactamases	IMP
1203|AF318077.1|AF318077|Aminoglycosides|Aminoglycoside_N-acetyltransferases|AAC3	Aminoglycosides	Aminoglycoside N-acetyltransferases	AAC3
1205|JN086160.1|JN086160|MLS|23S_rRNA_methyltransferases|ERMF	MLS	23S rRNA methyltransferases	ERMF
1209|GQ202693.1|GQ202693|Aminoglycosides|Aminoglycoside_N-acetyltransferases|AAC6-PRIME	Aminoglycosides	Aminoglycoside N-acetyltransferases	AAC6-PRIME
1211|U50278.1|ECU50278|betalactams|Class_A_betalactamases|IMI	betalactams	Class A betalactamases	IMI
1218|FJ820124.1|FJ820124|betalactams|Class_A_betalactamases|GES	betalactams	Class A betalactamases	GES
122|AJ579365.1|AJ579365|MLS|Streptogramin_resistance_ATP-binding_cassette_ABC_efflux_pumps|LSA	MLS	Streptogramin resistance ATP-binding cassette ABC efflux pumps	LSA
1220|DQ089809.1|DQ089809|betalactams|Class_A_betalactamases|BEL	betalactams	Class A betalactamases	BEL
1230|JX023441.1|JX023441|Trimethoprim|Dihydrofolate_reductase|DHFR	Trimethoprim	Dihydrofolate reductase	DHFR
1233|AY139598.1|AY139598|Aminoglycosides|Aminoglycoside_O-nucleotidyltransferases|ANT3-DPRIME	Aminoglycosides	Aminoglycoside O-nucleotidyltransferases	ANT3-DPRIME
1234|AY139598.1|AY139598|betalactams|Class_D_betalactamases|OXA	betalactams	Class D betalactamases	OXA
1235|EU358785.1|EU358785|Aminoglycosides|Aminoglycoside_N-acetyltransferases|AAC6-PRIME	Aminoglycosides	Aminoglycoside N-acetyltransferases	AAC6-PRIME
1238|JX131372.1|JX131372|Aminoglycosides|Aminoglycoside_N-acetyltransferases|AAC6-PRIME	Aminoglycosides	Aminoglycoside N-acetyltransferases	AAC6-PRIME
1241|AY044436.1|AY044436|betalactams|Class_A_betalactamases|CTX	betalactams	Class A betalactamases	CTX
1243|KC479325.2|KC479325|betalactams|Class_D_betalactamases|OXA	betalactams	Class D betalactamases	OXA
1245|LC055762.1|LC055762|betalactams|Class_B_betalactamases|IMP	betalactams	Class B betalactamases	IMP
1247|AY289608.1|AY289608|betalactams|Class_D_betalactamases|OXA	betalactams	Class D betalactamases	OXA
1249|AF409092.1|AF409092|betalactams|Class_A_betalactamases|CARB	betalactams	Class A betalactamases	CARB
1251|EU571228.1|EU571228|betalactams|Class_D_betalactamases|OXA	betalactams	Class D betalactamases	OXA
1253|AF315351.1|AF315351|betalactams|Class_D_betalactamases|OXA	betalactams	Class D betalactamases	OXA
1258|HQ693810.1|HQ693810|betalactams|Class_C_betalactamases|ACT	betalactams	Class C betalactamases	ACT
126|AJ579365.1|AJ579365|MLS|23S_rRNA_methyltransferases|ERMA	MLS	23S rRNA methyltransferases	ERMA
1260|DQ519086.1|DQ519086|betalactams|Class_D_betalactamases|OXA	betalactams	Class D betalactamases	OXA
1261|AY178993.1|AY178993|betalactams|Class_A_betalactamases|CARB	betalactams	Class A betalactamases	CARB
1264|AY007784.1|AY007784|betalactams|Class_D_betalactamases|OXA	betalactams	Class D betalactamases	OXA
1267|AB976602.1|AB976602|betalactams|Class_A_betalactamases|CTX	betalactams	Class A betalactamases	CTX
1268|AB976602.1|AB976602|betalactams|Class_A_betalactamases|CTX	betalactams	Class A betalactamases	CTX
1271|AF167990.3|AF167990|betalactams|Class_C_betalactamases|MOX	betalactams	Class C betalactamases	MOX
1272|AY619003.1|AY619003|betalactams|Class_D_betalactamases|OXA	betalactams	Class D betalactamases	OXA
1282|JN982330.1|JN982330|betalactams|Class_B_betalactamases|VIM	betalactams	Class B betalactamases	VIM
1284|X77455.1|X77455|betalactams|Class_C_betalactamases|FOX	betalactams	Class C betalactamases	FOX
1286|U14749.1|PAU14749|betalactams|Class_A_betalactamases|CARB	betalactams	Class A betalactamases	CARB
1288|DQ361087.2|DQ361087|betalactams|Class_B_betalactamases|IMP	betalactams	Class B betalactamases	IMP
1293|HM750249.1|HM750249|betalactams|Class_B_betalactamases|VIM	betalactams	Class B betalactamases	VIM
1295|AF091113.2|AF091113|betalactams|Class_A_betalactamases|TEM	betalactams	Class A betalactamases	TEM
1297|KM926622.1|KM926622|betalactams|Class_C_betalactamases|ACT	betalactams	Class C betalactamases	ACT
1298|KM926622.1|KM926622|betalactams|Class_C_betalactamases|ACT	betalactams	Class C betalactamases	ACT
13|L11616.1|PSEENVCD|Multi-drug_resistance|Multi-drug_efflux_pumps|MEXB	Multi-drug resistance	Multi-drug efflux pumps	MEXB
1306|AM412777.1|AM412777|betalactams|Class_D_betalactamases|OXA	betalactams	Class D betalactamases	OXA
1307|AM412777.1|AM412777|Aminoglycosides|Aminoglycoside_N-acetyltransferases|AAC6-PRIME	Aminoglycosides	Aminoglycoside N-acetyltransferases	AAC6-PRIME
1312|AJ536835.1|AJ536835|betalactams|Class_B_betalactamases|VIM	betalactams	Class B betalactamases	VIM
1317|JF800667.1|JF800667|betalactams|Class_D_betalactamases|OXA	betalactams	Class D betalactamases	OXA
1322|HM640278.2|HM640278|betalactams|Class_D_betalactamases|OXA	betalactams	Class D betalactamases	OXA
1325|X93314.1|X93314|betalactams|Class_A_betalactamases|PER	betalactams	Class A betalactamases	PER
1326|S71932.1|S71932|betalactams|Class_B_betalactamases|IMP	betalactams	Class B betalactamases	IMP
1327|AF010416.1|AF010416|betalactams|Class_A_betalactamases|VEB	betalactams	Class A betalactamases	VEB
1329|EF653400.1|EF653400|betalactams|Class_D_betalactamases|OXA	betalactams	Class D betalactamases	OXA
1330|AF099139.1|AF099139|betalactams|Class_B_betalactamases|IND	betalactams	Class B betalactamases	IND
1333|KP264124.1|KP264124|betalactams|Class_D_betalactamases|OXA	betalactams	Class D betalactamases	OXA
1337|AJ416344.1|AJ416344|betalactams|Class_A_betalactamases|CTX	betalactams	Class A betalactamases	CTX
1342|JN104597.1|JN104597|betalactams|Class_B_betalactamases|NDM	betalactams	Class B betalactamases	NDM
1345|GU045307.1|GU045307|betalactams|Class_B_betalactamases|IMP	betalactams	Class B betalactamases	IMP
1356|AF426161.1|AF426161|betalactams|Class_A_betalactamases|DES1	betalactams	Class A betalactamases	DES1
1358|AB636283.1|AB636283|betalactams|Class_B_betalactamases|SMB	betalactams	Class B betalactamases	SMB
136|HM990671.1|HM990671|MLS|Streptogramin_resistance_ATP-binding_cassette_ABC_efflux_pumps|LSA	MLS	Streptogramin resistance ATP-binding cassette ABC efflux pumps	LSA
1373|GU002295.1|GU002295|betalactams|Class_B_betalactamases|POM	betalactams	Class B betalactamases	POM
1374|DQ077487.1|DQ077487|Tetracyclines|Tetracycline_resistance_major_facilitator_superfamily_MFS_efflux_pumps|TET33	Tetracyclines	Tetracycline resistance major facilitator superfamily MFS efflux pumps	TET33
1376|AF175293.1|AF175293|Glycopeptides|VanD-type_regulator|VANSD	Glycopeptides	VanD-type regulator	VANSD
1379|AF175293.1|AF175293|Glycopeptides|VanD-type_resistance_protein|VAND	Glycopeptides	VanD-type resistance protein	VAND
1387|HM755942.1|HM755942|betalactams|Class_D_betalactamases|OXA	betalactams	Class D betalactamases	OXA
1388|HQ399624.1|HQ399624|Tetracyclines|Tetracycline_resistance_major_facilitator_superfamily_MFS_efflux_pumps|TETA	Tetracyclines	Tetracycline resistance major facilitator superfamily MFS efflux pumps	TETA
1389|FN561628.1|FN561628|Trimethoprim|Dihydrofolate_reductase|DHFR	Trimethoprim	Dihydrofolate reductase	DHFR
139|AB894099.1|AB894099|Multi-drug_resistance|Multi-drug_efflux_pumps|cme	Multi-drug resistance	Multi-drug efflux pumps	cme
1390|EU348758.1|EU348758|MLS|23S_rRNA_methyltransferases|ERMA	MLS	23S rRNA methyltransferases	ERMA
1396|AJ419170.1|AJ419170|Trimethoprim|Dihydrofolate_reductase|DHFR	Trimethoprim	Dihydrofolate reductase	DHFR
1400|EU912537.1|EU912537|Aminoglycosides|Aminoglycoside_N-acetyltransferases|AAC6-PRIME	Aminoglycosides	Aminoglycoside N-acetyltransferases	AAC6-PRIME
1402|FM207631.1|FM207631|Rifampin|Rifampin_ADP-ribosyltransferase_Arr|ARR	Rifampin	Rifampin ADP-ribosyltransferase Arr	ARR
1403|FM207631.1|FM207631|Trimethoprim|Dihydrofolate_reductase|DHFR	Trimethoprim	Dihydrofolate reductase	DHFR
1416|DQ018710.1|DQ018710|Glycopeptides|VanA-type_regulator|VANRA	Glycopeptides	VanA-type regulator	VANRA
1420|DQ018710.1|DQ018710|Glycopeptides|VanA-type_resistance_protein|VANXA	Glycopeptides	VanA-type resistance protein	VANXA
1428|AY082011.1|AY082011|Glycopeptides|VanD-type_resistance_protein|VAND	Glycopeptides	VanD-type resistance protein	VAND
1429|AY082011.1|AY082011|Glycopeptides|VanD-type_resistance_protein|VANXD	Glycopeptides	VanD-type resistance protein	VANXD
143|unknown_id|unknown_name|Tetracyclines|Tetracycline_transcriptional_repressor|TETR	Tetracyclines	Tetracycline transcriptional repressor	TETR
1434|AB522969.1|AB522969|Fosfomycin|Fosfomycin_thiol_transferases|FOSA	Fosfomycin	Fosfomycin thiol transferases	FOSA
1435|AY489045.1|AY489045|Glycopeptides|VanD-type_regulator|VANRD	Glycopeptides	VanD-type regulator	VANRD
1436|AY489045.1|AY489045|Glycopeptides|VanD-type_regulator|VANSD	Glycopeptides	VanD-type regulator	VANSD
144|JF769133.1|JF769133|Aminoglycosides|Aminoglycoside_O-nucleotidyltransferases|ANT2-DPRIME	Aminoglycosides	Aminoglycoside O-nucleotidyltransferases	ANT2-DPRIME
1440|AY489045.1|AY489045|Glycopeptides|VanD-type_resistance_protein|VANXD	Glycopeptides	VanD-type resistance protein	VANXD
145|JF769133.1|JF769133|Aminoglycosides|Aminoglycoside_O-nucleotidyltransferases|ANT3-DPRIME	Aminoglycosides	Aminoglycoside O-nucleotidyltransferases	ANT3-DPRIME
1452|M22614.1|R26CML|Phenicol|Phenicol_efflux_pumps|CML	Phenicol	Phenicol efflux pumps	CML
1454|J01764.1|PT1CG|Tetracyclines|Tetracycline_resistance_major_facilitator_superfamily_MFS_efflux_pumps|TETK	Tetracyclines	Tetracycline resistance major facilitator superfamily MFS efflux pumps	TETK
1457|M16482.1|STMSMK|Aminoglycosides|Aminoglycoside_O-phosphotransferases|APH3-DPRIME	Aminoglycosides	Aminoglycoside O-phosphotransferases	APH3-DPRIME
1458|M11587.1|PRMCATA|Phenicol|Chloramphenicol_acetyltransferases|CATA	Phenicol	Chloramphenicol acetyltransferases	CATA
1462|X71444.1|X71444|Metronidazole|nim_nitroimidazole_reductase|NIMA	Metronidazole	nim nitroimidazole reductase	NIMA
1463|M81802.1|STAMSRB|MLS|Macrolide_resistance_efflux_pumps|MSRA	MLS	Macrolide resistance efflux pumps	MSRA
1470|unknown_id|unknown_name|betalactams|Class_A_betalactamases|CARB	betalactams	Class A betalactamases	CARB
1479|HF953351.1|HF953351|Aminoglycosides|Aminoglycoside_O-phosphotransferases|APH6	Aminoglycosides	Aminoglycoside O-phosphotransferases	APH6
148|JF769133.1|JF769133|Multi-drug_resistance|Multi-drug_efflux_pumps|MSR	Multi-drug resistance	Multi-drug efflux pumps	MSR
1482|HF953351.1|HF953351|Tetracyclines|Tetracycline_resistance_major_facilitator_superfamily_MFS_efflux_pumps|TETH	Tetracyclines	Tetracycline resistance major facilitator superfamily MFS efflux pumps	TETH
149|JF769133.1|JF769133|MLS|Macrolide_phosphotransferases|MPHE	MLS	Macrolide phosphotransferases	MPHE
1492|unknown_id|unknown_name|betalactams|Class_C_betalactamases|CMY	betalactams	Class C betalactamases	CMY
1493|AY339625.2|AY339625|betalactams|Class_C_betalactamases|CMY	betalactams	Class C betalactamases	CMY
15|AJ252200.1|AJ252200|Multi-drug_resistance|Multi-drug_efflux_pumps|HLYD	Multi-drug resistance	Multi-drug efflux pumps	HLYD
1500|AY339625.2|AY339625|Trimethoprim|Dihydrofolate_reductase|DHFR	Trimethoprim	Dihydrofolate reductase	DHFR
1507|unknown_id|unknown_name|MLS|Macrolide_phosphotransferases|MPHE	MLS	Macrolide phosphotransferases	MPHE
1520|AF174129.3|AF174129|Trimethoprim|Dihydrofolate_reductase|DHFR	Trimethoprim	Dihydrofolate reductase	DHFR
1521|AF174129.3|AF174129|Aminoglycosides|Aminoglycoside_O-nucleotidyltransferases|ANT3-DPRIME	Aminoglycosides	Aminoglycoside O-nucleotidyltransferases	ANT3-DPRIME
1531|unknown_id|unknown_name|Tetracyclines|Tetracycline_resistance_major_facilitator_superfamily_MFS_efflux_pumps|TETA	Tetracyclines	Tetracycline resistance major facilitator superfamily MFS efflux pumps	TETA
1538|unknown_id|unknown_name|Phenicol|Phenicol_efflux_pumps|FLOR	Phenicol	Phenicol efflux pumps	FLOR
1541|JF268688.1|JF268688|Phenicol|Chloramphenicol_acetyltransferases|CATB	Phenicol	Chloramphenicol acetyltransferases	CATB
155|U57969.1|PAU57969|Multi-drug_resistance|Mutant_porin_proteins|OPRJ	Multi-drug resistance	Mutant porin proteins	OPRJ
1550|KJ510410.1|KJ510410|betalactams|Class_B_betalactamases|IMP	betalactams	Class B betalactamases	IMP
1570|LC031883.1|LC031883|betalactams|Class_B_betalactamases|IMP	betalactams	Class B betalactamases	IMP
1572|LC031883.1|LC031883|Aminoglycosides|Aminoglycoside_N-acetyltransferases|AAC6-PRIME	Aminoglycosides	Aminoglycoside N-acetyltransferases	AAC6-PRIME
1573|LC031883.1|LC031883|Phenicol|Phenicol_efflux_pumps|CML	Phenicol	Phenicol efflux pumps	CML
1574|LC031883.1|LC031883|betalactams|Class_D_betalactamases|OXA	betalactams	Class D betalactamases	OXA
1577|EU850412.1|EU850412|betalactams|Class_A_betalactamases|CARB	betalactams	Class A betalactamases	CARB
1582|KC999080.2|KC999080|betalactams|Class_B_betalactamases|NDM	betalactams	Class B betalactamases	NDM
1591|HE616889.1|HE616889|betalactams|Class_D_betalactamases|OXA	betalactams	Class D betalactamases	OXA
1592|HE616889.1|HE616889|Aminoglycosides|Aminoglycoside_N-acetyltransferases|AAC6-PRIME	Aminoglycosides	Aminoglycoside N-acetyltransferases	AAC6-PRIME
1597|HQ713678.1|HQ713678|Phenicol|Phenicol_efflux_pumps|CML	Phenicol	Phenicol efflux pumps	CML
16|AJ252200.1|AJ252200|Multi-drug_resistance|Multi-drug_efflux_pumps|sme	Multi-drug resistance	Multi-drug efflux pumps	sme
1605|LC012596.1|LC012596|betalactams|Class_B_betalactamases|NDM	betalactams	Class B betalactamases	NDM
1613|AY740681.1|AY740681|Aminoglycosides|Aminoglycoside_O-nucleotidyltransferases|ANT3-DPRIME	Aminoglycosides	Aminoglycoside O-nucleotidyltransferases	ANT3-DPRIME
1619|AY740681.1|AY740681|betalactams|Class_A_betalactamases|PER	betalactams	Class A betalactamases	PER
1628|Y17716.1|Y17716|betalactams|Class_C_betalactamases|CMY	betalactams	Class C betalactamases	CMY
1634|AB985401.1|AB985401|betalactams|Class_A_betalactamases|CARB	betalactams	Class A betalactamases	CARB
1638|AB985401.1|AB985401|betalactams|Class_A_betalactamases|PER	betalactams	Class A betalactamases	PER
1639|AB985401.1|AB985401|Fosfomycin|Fosfomycin_thiol_transferases|FOSA	Fosfomycin	Fosfomycin thiol transferases	FOSA
1647|AB061794.1|AB061794|betalactams|Class_C_betalactamases|MOX	betalactams	Class C betalactamases	MOX
1650|U36911.1|SAU36911|betalactams|Class_A_betalactamases|TEM	betalactams	Class A betalactamases	TEM
1652|AY920928.1|AY920928|betalactams|Class_A_betalactamases|GES	betalactams	Class A betalactamases	GES
1654|AY920928.1|AY920928|Aminoglycosides|Aminoglycoside_N-acetyltransferases|AAC6-PRIME	Aminoglycosides	Aminoglycoside N-acetyltransferases	AAC6-PRIME
1656|AY920928.1|AY920928|Aminoglycosides|Aminoglycoside_O-nucleotidyltransferases|ANT2-DPRIME	Aminoglycosides	Aminoglycoside O-nucleotidyltransferases	ANT2-DPRIME
1659|JN596280.1|JN596280|Aminoglycosides|Aminoglycoside_N-acetyltransferases|AAC6-PRIME	Aminoglycosides	Aminoglycoside N-acetyltransferases	AAC6-PRIME
1660|JN596280.1|JN596280|betalactams|Class_A_betalactamases|GES	betalactams	Class A betalactamases	GES
1673|HQ634775.2|HQ634775|Phenicol|Phenicol_efflux_pumps|CML	Phenicol	Phenicol efflux pumps	CML
1692|JN704570.1|JN704570|betalactams|Class_D_betalactamases|OXA	betalactams	Class D betalactamases	OXA
17|AJ252200.1|AJ252200|Multi-drug_resistance|Multi-drug_efflux_pumps|cme	Multi-drug resistance	Multi-drug efflux pumps	cme
1707|EU259884.2|EU259884|Trimethoprim|Dihydrofolate_reductase|DHFR	Trimethoprim	Dihydrofolate reductase	DHFR
1711|unknown_id|unknown_name|betalactams|Class_A_betalactamases|VEB	betalactams	Class A betalactamases	VEB
1718|JN205800.1|JN205800|betalactams|Class_D_betalactamases|OXA	betalactams	Class D betalactamases	OXA
1727|AY162283.2|AY162283|Aminoglycosides|Aminoglycoside_N-acetyltransferases|AAC6-PRIME	Aminoglycosides	Aminoglycoside N-acetyltransferases	AAC6-PRIME
1728|AY162283.2|AY162283|betalactams|Class_D_betalactamases|OXA	betalactams	Class D betalactamases	OXA
1736|AY033516.1|AY033516|betalactams|Class_A_betalactamases|CTX	betalactams	Class A betalactamases	CTX
1737|AY033516.1|AY033516|betalactams|Class_A_betalactamases|CTX	betalactams	Class A betalactamases	CTX
174|AF453998.2|AF453998|Aminoglycosides|Aminoglycoside_O-nucleotidyltransferases|ANT3-DPRIME	Aminoglycosides	Aminoglycoside O-nucleotidyltransferases	ANT3-DPRIME
1742|AF313471.1|AF313471|Aminoglycosides|Aminoglycoside_O-nucleotidyltransferases|ANT3-DPRIME	Aminoglycosides	Aminoglycoside O-nucleotidyltransferases	ANT3-DPRIME
1747|AB926431.1|AB926431|betalactams|Class_B_betalactamases|NDM	betalactams	Class B betalactamases	NDM
1755|JN676230.2|JN676230|betalactams|Class_B_betalactamases|VIM	betalactams	Class B betalactamases	VIM
1758|JN676230.2|JN676230|Aminoglycosides|Aminoglycoside_O-nucleotidyltransferases|ANT3-DPRIME	Aminoglycosides	Aminoglycoside O-nucleotidyltransferases	ANT3-DPRIME
179|M16217.1|PNS1CG|Tetracyclines|Tetracycline_resistance_major_facilitator_superfamily_MFS_efflux_pumps|TETK	Tetracyclines	Tetracycline resistance major facilitator superfamily MFS efflux pumps	TETK
1815|AY236073.2|AY236073|betalactams|Class_D_betalactamases|OXA	betalactams	Class D betalactamases	OXA
182|AF118107.1|AF118107|Phenicol|Phenicol_efflux_pumps|FLOR	Phenicol	Phenicol efflux pumps	FLOR
1821|GQ149347.1|GQ149347|betalactams|Class_A_betalactamases|TEM	betalactams	Class A betalactamases	TEM
1823|AB777500.1|AB777500|Aminoglycosides|Aminoglycoside_N-acetyltransferases|AAC6-PRIME	Aminoglycosides	Aminoglycoside N-acetyltransferases	AAC6-PRIME
1824|AB777500.1|AB777500|betalactams|Class_B_betalactamases|IMP	betalactams	Class B betalactamases	IMP
1825|AB777500.1|AB777500|Aminoglycosides|Aminoglycoside_N-acetyltransferases|AAC6-PRIME	Aminoglycosides	Aminoglycoside N-acetyltransferases	AAC6-PRIME
1832|EF118171.1|EF118171|Aminoglycosides|Aminoglycoside_N-acetyltransferases|AAC6-PRIME	Aminoglycosides	Aminoglycoside N-acetyltransferases	AAC6-PRIME
184|KF823969.1|KF823969|Glycopeptides|VanB-type_regulator|VANRB	Glycopeptides	VanB-type regulator	VANRB
1846|AF156486.1|AF156486|betalactams|Class_A_betalactamases|GES	betalactams	Class A betalactamases	GES
1848|AF156486.1|AF156486|Trimethoprim|Dihydrofolate_reductase|DHFR	Trimethoprim	Dihydrofolate reductase	DHFR
1849|AF156486.1|AF156486|Phenicol|Phenicol_efflux_pumps|CML	Phenicol	Phenicol efflux pumps	CML
185|KF823969.1|KF823969|Glycopeptides|VanB-type_regulator|VANSB	Glycopeptides	VanB-type regulator	VANSB
1850|AF156486.1|AF156486|Aminoglycosides|Aminoglycoside_O-nucleotidyltransferases|ANT3-DPRIME	Aminoglycosides	Aminoglycoside O-nucleotidyltransferases	ANT3-DPRIME
1854|AB983359.1|AB983359|betalactams|Class_D_betalactamases|OXA	betalactams	Class D betalactamases	OXA
1863|AJ620678.1|AJ620678|Aminoglycosides|Aminoglycoside_O-nucleotidyltransferases|ANT3-DPRIME	Aminoglycosides	Aminoglycoside O-nucleotidyltransferases	ANT3-DPRIME
1864|AJ620678.1|AJ620678|betalactams|Class_D_betalactamases|OXA	betalactams	Class D betalactamases	OXA
187|KF823969.1|KF823969|Glycopeptides|VanB-type_accessory_protein|VANWB	Glycopeptides	VanB-type accessory protein	VANWB
1871|KC292503.1|KC292503|betalactams|Class_A_betalactamases|TEM	betalactams	Class A betalactamases	TEM
1875|U37105.2|XXU37105|Aminoglycosides|Aminoglycoside_O-nucleotidyltransferases|ANT3-DPRIME	Aminoglycosides	Aminoglycoside O-nucleotidyltransferases	ANT3-DPRIME
1886|AF322577.2|AF322577|betalactams|Class_B_betalactamases|IMP	betalactams	Class B betalactamases	IMP
1888|AF322577.2|AF322577|Phenicol|Chloramphenicol_acetyltransferases|CATB	Phenicol	Chloramphenicol acetyltransferases	CATB
1893|DQ143913.1|DQ143913|betalactams|Class_B_betalactamases|VIM	betalactams	Class B betalactamases	VIM
1898|AM932669.1|AM932669|betalactams|Class_D_betalactamases|OXA	betalactams	Class D betalactamases	OXA
1899|AM932669.1|AM932669|Aminoglycosides|Aminoglycoside_O-nucleotidyltransferases|ANT3-DPRIME	Aminoglycosides	Aminoglycoside O-nucleotidyltransferases	ANT3-DPRIME
1903|unknown_id|unknown_name|betalactams|Class_A_betalactamases|TEM	betalactams	Class A betalactamases	TEM
1905|AJ584652.2|AJ584652|betalactams|Class_B_betalactamases|IMP	betalactams	Class B betalactamases	IMP
1906|AJ584652.2|AJ584652|Aminoglycosides|Aminoglycoside_N-acetyltransferases|AAC6-PRIME	Aminoglycosides	Aminoglycoside N-acetyltransferases	AAC6-PRIME
1913|unknown_id|unknown_name|betalactams|Class_C_betalactamases|DHA	betalactams	Class C betalactamases	DHA
1923|HQ185697.1|HQ185697|betalactams|Class_C_betalactamases|CMY	betalactams	Class C betalactamases	CMY
195|U09991.1|SVU09991|Phenicol|Phenicol_efflux_pumps|ARAJ	Phenicol	Phenicol efflux pumps	ARAJ
199|AY566250.1|AY566250|Fluoroquinolones|Quinolone_active_efflux|NORA	Fluoroquinolones	Quinolone active efflux	NORA
2|AY769962.1|AY769962|Multi-drug_resistance|Multi-drug_efflux_pumps|ADEB	Multi-drug resistance	Multi-drug efflux pumps	ADEB
200|unknown_id|unknown_name|Tetracyclines|Tetracycline_transcriptional_repressor|TETR	Tetracyclines	Tetracycline transcriptional repressor	TETR
201|EU523697.1|EU523697|Tetracyclines|Tetracycline_resistance_major_facilitator_superfamily_MFS_efflux_pumps|TETA	Tetracyclines	Tetracycline resistance major facilitator superfamily MFS efflux pumps	TETA
202|DQ195535.2|DQ195535|MLS|Macrolide_glycosyltransferases|OLEI	MLS	Macrolide glycosyltransferases	OLEI
207|unknown_id|unknown_name|Tetracyclines|Tetracycline_resistance_major_facilitator_superfamily_MFS_efflux_pumps|TETV	Tetracyclines	Tetracycline resistance major facilitator superfamily MFS efflux pumps	TETV
222|JQ394987.1|JQ394987|Multi-drug_resistance|Multi-drug_efflux_pumps|MDFA	Multi-drug resistance	Multi-drug efflux pumps	MDFA
223|AJ000283.1|AJ000283|Multi-drug_resistance|Multi-drug_efflux_pumps|TAP	Multi-drug resistance	Multi-drug efflux pumps	TAP
226|FJ196385.1|FJ196385|betalactams|Class_D_betalactamases|OXA	betalactams	Class D betalactamases	OXA
23|U58210.1|STU58210|betalactams|Penicillin_binding_protein|PBP2B	betalactams	Penicillin binding protein	PBP2B
233|unknown_id|unknown_name|Sulfonamides|Sulfonamide-resistant_dihydropteroate_synthases|SULIII	Sulfonamides	Sulfonamide-resistant dihydropteroate synthases	SULIII
235|unknown_id|unknown_name|MLS|Macrolide_resistance_efflux_pumps|MEFB	MLS	Macrolide resistance efflux pumps	MEFB
237|S81599.1|S81599|Aminoglycosides|Aminoglycoside_O-phosphotransferases|APH3-PRIME	Aminoglycosides	Aminoglycoside O-phosphotransferases	APH3-PRIME
246|DQ679966.1|DQ679966|Multi-drug_resistance|Multi-drug_efflux_pumps|MEXE	Multi-drug resistance	Multi-drug efflux pumps	MEXE
248|unknown_id|unknown_name|Tetracyclines|Tetracycline_transcriptional_repressor|TETR	Tetracyclines	Tetracycline transcriptional repressor	TETR
249|AY743590.1|AY743590|Tetracyclines|Tetracycline_resistance_major_facilitator_superfamily_MFS_efflux_pumps|TET39	Tetracyclines	Tetracycline resistance major facilitator superfamily MFS efflux pumps	TET39
25|JN645706.1|JN645706|betalactams|Penicillin_binding_protein|PBP2X	betalactams	Penicillin binding protein	PBP2X
252|FJ744595.1|FJ744595|Multi-drug_resistance|Multi-drug_efflux_pumps|EMRD	Multi-drug resistance	Multi-drug efflux pumps	EMRD
253|unknown_id|unknown_name|Tetracyclines|Tetracycline_transcriptional_repressor|TETR	Tetracyclines	Tetracycline transcriptional repressor	TETR
254|AF090987.1|AF090987|Tetracyclines|Tetracycline_resistance_major_facilitator_superfamily_MFS_efflux_pumps|TETA	Tetracyclines	Tetracycline resistance major facilitator superfamily MFS efflux pumps	TETA
26|JN645776.1|JN645776|betalactams|Penicillin_binding_protein|PBP1A	betalactams	Penicillin binding protein	PBP1A
260|unknown_id|unknown_name|Tetracyclines|Tetracycline_resistance_major_facilitator_superfamily_MFS_efflux_pumps|TETA	Tetracyclines	Tetracycline resistance major facilitator superfamily MFS efflux pumps	TETA
261|AY264780.2|AY264780|Tetracyclines|Tetracycline_transcriptional_repressor|TETR	Tetracyclines	Tetracycline transcriptional repressor	TETR
266|AY768531.1|AY768531|Multi-drug_resistance|Multi-drug_efflux_pumps|MACA	Multi-drug resistance	Multi-drug efflux pumps	MACA
267|Z12001.1|Z12001|Phenicol|Phenicol_efflux_pumps|CMRA	Phenicol	Phenicol efflux pumps	CMRA
270|M33768.1|BACBMRX|Multi-drug_resistance|Multi-drug_efflux_pumps|BMR	Multi-drug resistance	Multi-drug efflux pumps	BMR
283|AF121000.1|AF121000|MLS|23S_rRNA_methyltransferases|MYRA	MLS	23S rRNA methyltransferases	MYRA
285|AF121000.1|AF121000|Tetracyclines|Tetracycline_transcriptional_repressor|TETR	Tetracyclines	Tetracycline transcriptional repressor	TETR
293|EU046614.1|EU046614|betalactams|Class_C_betalactamases|TRU	betalactams	Class C betalactamases	TRU
295|AF211348.1|AF211348|betalactams|Class_C_betalactamases|CMY	betalactams	Class C betalactamases	CMY
297|FJ349556.1|FJ349556|Glycopeptides|VanM-type_regulator|VANRM	Glycopeptides	VanM-type regulator	VANRM
299|FJ349556.1|FJ349556|Glycopeptides|VanM-type_accessory_protein|VANYM	Glycopeptides	VanM-type accessory protein	VANYM
301|FJ349556.1|FJ349556|Glycopeptides|VanA-type_resistance_protein|VANA	Glycopeptides	VanA-type resistance protein	VANA
304|unknown_id|unknown_name|Tetracyclines|Tetracycline_resistance_major_facilitator_superfamily_MFS_efflux_pumps|TET35	Tetracyclines	Tetracycline resistance major facilitator superfamily MFS efflux pumps	TET35
314|AF155139.2|AF155139|Glycopeptides|VanC-type_regulator|VANRC	Glycopeptides	VanC-type regulator	VANRC
315|AF155139.2|AF155139|Glycopeptides|VanF-type_regulator|VANSF	Glycopeptides	VanF-type regulator	VANSF
317|AF155139.2|AF155139|Glycopeptides|VanF-type_accessory_protein|VANZF	Glycopeptides	VanF-type accessory protein	VANZF
319|AF155139.2|AF155139|Glycopeptides|VanA-type_resistance_protein|VANA	Glycopeptides	VanA-type resistance protein	VANA
333|AY509111.1|AY509111|Multi-drug_resistance|Multi-drug_efflux_pumps|DRRA	Multi-drug resistance	Multi-drug efflux pumps	DRRA
348|KF478993.1|KF478993|Glycopeptides|VanA-type_resistance_protein|VANHA	Glycopeptides	VanA-type resistance protein	VANHA
349|KF478993.1|KF478993|Glycopeptides|VanA-type_resistance_protein|VANA	Glycopeptides	VanA-type resistance protein	VANA
350|KF478993.1|KF478993|Glycopeptides|VanO-type_resistance_protein|VANXO	Glycopeptides	VanO-type resistance protein	VANXO
353|unknown_id|unknown_name|Glycopeptides|VanO-type_regulator|VANSO	Glycopeptides	VanO-type regulator	VANSO
354|unknown_id|unknown_name|Glycopeptides|VanO-type_regulator|VANRO	Glycopeptides	VanO-type regulator	VANRO
37|X53401.1|X53401|Tetracyclines|Tetracycline_resistance_ribosomal_protection_proteins|OTRA	Tetracyclines	Tetracycline resistance ribosomal protection proteins	OTRA
38|DQ516970.1|DQ516970|Multi-drug_resistance|Multi-drug_efflux_pumps|MSBA	Multi-drug resistance	Multi-drug efflux pumps	MSBA
385|AB016934.1|AB016934|Fosfomycin|Fosfomycin_phosphorylation|FOMA	Fosfomycin	Fosfomycin phosphorylation	FOMA
386|AB016934.1|AB016934|Fosfomycin|Fosfomycin_phosphorylation|FOMB	Fosfomycin	Fosfomycin phosphorylation	FOMB
414|AF279904.1|AF279904|betalactams|Class_A_betalactamases|CTX	betalactams	Class A betalactamases	CTX
415|AF367983.2|AF367983|betalactams|Class_A_betalactamases|BLA1	betalactams	Class A betalactamases	BLA1
417|HQ541434.2|HQ541434|betalactams|Class_A_betalactamases|PME	betalactams	Class A betalactamases	PME
419|U51479.1|EGU51479|Aminoglycosides|Aminoglycoside_O-phosphotransferases|APH2-DPRIME	Aminoglycosides	Aminoglycoside O-phosphotransferases	APH2-DPRIME
424|D85892.1|D85892|MLS|Macrolide_phosphotransferases|MPHB	MLS	Macrolide phosphotransferases	MPHB
43|L20800.1|CLOTETP|Tetracyclines|Tetracycline_resistance_major_facilitator_superfamily_MFS_efflux_pumps|TETB	Tetracyclines	Tetracycline resistance major facilitator superfamily MFS efflux pumps	TETB
44|AY768532.1|AY768532|MLS|Macrolide_resistance_efflux_pumps|MACB	MLS	Macrolide resistance efflux pumps	MACB
440|EU408347.1|EU408347|Multi-drug_resistance|Multi-drug_efflux_pumps|HLYD	Multi-drug resistance	Multi-drug efflux pumps	HLYD
449|unknown_id|unknown_name|MLS|Streptogramin_A_O-acetyltransferase|VATA	MLS	Streptogramin A O-acetyltransferase	VATA
457|AF310956.2|AF310956|Glycopeptides|VanB-type_resistance_protein|VANB	Glycopeptides	VanB-type resistance protein	VANB
458|AF310956.2|AF310956|Glycopeptides|VanB-type_resistance_protein|VANXB	Glycopeptides	VanB-type resistance protein	VANXB
461|AF024601.1|AF024601|betalactams|Class_A_betalactamases|FAR1	betalactams	Class A betalactamases	FAR1
462|AY695112.1|AY695112|betalactams|Class_A_betalactamases|LUT	betalactams	Class A betalactamases	LUT
463|AF321608.1|AF321608|betalactams|Class_A_betalactamases|CTX	betalactams	Class A betalactamases	CTX
469|AJ006275.1|AJ006275|betalactams|Class_A_betalactamases|CME	betalactams	Class A betalactamases	CME
474|unknown_id|unknown_name|Tetracyclines|Tetracycline_transcriptional_repressor|TETR	Tetracyclines	Tetracycline transcriptional repressor	TETR
475|unknown_id|unknown_name|betalactams|Class_A_betalactamases|PENA	betalactams	Class A betalactamases	PENA
476|GQ260093.1|GQ260093|betalactams|Class_A_betalactamases|BIC	betalactams	Class A betalactamases	BIC
482|AY077733.1|AY077733|betalactams|Class_A_betalactamases|CTX	betalactams	Class A betalactamases	CTX
49|AJ514254.1|AJ514254|Tetracyclines|Tetracycline_resistance_ribosomal_protection_proteins|TET36	Tetracyclines	Tetracycline resistance ribosomal protection proteins	TET36
492|AF234999.1|AF234999|betalactams|Class_A_betalactamases|BES	betalactams	Class A betalactamases	BES
503|FJ848785.1|FJ848785|Aminoglycosides|Aminoglycoside_N-acetyltransferases|AAC3	Aminoglycosides	Aminoglycoside N-acetyltransferases	AAC3
505|AJ308331.1|AJ308331|betalactams|Class_B_betalactamases|CAU	betalactams	Class B betalactamases	CAU
509|unknown_id|unknown_name|betalactams|Class_A_betalactamases|SCO	betalactams	Class A betalactamases	SCO
511|unknown_id|unknown_name|betalactams|Class_C_betalactamases|ACC	betalactams	Class C betalactamases	ACC
518|AJ007350.1|AJ007350|betalactams|Class_A_betalactamases|ACI	betalactams	Class A betalactamases	ACI
523|AM709783.1|AM709783|Multi-drug_resistance|Multi-drug_efflux_pumps|DRRA	Multi-drug resistance	Multi-drug efflux pumps	DRRA
533|Y17896.1|Y17896|betalactams|Class_B_betalactamases|FEZ	betalactams	Class B betalactamases	FEZ
545|L25617.1|PSEAACDINT|Aminoglycosides|Aminoglycoside_N-acetyltransferases|AAC6-PRIME	Aminoglycosides	Aminoglycoside N-acetyltransferases	AAC6-PRIME
547|GU831565.1|GU831565|betalactams|Class_B_betalactamases|SPM	betalactams	Class B betalactamases	SPM
550|EU503121.1|EU503121|betalactams|Class_D_betalactamases|OXA	betalactams	Class D betalactamases	OXA
551|EU503121.1|EU503121|Aminoglycosides|Aminoglycoside_N-acetyltransferases|AAC6-PRIME	Aminoglycosides	Aminoglycoside N-acetyltransferases	AAC6-PRIME
552|EU503121.1|EU503121|betalactams|Class_D_betalactamases|OXA	betalactams	Class D betalactamases	OXA
554|FN806789.1|FN806789|MLS|23S_rRNA_methyltransferases|ERMB	MLS	23S rRNA methyltransferases	ERMB
562|AF064820.3|AF064820|betalactams|Class_D_betalactamases|OXA	betalactams	Class D betalactamases	OXA
565|Z48231.1|Z48231|Aminoglycosides|Aminoglycoside_N-acetyltransferases|SAT	Aminoglycosides	Aminoglycoside N-acetyltransferases	SAT
569|DQ018711.1|DQ018711|Glycopeptides|VanA-type_accessory_protein|VANWA	Glycopeptides	VanA-type accessory protein	VANWA
574|DQ018711.1|DQ018711|Glycopeptides|VanA-type_accessory_protein|VANZA	Glycopeptides	VanA-type accessory protein	VANZA
576|M20305.1|RP43APHA|Aminoglycosides|Aminoglycoside_O-phosphotransferases|APH3-PRIME	Aminoglycosides	Aminoglycoside O-phosphotransferases	APH3-PRIME
577|M97172.1|SMAAAC3VB|Aminoglycosides|Aminoglycoside_N-acetyltransferases|AAC3	Aminoglycosides	Aminoglycoside N-acetyltransferases	AAC3
578|X90856.1|X90856|Aminoglycosides|Aminoglycoside_O-phosphotransferases|APH3-PRIME	Aminoglycosides	Aminoglycoside O-phosphotransferases	APH3-PRIME
582|AY655721.2|AY655721|Glycopeptides|VanB-type_regulator|VANSB	Glycopeptides	VanB-type regulator	VANSB
59|EF540343.1|EF540343|Aminoglycosides|Aminoglycoside_O-nucleotidyltransferases|ANT4-PRIME	Aminoglycosides	Aminoglycoside O-nucleotidyltransferases	ANT4-PRIME
592|HQ424460.1|HQ424460|Aminoglycosides|Aminoglycoside_O-phosphotransferases|APH3-PRIME	Aminoglycosides	Aminoglycoside O-phosphotransferases	APH3-PRIME
593|AF319779.2|AF319779|MLS|23S_rRNA_methyltransferases|ERM	MLS	23S rRNA methyltransferases	ERM
6|AF173226.1|AF173226|Multi-drug_resistance|Multi-drug_efflux_pumps|sme	Multi-drug resistance	Multi-drug efflux pumps	sme
60|unknown_id|unknown_name|betalactams|Penicillin_binding_protein_regulator|BLAI	betalactams	Penicillin binding protein regulator	BLAI
604|AJ400619.1|AJ400619|betalactams|Class_D_betalactamases|OXA	betalactams	Class D betalactamases	OXA
605|V01547.1|V01547|Aminoglycosides|Aminoglycoside_O-phosphotransferases|APH3-PRIME	Aminoglycosides	Aminoglycoside O-phosphotransferases	APH3-PRIME
61|unknown_id|unknown_name|betalactams|Penicillin_binding_protein_regulator|BLAR	betalactams	Penicillin binding protein regulator	BLAR
610|Y18050.2|Y18050|Aminoglycosides|Aminoglycoside_N-acetyltransferases|AAC6-PRIME	Aminoglycosides	Aminoglycoside N-acetyltransferases	AAC6-PRIME
611|Y18050.2|Y18050|Aminoglycosides|Aminoglycoside_O-phosphotransferases|APH3-PRIME	Aminoglycosides	Aminoglycoside O-phosphotransferases	APH3-PRIME
614|HQ875016.1|HQ875016|betalactams|Class_D_betalactamases|OXA	betalactams	Class D betalactamases	OXA
616|HQ875016.1|HQ875016|Aminoglycosides|Aminoglycoside_O-nucleotidyltransferases|ANT3-DPRIME	Aminoglycosides	Aminoglycoside O-nucleotidyltransferases	ANT3-DPRIME
617|HQ875016.1|HQ875016|Phenicol|Phenicol_efflux_pumps|CML	Phenicol	Phenicol efflux pumps	CML
627|X03364.1|X03364|Aminoglycosides|Aminoglycoside_O-phosphotransferases|APH3-PRIME	Aminoglycosides	Aminoglycoside O-phosphotransferases	APH3-PRIME
63|DQ516954.1|DQ516954|Multi-drug_resistance|Multi-drug_efflux_pumps|MSBA	Multi-drug resistance	Multi-drug efflux pumps	MSBA
632|HQ634775.2|HQ634775|betalactams|Class_D_betalactamases|OXA	betalactams	Class D betalactamases	OXA
64|L36601.1|STMOLEB|MLS|ABC_transporter|OLEB	MLS	ABC transporter	OLEB
647|AF047479.2|AF047479|Phenicol|Chloramphenicol_acetyltransferases|CATB	Phenicol	Chloramphenicol acetyltransferases	CATB
651|X01385.1|X01385|Aminoglycosides|Aminoglycoside_N-acetyltransferases|AAC3	Aminoglycosides	Aminoglycoside N-acetyltransferases	AAC3
653|unknown_id|unknown_name|Aminoglycosides|Aminoglycoside_O-nucleotidyltransferases|ANT3-DPRIME	Aminoglycosides	Aminoglycoside O-nucleotidyltransferases	ANT3-DPRIME
660|JQ808129.1|JQ808129|Aminoglycosides|Aminoglycoside_N-acetyltransferases|AAC6-PRIME	Aminoglycosides	Aminoglycoside N-acetyltransferases	AAC6-PRIME
661|JQ808129.1|JQ808129|Aminoglycosides|16S_rRNA_methyltransferases|RMTF	Aminoglycosides	16S rRNA methyltransferases	RMTF
663|unknown_id|unknown_name|Phenicol|Chloramphenicol_acetyltransferases|CATB	Phenicol	Chloramphenicol acetyltransferases	CATB
669|AY220558.1|AY220558|Aminoglycosides|16S_rRNA_methyltransferases|ARMA	Aminoglycosides	16S rRNA methyltransferases	ARMA
67|AF047479.2|AF047479|Aminoglycosides|Aminoglycoside_N-acetyltransferases|AAC6-PRIME	Aminoglycosides	Aminoglycoside N-acetyltransferases	AAC6-PRIME
671|AY587956.1|AY587956|betalactams|Class_D_betalactamases|OXA	betalactams	Class D betalactamases	OXA
672|AF181950.1|AF181950|betalactams|Penicillin_binding_protein|MECA	betalactams	Penicillin binding protein	MECA
674|AF181950.1|AF181950|Aminoglycosides|Aminoglycoside_O-nucleotidyltransferases|ANT4-PRIME	Aminoglycosides	Aminoglycoside O-nucleotidyltransferases	ANT4-PRIME
680|unknown_id|unknown_name|MLS|23S_rRNA_methyltransferases|RLMH	MLS	23S rRNA methyltransferases	RLMH
685|unknown_id|unknown_name|Aminoglycosides|Aminoglycoside_O-nucleotidyltransferases|ANT4-PRIME	Aminoglycosides	Aminoglycoside O-nucleotidyltransferases	ANT4-PRIME
695|GU323019.1|GU323019|betalactams|Class_B_betalactamases|DIM	betalactams	Class B betalactamases	DIM
697|unknown_id|unknown_name|Tetracyclines|Tetracycline_transcriptional_repressor|TETR	Tetracyclines	Tetracycline transcriptional repressor	TETR
7|AF173226.1|AF173226|Multi-drug_resistance|Multi-drug_efflux_pumps|sme	Multi-drug resistance	Multi-drug efflux pumps	sme
700|M29953.1|CAJAPHA7A|Aminoglycosides|Aminoglycoside_O-phosphotransferases|APH3-PRIME	Aminoglycosides	Aminoglycoside O-phosphotransferases	APH3-PRIME
703|JF414726.1|JF414726|Aminoglycosides|Aminoglycoside_O-nucleotidyltransferases|ANT2-DPRIME	Aminoglycosides	Aminoglycoside O-nucleotidyltransferases	ANT2-DPRIME
706|X04555.1|X04555|Aminoglycosides|Aminoglycoside_O-nucleotidyltransferases|ANT2-DPRIME	Aminoglycosides	Aminoglycoside O-nucleotidyltransferases	ANT2-DPRIME
707|X04555.1|X04555|Aminoglycosides|Aminoglycoside_O-nucleotidyltransferases|ANT2-DPRIME	Aminoglycosides	Aminoglycoside O-nucleotidyltransferases	ANT2-DPRIME
717|GQ288397.1|GQ288397|betalactams|Class_B_betalactamases|IMP	betalactams	Class B betalactamases	IMP
719|FM200786.1|FM200786|betalactams|Class_B_betalactamases|CFIA	betalactams	Class B betalactamases	CFIA
721|AB014481.1|AB014481|MLS|23S_rRNA_methyltransferases|ERMB	MLS	23S rRNA methyltransferases	ERMB
724|AJ223604.1|AJ223604|Aminoglycosides|Aminoglycoside_N-acetyltransferases|AAC6-PRIME	Aminoglycosides	Aminoglycoside N-acetyltransferases	AAC6-PRIME
725|AJ223604.1|AJ223604|Phenicol|Chloramphenicol_acetyltransferases|CATB	Phenicol	Chloramphenicol acetyltransferases	CATB
736|JX560992.1|JX560992|Aminoglycosides|Aminoglycoside_N-acetyltransferases|AAC6-PRIME	Aminoglycosides	Aminoglycoside N-acetyltransferases	AAC6-PRIME
738|JX560992.1|JX560992|Aminoglycosides|Aminoglycoside_O-nucleotidyltransferases|ANT6	Aminoglycosides	Aminoglycoside O-nucleotidyltransferases	ANT6
740|JX560992.1|JX560992|Aminoglycosides|Aminoglycoside_O-nucleotidyltransferases|ANT9	Aminoglycosides	Aminoglycoside O-nucleotidyltransferases	ANT9
742|JX560992.1|JX560992|MLS|Streptogramin_resistance_ATP-binding_cassette_ABC_efflux_pumps|LSA	MLS	Streptogramin resistance ATP-binding cassette ABC efflux pumps	LSA
748|AB364006.1|AB364006|betalactams|Class_B_betalactamases|IMP	betalactams	Class B betalactamases	IMP
749|AY618461.1|AY618461|Glycopeptides|VanA-type_resistance_protein|VANHA	Glycopeptides	VanA-type resistance protein	VANHA
751|AY618461.1|AY618461|Glycopeptides|VanA-type_resistance_protein|VANXA	Glycopeptides	VanA-type resistance protein	VANXA
8|AF173226.1|AF173226|Multi-drug_resistance|Multi-drug_efflux_pumps|sme	Multi-drug resistance	Multi-drug efflux pumps	sme
801|AY238971.1|AY238971|Phenicol|Chloramphenicol_acetyltransferases|CATA	Phenicol	Chloramphenicol acetyltransferases	CATA
804|EU917444.1|EU917444|Fluoroquinolones|Quinolone_resistance_protein_Qnr|QNRC	Fluoroquinolones	Quinolone resistance protein Qnr	QNRC
807|K00544.1|BACCAT86|Phenicol|Chloramphenicol_acetyltransferases|CATA	Phenicol	Chloramphenicol acetyltransferases	CATA
810|AB261016.1|AB261016|Aminoglycosides|16S_rRNA_methyltransferases|NPMA	Aminoglycosides	16S rRNA methyltransferases	NPMA
816|U19459.1|SAU19459|MLS|Streptogramin_A_O-acetyltransferase|VATB	MLS	Streptogramin A O-acetyltransferase	VATB
817|AF036933.1|AF036933|Phenicol|Chloramphenicol_acetyltransferases|CATB	Phenicol	Chloramphenicol acetyltransferases	CATB
823|AJ878850.1|AJ878850|Aminoglycosides|Aminoglycoside_N-acetyltransferases|AAC6-PRIME	Aminoglycosides	Aminoglycoside N-acetyltransferases	AAC6-PRIME
825|S52438.1|S52438|Tetracyclines|Tetracycline_transcriptional_repressor|TETR	Tetracyclines	Tetracycline transcriptional repressor	TETR
826|U72743.1|MSU72743|Aminoglycosides|Aminoglycoside_N-acetyltransferases|AAC2-PRIME	Aminoglycosides	Aminoglycoside N-acetyltransferases	AAC2-PRIME
83|JQ768046.1|JQ768046|Tetracyclines|Tetracycline_transcriptional_repressor|TETR	Tetracyclines	Tetracycline transcriptional repressor	TETR
835|AF155139.2|AF155139|Glycopeptides|VanF-type_resistance_protein|VANXF	Glycopeptides	VanF-type resistance protein	VANXF
858|L06156.1|PROAAC2IA|Aminoglycosides|Aminoglycoside_N-acetyltransferases|AAC2-PRIME	Aminoglycosides	Aminoglycoside N-acetyltransferases	AAC2-PRIME
859|U41471.1|MFU41471|Aminoglycosides|Aminoglycoside_N-acetyltransferases|AAC2-PRIME	Aminoglycosides	Aminoglycoside N-acetyltransferases	AAC2-PRIME
868|DQ022190.1|DQ022190|Glycopeptides|VanC-type_resistance_protein|VANC	Glycopeptides	VanC-type resistance protein	VANC
871|DQ022190.1|DQ022190|Glycopeptides|VanC-type_regulator|VANRC	Glycopeptides	VanC-type regulator	VANRC
872|DQ022190.1|DQ022190|Glycopeptides|VanC-type_regulator|VANSC	Glycopeptides	VanC-type regulator	VANSC
887|AY171578.1|AY171578|Tetracyclines|Tetracycline_resistance_major_facilitator_superfamily_MFS_efflux_pumps|TETC	Tetracyclines	Tetracycline resistance major facilitator superfamily MFS efflux pumps	TETC
890|AJ746361.2|AJ746361|Aminoglycosides|Aminoglycoside_O-nucleotidyltransferases|ANT2-DPRIME	Aminoglycosides	Aminoglycoside O-nucleotidyltransferases	ANT2-DPRIME
892|AJ746361.2|AJ746361|Sulfonamides|Sulfonamide-resistant_dihydropteroate_synthases|SULII	Sulfonamides	Sulfonamide-resistant dihydropteroate synthases	SULII
894|unknown_id|unknown_name|Trimethoprim|Dihydrofolate_reductase|DHFR	Trimethoprim	Dihydrofolate reductase	DHFR
903|AJ972619.1|AJ972619|Trimethoprim|Dihydrofolate_reductase|DHFR	Trimethoprim	Dihydrofolate reductase	DHFR
906|AJ628983.2|AJ628983|Aminoglycosides|Aminoglycoside_N-acetyltransferases|AAC6-PRIME	Aminoglycosides	Aminoglycoside N-acetyltransferases	AAC6-PRIME
921|U72714.1|MTU72714|Aminoglycosides|Aminoglycoside_N-acetyltransferases|AAC2-PRIME	Aminoglycosides	Aminoglycoside N-acetyltransferases	AAC2-PRIME
926|AF337947.1|AF337947|Aminoglycosides|Aminoglycoside_O-phosphotransferases|APH6-PRIME	Aminoglycosides	Aminoglycoside O-phosphotransferases	APH6-PRIME
928|X15852.1|X15852|Aminoglycosides|Aminoglycoside_N-acetyltransferases|AAC3	Aminoglycosides	Aminoglycoside N-acetyltransferases	AAC3
930|X57730.1|X57730|Trimethoprim|Dihydrofolate_reductase|DHFRIX	Trimethoprim	Dihydrofolate reductase	DHFRIX
932|L06157.1|PSEAAC3IB|Aminoglycosides|Aminoglycoside_N-acetyltransferases|AAC3-PRIME	Aminoglycosides	Aminoglycoside N-acetyltransferases	AAC3-PRIME
933|AB164230.1|AB164230|Aminoglycosides|Aminoglycoside_N-acetyltransferases|AAC6-PRIME	Aminoglycosides	Aminoglycoside N-acetyltransferases	AAC6-PRIME
934|X51546.1|X51546|Aminoglycosides|Aminoglycoside_N-acetyltransferases|SAT	Aminoglycosides	Aminoglycoside N-acetyltransferases	SAT
936|EU590124.1|EU590124|MLS|23S_rRNA_methyltransferases|ERM41	MLS	23S rRNA methyltransferases	ERM41
937|M94066.1|SMAAACGIC|Aminoglycosides|Aminoglycoside_N-acetyltransferases|AAC6-PRIME	Aminoglycosides	Aminoglycoside N-acetyltransferases	AAC6-PRIME
939|U10186.1|ECU10186|Trimethoprim|Dihydrofolate_reductase|DHFR	Trimethoprim	Dihydrofolate reductase	DHFR
940|AF028812.1|AF028812|Trimethoprim|Dihydrofolate_reductase|DFRF	Trimethoprim	Dihydrofolate reductase	DFRF
944|X74948.1|X74948|Phenicol|Chloramphenicol_acetyltransferases|CATP	Phenicol	Chloramphenicol acetyltransferases	CATP
946|DQ464881.1|DQ464881|Sulfonamides|Sulfonamide-resistant_dihydropteroate_synthases|SULII	Sulfonamides	Sulfonamide-resistant dihydropteroate synthases	SULII
948|DQ464881.1|DQ464881|Aminoglycosides|Aminoglycoside_O-phosphotransferases|APH3-DPRIME	Aminoglycosides	Aminoglycoside O-phosphotransferases	APH3-DPRIME
95|GQ205627.2|GQ205627|MLS|Streptogramin_A_O-acetyltransferase|VATA	MLS	Streptogramin A O-acetyltransferase	VATA
950|J03306.1|PAZDHFRA|Trimethoprim|Dihydrofolate_reductase|DHFRIII	Trimethoprim	Dihydrofolate reductase	DHFRIII
954|M97297.1|TRNVAN|Glycopeptides|VanA-type_regulator|VANSA	Glycopeptides	VanA-type regulator	VANSA
956|M97297.1|TRNVAN|Glycopeptides|VanA-type_resistance_protein|VANA	Glycopeptides	VanA-type resistance protein	VANA
957|M97297.1|TRNVAN|Glycopeptides|VanA-type_resistance_protein|VANXA	Glycopeptides	VanA-type resistance protein	VANXA
959|M97297.1|TRNVAN|Glycopeptides|VanA-type_accessory_protein|VANZA	Glycopeptides	VanA-type accessory protein	VANZA
962|AY661734.1|AY661734|Multi-drug_resistance|Multi-drug_efflux_pumps|MEPB	Multi-drug resistance	Multi-drug efflux pumps	MEPB
976|DQ018711.1|DQ018711|Glycopeptides|VanA-type_resistance_protein|VANA	Glycopeptides	VanA-type resistance protein	VANA
977|DQ018711.1|DQ018711|Glycopeptides|VanA-type_resistance_protein|VANXA	Glycopeptides	VanA-type resistance protein	VANXA
978|DQ018711.1|DQ018711|Glycopeptides|VanA-type_accessory_protein|VANYA	Glycopeptides	VanA-type accessory protein	VANYA
984|AB116646.1|AB116646|Aminoglycosides|Aminoglycoside_N-acetyltransferases|AAC6-PRIME	Aminoglycosides	Aminoglycoside N-acetyltransferases	AAC6-PRIME
986|AM237806.1|AM237806|Trimethoprim|Dihydrofolate_reductase|DHFR	Trimethoprim	Dihydrofolate reductase	DHFR
993|AJ511268.1|AJ511268|Phenicol|Phenicol_efflux_pumps|CML	Phenicol	Phenicol efflux pumps	CML
995|unknown_id|unknown_name|Tetracyclines|Tetracycline_inactivation_enzymes|TET34	Tetracyclines	Tetracycline inactivation enzymes	TET34
996|AY884051.1|AY884051|Aminoglycosides|Aminoglycoside_N-acetyltransferases|AAC3-PRIME	Aminoglycosides	Aminoglycoside N-acetyltransferases	AAC3-PRIME
A1G_00670(SS113)	Secretion System	SS113
A1G_06030(SS101)	Adherence and Invasion	SS101
A1G_06990(SS100)	Adherence and Invasion	SS100
AAA18229(TX029)	Toxin	TX029
AAA18785(TX051)	Toxin	TX051
AAA18786(TX051)	Toxin	TX051
AAA18787(TX051)	Toxin	TX051
AAA21117(TX270)	Toxin	TX270
AAA21118(TX272)	Toxin	TX272
AAA21119(TX275)	Toxin	TX275
AAA21120(TX266)	Toxin	TX266
AAA21516(TX297)	Toxin	TX297
AAA22224(TX399)	Toxin	TX399
AAA22333(TX298)	Toxin	TX298
AAA22334(TX253)	Toxin	TX253
AAA22335(TX244)	Toxin	TX244
AAA22336(TX251)	Toxin	TX251
AAA22340(TX204)	Toxin	TX204
AAA22341(TX237)	Toxin	TX237
AAA22342(TX245)	Toxin	TX245
AAA22344(TX211)	Toxin	TX211
AAA22346(TX223)	Toxin	TX223
AAA22348(TX224)	Toxin	TX224
AAA22351(TX265)	Toxin	TX265
AAA22352(TX292)	Toxin	TX292
AAA22354(TX231)	Toxin	TX231
AAA22355(TX295)	Toxin	TX295
AAA22356(TX296)	Toxin	TX296
AAA22410(TX205)	Toxin	TX205
AAA22614(TX291)	Toxin	TX291
AAA23212(TX014)	Toxin	TX014
AAA23421(AI041)	Adherence and Invasion	AI041
AAA23584(AI036)	Adherence and Invasion	AI036
AAA23585(AI036)	Adherence and Invasion	AI036
AAA23586(AI036)	Adherence and Invasion	AI036
AAA23598(AI036)	Adherence and Invasion	AI036
AAA23661(AI016)	Adherence and Invasion	AI016
AAA23662(AI016)	Adherence and Invasion	AI016
AAA23663(AI016)	Adherence and Invasion	AI016
AAA23780(AI036)	Adherence and Invasion	AI036
AAA23990(TX065)	Toxin	TX065
AAA24093(TX003)	Toxin	TX003
AAA24094(TX003)	Toxin	TX003
AAA25727(SS003)	Secretion System	SS003
AAA26616(TX017)	Toxin	TX017
AAA26617(TX111)	Toxin	TX111
AAA50322(SS130)	Secretion System	SS130
AAA50323(SS130)	Secretion System	SS130
AAA57451(AI007)	Adherence and Invasion	AI007
AAA57452(AI007)	Adherence and Invasion	AI007
AAA57453(AI007)	Adherence and Invasion	AI007
AAA57454(AI007)	Adherence and Invasion	AI007
AAA61814(AI048)	Adherence and Invasion	AI048
AAA61815(AI048)	Adherence and Invasion	AI048
AAA61816(AI048)	Adherence and Invasion	AI048
AAA61817(AI048)	Adherence and Invasion	AI048
AAA61818(AI048)	Adherence and Invasion	AI048
AAA67693(TX259)	Toxin	TX259
AAA67694(TX258)	Toxin	TX258
AAA68598(TX262)	Toxin	TX262
AAA79694(TX230)	Toxin	TX230
AAA81775(IA024)	Iron Acquisition	IA024
AAA82114(TX232)	Toxin	TX232
AAA86834(TX069)	Toxin	TX069
AAA92618(AI037)	Adherence and Invasion	AI037
AAA92619(AI037)	Adherence and Invasion	AI037
AAA92620(AI037)	Adherence and Invasion	AI037
AAA92621(AI037)	Adherence and Invasion	AI037
AAA98063(TX380)	Toxin	TX380
AAA98959(TX238)	Toxin	TX238
AAB00376(TX241)	Toxin	TX241
AAB02684(AI038)	Adherence and Invasion	AI038
AAB02685(AI038)	Adherence and Invasion	AI038
AAB02686(AI038)	Adherence and Invasion	AI038
AAB02687(AI038)	Adherence and Invasion	AI038
AAB02688(AI038)	Adherence and Invasion	AI038
AAB02689(AI038)	Adherence and Invasion	AI038
AAB02690(AI038)	Adherence and Invasion	AI038
AAB03693(TX443)	Toxin	TX443
AAB06195(TX110)	Toxin	TX110
AAB06623(AI251)	Adherence and Invasion	AI251
AAB24244(TX098)	Toxin	TX098
AAB26855(AI029)	Adherence and Invasion	AI029
AAB26856(AI029)	Adherence and Invasion	AI029
AAB29385(TX466)	Toxin	TX466
AAB30711(AI427)	Adherence and Invasion	AI427
AAB36654(TX431)	Toxin	TX431
AAB39315(AI036)	Adherence and Invasion	AI036
AAB39316(AI036)	Adherence and Invasion	AI036
AAB39317(AI036)	Adherence and Invasion	AI036
AAB49640(AI089)	Adherence and Invasion	AI089
AAB49641(AI089)	Adherence and Invasion	AI089
AAB63254(TX446)	Toxin	TX446
AAB67304(TX009)	Toxin	TX009
AAB67305(TX009)	Toxin	TX009
AAB70871(AI080)	Adherence and Invasion	AI080
AAB70872(AI080)	Adherence and Invasion	AI080
AAB70873(AI080)	Adherence and Invasion	AI080
AAB70874(AI080)	Adherence and Invasion	AI080
AAB70875(AI080)	Adherence and Invasion	AI080
AAB82330(AI008)	Adherence and Invasion	AI008
AAB82749(TX206)	Toxin	TX206
AAB93476(TX306)	Toxin	TX306
AAB93477(TX447)	Toxin	TX447
AAB97610(AI004)	Adherence and Invasion	AI004
AAB97611(AI004)	Adherence and Invasion	AI004
AAB97612(AI004)	Adherence and Invasion	AI004
AAB97613(AI004)	Adherence and Invasion	AI004
AAB97614(AI004)	Adherence and Invasion	AI004
AAB97615(AI004)	Adherence and Invasion	AI004
AAB97616(AI004)	Adherence and Invasion	AI004
AAC26217(TX455)	Toxin	TX455
AAC28313(AI035)	Adherence and Invasion	AI035
AAC28314(AI035)	Adherence and Invasion	AI035
AAC28315(AI035)	Adherence and Invasion	AI035
AAC28316(AI035)	Adherence and Invasion	AI035
AAC28317(AI035)	Adherence and Invasion	AI035
AAC28318(AI035)	Adherence and Invasion	AI035
AAC28319(AI035)	Adherence and Invasion	AI035
AAC31980(SS123)	Adherence and Invasion	SS123
AAC32850(TX214)	Toxin	TX214
AAC36805(SS007)	Secretion System	SS007
AAC41414(AI018)	Adherence and Invasion	AI018
AAC41415(AI018)	Adherence and Invasion	AI018
AAC41416(AI018)	Adherence and Invasion	AI018
AAC41417(AI018)	Adherence and Invasion	AI018
AAC41418(AI018)	Adherence and Invasion	AI018
AAC44120(TX430)	Toxin	TX430
AAC44560(SS147)	Adherence and Invasion	SS147
AAC44637(TX451)	Toxin	TX451
AAC44841(TX203)	Toxin	TX203
AAC45442(TX052)	Toxin	TX052
AAC45443(TX052)	Toxin	TX052
AAC45444(TX052)	Toxin	TX052
AAC61891(TX314)	Toxin	TX314
AAC61892(TX317)	Toxin	TX317
AAC62933(TX233)	Toxin	TX233
AAC82625(AI238)	Adherence and Invasion	AI238
AAC97162(TX294)	Toxin	TX294
AAD09858(AI304)	Adherence and Invasion	AI304
AAD10291(TX227)	Toxin	TX227
AAD10292(TX213)	Toxin	TX213
AAD10621(TX050)	Toxin	TX050
AAD10622(TX050)	Toxin	TX050
AAD10623(TX050)	Toxin	TX050
AAD24189(TX320)	Toxin	TX320
AAD25075(TX318)	Toxin	TX318
AAD26595(AI008)	Adherence and Invasion	AI008
AAD30557(AI034)	Adherence and Invasion	AI034
AAD40326(SS010)	Secretion System	SS010
AAD41751(SS079)	Adherence and Invasion	SS079
AAD43470(AI255)	Adherence and Invasion	AI255
AAD44022(AI015)	Adherence and Invasion	AI015
AAD44023(AI015)	Adherence and Invasion	AI015
AAD44024(AI015)	Adherence and Invasion	AI015
AAD44025(AI014)	Adherence and Invasion	AI014
AAD44026(AI014)	Adherence and Invasion	AI014
AAD44027(AI014)	Adherence and Invasion	AI014
AAD44028(AI014)	Adherence and Invasion	AI014
AAD44366(TX234)	Toxin	TX234
AAD46137(TX207)	Toxin	TX207
AAD53408(AI228)	Adherence and Invasion	AI228
AAF03942(AI373)	Adherence and Invasion	AI373
AAF09583(TX247)	Toxin	TX247
AAF33125(IA030)	Iron Acquisition	IA030
AAF33126(IA030)	Iron Acquisition	IA030
AAF33127(IA030)	Iron Acquisition	IA030
AAF33128(IA030)	Iron Acquisition	IA030
AAF33129(IA030)	Iron Acquisition	IA030
AAF33130(IA030)	Iron Acquisition	IA030
AAF33131(IA030)	Iron Acquisition	IA030
AAF33132(IA030)	Iron Acquisition	IA030
AAF33133(IA030)	Iron Acquisition	IA030
AAF33134(IA030)	Iron Acquisition	IA030
AAF33135(IA030)	Iron Acquisition	IA030
AAF33136(IA030)	Iron Acquisition	IA030
AAF33137(IA030)	Iron Acquisition	IA030
AAF33138(IA030)	Iron Acquisition	IA030
AAF33139(IA030)	Iron Acquisition	IA030
AAF33140(IA030)	Iron Acquisition	IA030
AAF33141(IA030)	Iron Acquisition	IA030
AAF34780(AI417)	Adherence and Invasion	AI417
AAF63035(SS150)	Secretion System	SS150
AAF63038(SS068)	Secretion System	SS068
AAF63040(SS151)	Secretion System	SS151
AAF63045(SS152)	Secretion System	SS152
AAF76375(TX313)	Toxin	TX313
AAF81761(TX438)	Toxin	TX438
AAF82683(TX388)	Toxin	TX388
AAF89667(TX302)	Toxin	TX302
AAF89668(TX303)	Toxin	TX303
AAF97897(TX038)	Toxin	TX038
AAG01453(SS007)	Secretion System	SS007
AAG01454(SS007)	Secretion System	SS007
AAG01455(SS007)	Secretion System	SS007
AAG01456(SS007)	Secretion System	SS007
AAG01457(SS007)	Secretion System	SS007
AAG01458(SS007)	Secretion System	SS007
AAG01459(SS007)	Secretion System	SS007
AAG01460(SS007)	Secretion System	SS007
AAG01461(SS007)	Secretion System	SS007
AAG01462(SS007)	Secretion System	SS007
AAG01463(SS007)	Secretion System	SS007
AAG01464(SS007)	Secretion System	SS007
AAG01465(SS007)	Secretion System	SS007
AAG01466(SS007)	Secretion System	SS007
AAG01467(SS007)	Secretion System	SS007
AAG01468(SS007)	Secretion System	SS007
AAG01469(SS007)	Secretion System	SS007
AAG10405(AI016)	Adherence and Invasion	AI016
AAG18638(AI445)	Adherence and Invasion	AI445
AAG18640(AI446)	Adherence and Invasion	AI446
AAG35409(TX218)	Toxin	TX218
AAG36711(TX332)	Toxin	TX332
AAG43526(TX235)	Toxin	TX235
AAK09045(AI025)	Adherence and Invasion	AI025
AAK09047(AI026)	Adherence and Invasion	AI026
AAK09048(AI026)	Adherence and Invasion	AI026
AAK09049(AI026)	Adherence and Invasion	AI026
AAK09050(AI026)	Adherence and Invasion	AI026
AAK09051(AI026)	Adherence and Invasion	AI026
AAK09052(AI026)	Adherence and Invasion	AI026
AAK09053(AI026)	Adherence and Invasion	AI026
AAK16195(AI015)	Adherence and Invasion	AI015
AAK16196(AI015)	Adherence and Invasion	AI015
AAK16197(AI015)	Adherence and Invasion	AI015
AAK16475(AI006)	Adherence and Invasion	AI006
AAK16476(AI006)	Adherence and Invasion	AI006
AAK16477(AI006)	Adherence and Invasion	AI006
AAK16478(AI006)	Adherence and Invasion	AI006
AAK16479(AI006)	Adherence and Invasion	AI006
AAK16480(AI006)	Adherence and Invasion	AI006
AAK17065(AI250)	Adherence and Invasion	AI250
AAK20919(AI143)	Adherence and Invasion	AI143
AAK20920(AI143)	Adherence and Invasion	AI143
AAK20921(AI143)	Adherence and Invasion	AI143
AAK20922(AI143)	Adherence and Invasion	AI143
AAK20923(AI143)	Adherence and Invasion	AI143
AAK20924(AI143)	Adherence and Invasion	AI143
AAK20925(AI143)	Adherence and Invasion	AI143
AAK20926(AI143)	Adherence and Invasion	AI143
AAK20927(AI143)	Adherence and Invasion	AI143
AAK50455(TX449)	Toxin	TX449
AAK64559(TX347)	Toxin	TX347
AAK73174(AI385)	Adherence and Invasion	AI385
AAK82422(AI073)	Adherence and Invasion	AI073
AAK82423(AI073)	Adherence and Invasion	AI073
AAK82424(AI073)	Adherence and Invasion	AI073
AAK82425(AI073)	Adherence and Invasion	AI073
AAK82426(AI073)	Adherence and Invasion	AI073
AAK82427(AI073)	Adherence and Invasion	AI073
AAK82428(AI073)	Adherence and Invasion	AI073
AAK82429(AI073)	Adherence and Invasion	AI073
AAK82430(AI073)	Adherence and Invasion	AI073
AAK82431(AI073)	Adherence and Invasion	AI073
AAK97134(AI022)	Adherence and Invasion	AI022
AAK97135(AI022)	Adherence and Invasion	AI022
AAK97136(AI022)	Adherence and Invasion	AI022
AAK97137(AI022)	Adherence and Invasion	AI022
AAL02230(TX148)	Toxin	TX148
AAL09480(AI191)	Adherence and Invasion	AI191
AAL11498(TX095)	Toxin	TX095
AAL13053(AI414)	Adherence and Invasion	AI414
AAL14967(TX147)	Toxin	TX147
AAL18821(SS070)	Secretion System	SS070
AAL26871(TX336)	Toxin	TX336
AAL31493(SS153)	Secretion System	SS153
AAL31637(AI033)	Adherence and Invasion	AI033
AAL47165(AI040)	Adherence and Invasion	AI040
AAL55665(TX028)	Toxin	TX028
AAL65278(IA009)	Iron Acquisition	IA009
AAL65279(IA009)	Iron Acquisition	IA009
AAL65280(IA009)	Iron Acquisition	IA009
AAL65281(IA009)	Iron Acquisition	IA009
AAL65282(IA009)	Iron Acquisition	IA009
AAL65283(IA009)	Iron Acquisition	IA009
AAL65284(IA009)	Iron Acquisition	IA009
AAL65285(IA009)	Iron Acquisition	IA009
AAL65286(IA009)	Iron Acquisition	IA009
AAL65287(IA009)	Iron Acquisition	IA009
AAL65288(IA009)	Iron Acquisition	IA009
AAL65289(IA009)	Iron Acquisition	IA009
AAL65290(IA009)	Iron Acquisition	IA009
AAM88295(AI009)	Adherence and Invasion	AI009
AAM88296(AI009)	Adherence and Invasion	AI009
AAM88297(AI009)	Adherence and Invasion	AI009
AAM88298(AI009)	Adherence and Invasion	AI009
AAM88302(TX078)	Toxin	TX078
AAM88303(TX078)	Toxin	TX078
AAM90673(AI185)	Adherence and Invasion	AI185
AAM91902(TX039)	Toxin	TX039
AAN04906(TX022)	Toxin	TX022
AAN07916(SS020)	Secretion System	SS020
AAN12397(AI285)	Adherence and Invasion	AI285
AAN38708(SS123)	Adherence and Invasion	SS123
AAN39121(TX461)	Toxin	TX461
AAN75204(AI104)	Adherence and Invasion	AI104
AAN75205(AI104)	Adherence and Invasion	AI104
AAN75206(AI104)	Adherence and Invasion	AI104
AAN75207(AI104)	Adherence and Invasion	AI104
AAN75208(AI104)	Adherence and Invasion	AI104
AAN75209(AI104)	Adherence and Invasion	AI104
AAN75210(AI104)	Adherence and Invasion	AI104
AAN75211(AI104)	Adherence and Invasion	AI104
AAN75212(AI104)	Adherence and Invasion	AI104
AAN75213(AI104)	Adherence and Invasion	AI104
AAN75214(AI104)	Adherence and Invasion	AI104
AAN75215(AI104)	Adherence and Invasion	AI104
AAN75216(AI104)	Adherence and Invasion	AI104
AAN75217(AI104)	Adherence and Invasion	AI104
AAN77507(TX452)	Toxin	TX452
AAO13295(TX225)	Toxin	TX225
AAO39719(TX209)	Toxin	TX209
AAO39720(TX216)	Toxin	TX216
AAO43108(AI154)	Adherence and Invasion	AI154
AAO73844(AI031)	Adherence and Invasion	AI031
AAO73845(AI031)	Adherence and Invasion	AI031
AAO73846(AI031)	Adherence and Invasion	AI031
AAO73847(AI031)	Adherence and Invasion	AI031
AAO73848(AI031)	Adherence and Invasion	AI031
AAO73849(AI031)	Adherence and Invasion	AI031
AAO73850(AI031)	Adherence and Invasion	AI031
AAO73851(AI031)	Adherence and Invasion	AI031
AAO73852(AI031)	Adherence and Invasion	AI031
AAO86513(TX006)	Toxin	TX006
AAO86514(TX006)	Toxin	TX006
AAP21063(SS114)	Adherence and Invasion	SS114
AAQ14326(TX208)	Toxin	TX208
AAQ19774(AI032)	Adherence and Invasion	AI032
AAQ19775(AI032)	Adherence and Invasion	AI032
AAQ19776(AI032)	Adherence and Invasion	AI032
AAQ19777(AI032)	Adherence and Invasion	AI032
AAQ20104(AI028)	Adherence and Invasion	AI028
AAQ20105(AI028)	Adherence and Invasion	AI028
AAQ20106(AI028)	Adherence and Invasion	AI028
AAQ20107(AI028)	Adherence and Invasion	AI028
AAQ20108(AI028)	Adherence and Invasion	AI028
AAQ21378(IA009)	Iron Acquisition	IA009
AAQ22366(AI292)	Adherence and Invasion	AI292
AAQ73470(TX278)	Toxin	TX278
AAR12524(IA024)	Iron Acquisition	IA024
AAR12525(IA024)	Iron Acquisition	IA024
AAR12526(IA024)	Iron Acquisition	IA024
AAR12527(IA024)	Iron Acquisition	IA024
AAR12528(IA024)	Iron Acquisition	IA024
AAR12529(IA024)	Iron Acquisition	IA024
AAR12530(IA024)	Iron Acquisition	IA024
AAR12531(IA024)	Iron Acquisition	IA024
AAR12533(IA024)	Iron Acquisition	IA024
AAR12559(IA024)	Iron Acquisition	IA024
AAR12561(IA024)	Iron Acquisition	IA024
AAR12562(IA024)	Iron Acquisition	IA024
AAR12563(IA024)	Iron Acquisition	IA024
AAR97343(TX397)	Toxin	TX397
AAS60191(TX242)	Toxin	TX242
AAS68357(TX289)	Toxin	TX289
AAS89659(SS134)	Secretion System	SS134
AAS89772(AI045)	Adherence and Invasion	AI045
AAS89773(AI045)	Adherence and Invasion	AI045
AAS89774(AI045)	Adherence and Invasion	AI045
AAS89775(AI045)	Adherence and Invasion	AI045
AAS89776(AI030)	Adherence and Invasion	AI030
AAS89777(AI030)	Adherence and Invasion	AI030
AAS89778(AI030)	Adherence and Invasion	AI030
AAS89779(AI030)	Adherence and Invasion	AI030
AAS91803(SS032)	Secretion System	SS032
AAS91804(SS032)	Secretion System	SS032
AAS91805(SS032)	Secretion System	SS032
AAS91806(SS032)	Secretion System	SS032
AAS91807(SS032)	Secretion System	SS032
AAS91808(SS032)	Secretion System	SS032
AAS91809(SS032)	Secretion System	SS032
AAS91810(SS032)	Secretion System	SS032
AAS91811(SS032)	Secretion System	SS032
AAS91812(SS032)	Secretion System	SS032
AAS91813(SS032)	Secretion System	SS032
AAS91814(SS032)	Secretion System	SS032
AAS91815(SS032)	Secretion System	SS032
AAS91816(SS032)	Secretion System	SS032
AAS91817(SS032)	Secretion System	SS032
AAS91818(SS032)	Secretion System	SS032
AAS91819(SS032)	Secretion System	SS032
AAS91820(SS032)	Secretion System	SS032
AAS91821(SS032)	Secretion System	SS032
AAS91822(SS032)	Secretion System	SS032
AAS91823(SS032)	Secretion System	SS032
AAS91824(SS032)	Secretion System	SS032
AAS91825(SS032)	Secretion System	SS032
AAS91826(SS032)	Secretion System	SS032
AAS91827(SS032)	Secretion System	SS032
AAS91828(SS032)	Secretion System	SS032
AAS91829(SS032)	Secretion System	SS032
AAS91830(SS032)	Secretion System	SS032
AAS91831(SS032)	Secretion System	SS032
AAS91832(SS032)	Secretion System	SS032
AAS91833(SS032)	Secretion System	SS032
AAS91834(SS032)	Secretion System	SS032
AAS91835(SS032)	Secretion System	SS032
AAS91836(SS032)	Secretion System	SS032
AAS91837(SS032)	Secretion System	SS032
AAS99229(AI047)	Adherence and Invasion	AI047
AAS99230(AI047)	Adherence and Invasion	AI047
AAS99231(AI047)	Adherence and Invasion	AI047
AAS99232(AI047)	Adherence and Invasion	AI047
AAT07440(AI019)	Adherence and Invasion	AI019
AAT07441(AI019)	Adherence and Invasion	AI019
AAT07442(AI019)	Adherence and Invasion	AI019
AAT07443(AI019)	Adherence and Invasion	AI019
AAT36311(SS098)	Adherence and Invasion	SS098
AAT46073(TX280)	Toxin	TX280
AAT48690(TX279)	Toxin	TX279
AAT92047(TX053)	Toxin	TX053
AAT92048(TX053)	Toxin	TX053
AAT92049(TX053)	Toxin	TX053
AAU14840(SS160)	Secretion System	SS160
AAU14841(SS157)	Secretion System	SS157
AAU14842(SS158)	Secretion System	SS158
AAU14843(SS159)	Secretion System	SS159
AAU44779(SS167)	Secretion System	SS167
AAU88262(TX057)	Toxin	TX057
AAU88263(TX057)	Toxin	TX057
AAU88264(TX057)	Toxin	TX057
AAU88268(TX055)	Toxin	TX055
AAU88269(TX055)	Toxin	TX055
AAU88270(TX055)	Toxin	TX055
AAV28716(TX283)	Toxin	TX283
AAV85946(AI420)	Adherence and Invasion	AI420
AAW55662(TX194)	Toxin	TX194
AAW66007(IA024)	Iron Acquisition	IA024
AAW66008(IA024)	Iron Acquisition	IA024
AAW66009(IA024)	Iron Acquisition	IA024
AAW66010(IA024)	Iron Acquisition	IA024
AAW80252(TX025)	Toxin	TX025
AAX53094(TX217)	Toxin	TX217
AAX78184(AI044)	Adherence and Invasion	AI044
AAX78185(AI044)	Adherence and Invasion	AI044
AAX78186(AI044)	Adherence and Invasion	AI044
AAX78187(AI044)	Adherence and Invasion	AI044
AAX78188(AI044)	Adherence and Invasion	AI044
AAX78189(AI044)	Adherence and Invasion	AI044
AAX78190(AI044)	Adherence and Invasion	AI044
AAX78191(AI044)	Adherence and Invasion	AI044
AAX78194(AI044)	Adherence and Invasion	AI044
AAX78439(TX286)	Toxin	TX286
AAX78440(TX290)	Toxin	TX290
AAY24695(TX361)	Toxin	TX361
AAY26145(TX460)	Toxin	TX460
AAZ68037(AI134)	Adherence and Invasion	AI134
AAZ68038(AI134)	Adherence and Invasion	AI134
AAZ68039(AI134)	Adherence and Invasion	AI134
AAZ68040(AI134)	Adherence and Invasion	AI134
AAZ68041(AI134)	Adherence and Invasion	AI134
AAZ99728(AI143)	Adherence and Invasion	AI143
AAZ99729(AI143)	Adherence and Invasion	AI143
AAZ99730(AI143)	Adherence and Invasion	AI143
AAZ99731(AI143)	Adherence and Invasion	AI143
AAZ99732(AI143)	Adherence and Invasion	AI143
AAZ99733(AI143)	Adherence and Invasion	AI143
AAZ99734(AI143)	Adherence and Invasion	AI143
AAZ99735(AI143)	Adherence and Invasion	AI143
AAZ99736(AI143)	Adherence and Invasion	AI143
AAZ99737(AI143)	Adherence and Invasion	AI143
AAZ99738(AI143)	Adherence and Invasion	AI143
AAZ99739(AI143)	Adherence and Invasion	AI143
AAZ99740(AI143)	Adherence and Invasion	AI143
AAZ99741(AI143)	Adherence and Invasion	AI143
AAZ99742(AI143)	Adherence and Invasion	AI143
AAZ99743(AI143)	Adherence and Invasion	AI143
AAZ99744(AI143)	Adherence and Invasion	AI143
AAZ99745(AI143)	Adherence and Invasion	AI143
AAZ99746(AI143)	Adherence and Invasion	AI143
AAZ99747(AI143)	Adherence and Invasion	AI143
AAZ99748(AI143)	Adherence and Invasion	AI143
AAZ99749(AI143)	Adherence and Invasion	AI143
AAZ99750(AI143)	Adherence and Invasion	AI143
AAZ99751(AI143)	Adherence and Invasion	AI143
AAZ99752(AI143)	Adherence and Invasion	AI143
AAZ99753(AI143)	Adherence and Invasion	AI143
AAZ99754(AI143)	Adherence and Invasion	AI143
AAZ99755(AI143)	Adherence and Invasion	AI143
AAZ99756(AI143)	Adherence and Invasion	AI143
ABB70817(TX267)	Toxin	TX267
ABB77402(SS007)	Secretion System	SS007
ABB77403(SS007)	Secretion System	SS007
ABB77404(SS007)	Secretion System	SS007
ABB77405(SS007)	Secretion System	SS007
ABB77406(SS007)	Secretion System	SS007
ABB77407(SS007)	Secretion System	SS007
ABB77408(SS007)	Secretion System	SS007
ABB77409(SS007)	Secretion System	SS007
ABB77410(SS007)	Secretion System	SS007
ABB77411(SS007)	Secretion System	SS007
ABB77412(SS007)	Secretion System	SS007
ABB77413(SS007)	Secretion System	SS007
ABB77414(SS007)	Secretion System	SS007
ABB77415(SS007)	Secretion System	SS007
ABB77416(SS007)	Secretion System	SS007
ABB77417(SS007)	Secretion System	SS007
ABB77418(SS007)	Secretion System	SS007
ABC67318(TX083)	Toxin	TX083
ABF57229(TX046)	Toxin	TX046
ABG47033(AI135)	Adherence and Invasion	AI135
ABG47034(AI135)	Adherence and Invasion	AI135
ABG47035(AI135)	Adherence and Invasion	AI135
ABG47036(AI135)	Adherence and Invasion	AI135
ABG49104(SS134)	Secretion System	SS134
ABH06556(SS032)	Secretion System	SS032
ABI14444(TX367)	Toxin	TX367
ABJ52834(TX454)	Toxin	TX454
ABK27165(TX126)	Toxin	TX126
ABK27166(TX125)	Toxin	TX125
ABK35074(TX221)	Toxin	TX221
ABK58691(TX406)	Toxin	TX406
ABK76643(TX083)	Toxin	TX083
ABL73998(AI416)	Adherence and Invasion	AI416
ABM73977(TX094)	Toxin	TX094
ABM73980(TX101)	Toxin	TX101
ABM73981(TX100)	Toxin	TX100
ABM73984(TX093)	Toxin	TX093
ABN49951(TX325)	Toxin	TX325
ABO30519(TX249)	Toxin	TX249
ABQ42352(SS127)	Adherence and Invasion	SS127
ABQ43328(SS128)	Adherence and Invasion	SS128
ABQ43330(SS127)	Adherence and Invasion	SS127
ABQ82087(TX261)	Toxin	TX261
ABR13262(SS032)	Secretion System	SS032
ABR67863(TX268)	Toxin	TX268
ABU50035(AI099)	Adherence and Invasion	AI099
ABU50036(AI099)	Adherence and Invasion	AI099
ABU50037(AI099)	Adherence and Invasion	AI099
ABU50038(AI099)	Adherence and Invasion	AI099
ABU50039(AI099)	Adherence and Invasion	AI099
ABU50040(AI099)	Adherence and Invasion	AI099
ABU50041(AI099)	Adherence and Invasion	AI099
ABU50042(AI099)	Adherence and Invasion	AI099
ABU50043(AI099)	Adherence and Invasion	AI099
ABU50044(AI099)	Adherence and Invasion	AI099
ABU50045(AI099)	Adherence and Invasion	AI099
ABU50046(AI099)	Adherence and Invasion	AI099
ABU50047(AI099)	Adherence and Invasion	AI099
ABU50048(AI099)	Adherence and Invasion	AI099
ABU50049(AI099)	Adherence and Invasion	AI099
ABU50050(AI099)	Adherence and Invasion	AI099
ABU51870(AI016)	Adherence and Invasion	AI016
ABU55302(TX077)	Toxin	TX077
ABU55303(TX077)	Toxin	TX077
ABW08088(TX271)	Toxin	TX271
ABZ81624(AI278)	Adherence and Invasion	AI278
ACA52194(TX369)	Toxin	TX369
ACA60977(TX439)	Toxin	TX439
ACC95445(TX327)	Toxin	TX327
ACE79194(TX409)	Toxin	TX409
ACF05257(AI017)	Adherence and Invasion	AI017
ACF05258(AI017)	Adherence and Invasion	AI017
ACF05259(AI017)	Adherence and Invasion	AI017
ACF05260(AI017)	Adherence and Invasion	AI017
ACF15199(TX351)	Toxin	TX351
ACF93710(TX435)	Toxin	TX435
ACH91610(TX250)	Toxin	TX250
ACI22625(TX328)	Toxin	TX328
ACI49664(AI133)	Adherence and Invasion	AI133
ACI49665(AI133)	Adherence and Invasion	AI133
ACI49666(AI133)	Adherence and Invasion	AI133
ACI49667(AI133)	Adherence and Invasion	AI133
ACI49668(AI132)	Adherence and Invasion	AI132
ACI49669(AI132)	Adherence and Invasion	AI132
ACI49670(AI132)	Adherence and Invasion	AI132
ACI49671(AI132)	Adherence and Invasion	AI132
ACI49672(AI132)	Adherence and Invasion	AI132
ACI49673(AI132)	Adherence and Invasion	AI132
ACJ76902(TX404)	Toxin	TX404
ACM44932(TX462)	Toxin	TX462
ACN73257(TX428)	Toxin	TX428
ACN87260(TX373)	Toxin	TX373
ACN87261(TX372)	Toxin	TX372
ACou|AE016830.1|gene1599|Aminocoumarins|Aminocoumarin-resistant_DNA_topoisomerases|PARE	Aminocoumarins	Aminocoumarin-resistant DNA topoisomerases	PARE
ACou|AF170880.4|gene1|Aminocoumarins|Aminocoumarin_efflux_pump|NOVA	Aminocoumarins	Aminocoumarin efflux pump	NOVA
ACou|AF205854.1|orf0|gene|Aminocoumarins|Aminocoumarin-resistant_DNA_topoisomerases|GYRB	Aminocoumarins	Aminocoumarin-resistant DNA topoisomerases	GYRB
ACou|AF235050.4|gene33|Aminocoumarins|Aminocoumarin-resistant_DNA_topoisomerases|GYRB	Aminocoumarins	Aminocoumarin-resistant DNA topoisomerases	GYRB
ACou|AF329398.1|gene37|Aminocoumarins|Aminocoumarin-resistant_DNA_topoisomerases|GYRB	Aminocoumarins	Aminocoumarin-resistant DNA topoisomerases	GYRB
ACou|AY136281.1|gene1|Aminocoumarins|Aminocoumarin-resistant_DNA_topoisomerases|GYRB	Aminocoumarins	Aminocoumarin-resistant DNA topoisomerases	GYRB
ACou|CP000034.1|gene3210|Aminocoumarins|Aminocoumarin-resistant_DNA_topoisomerases|PARE	Aminocoumarins	Aminocoumarin-resistant DNA topoisomerases	PARE
ACou|CP000647.1|gene3444|Aminocoumarins|Aminocoumarin-resistant_DNA_topoisomerases|PARE	Aminocoumarins	Aminocoumarin-resistant DNA topoisomerases	PARE
ACou|CP000675.2|gene802|Aminocoumarins|Aminocoumarin-resistant_DNA_topoisomerases|PARE	Aminocoumarins	Aminocoumarin-resistant DNA topoisomerases	PARE
ACou|CP001138.1|gene3336|Aminocoumarins|Aminocoumarin-resistant_DNA_topoisomerases|PARE	Aminocoumarins	Aminocoumarin-resistant DNA topoisomerases	PARE
ACou|CP001581.1|gene3049|Aminocoumarins|Aminocoumarin-resistant_DNA_topoisomerases|PARE	Aminocoumarins	Aminocoumarin-resistant DNA topoisomerases	PARE
ACou|CP002695.1|gene1273|Aminocoumarins|Aminocoumarin-resistant_DNA_topoisomerases|PARE	Aminocoumarins	Aminocoumarin-resistant DNA topoisomerases	PARE
ACou|CP003583.1|gene1173|Aminocoumarins|Aminocoumarin-resistant_DNA_topoisomerases|PARE	Aminocoumarins	Aminocoumarin-resistant DNA topoisomerases	PARE
ACou|CP004022.1|gene2481|Aminocoumarins|Aminocoumarin-resistant_DNA_topoisomerases|PARE	Aminocoumarins	Aminocoumarin-resistant DNA topoisomerases	PARE
ACou|CR628337.1|gene758|Aminocoumarins|Aminocoumarin-resistant_DNA_topoisomerases|PARE	Aminocoumarins	Aminocoumarin-resistant DNA topoisomerases	PARE
ACou|FN543093.2|gene3601|Aminocoumarins|Aminocoumarin-resistant_DNA_topoisomerases|PARE	Aminocoumarins	Aminocoumarin-resistant DNA topoisomerases	PARE
ACou|NC_002516.2.879897|Aminocoumarins|Aminocoumarin-resistant_DNA_topoisomerases|PARE	Aminocoumarins	Aminocoumarin-resistant DNA topoisomerases	PARE
ACou|NC_002745.1124025|Aminocoumarins|Aminocoumarin-resistant_DNA_topoisomerases|PARE	Aminocoumarins	Aminocoumarin-resistant DNA topoisomerases	PARE
ACou|NC_002758.1121329|Aminocoumarins|Aminocoumarin-resistant_DNA_topoisomerases|PARE	Aminocoumarins	Aminocoumarin-resistant DNA topoisomerases	PARE
ACou|NC_002951.3236245|Aminocoumarins|Aminocoumarin-resistant_DNA_topoisomerases|PARE	Aminocoumarins	Aminocoumarin-resistant DNA topoisomerases	PARE
ACou|NC_002952.2859942|Aminocoumarins|Aminocoumarin-resistant_DNA_topoisomerases|PARE	Aminocoumarins	Aminocoumarin-resistant DNA topoisomerases	PARE
ACou|NC_003098.1.934298|Aminocoumarins|Aminocoumarin-resistant_DNA_topoisomerases|PARE	Aminocoumarins	Aminocoumarin-resistant DNA topoisomerases	PARE
ACou|NC_003112.2.903425|Aminocoumarins|Aminocoumarin-resistant_DNA_topoisomerases|PARE	Aminocoumarins	Aminocoumarin-resistant DNA topoisomerases	PARE
ACou|NC_003197.1.1254704|Aminocoumarins|Aminocoumarin-resistant_DNA_topoisomerases|PARE	Aminocoumarins	Aminocoumarin-resistant DNA topoisomerases	PARE
ACou|NC_003923.1003353|Aminocoumarins|Aminocoumarin-resistant_DNA_topoisomerases|PARE	Aminocoumarins	Aminocoumarin-resistant DNA topoisomerases	PARE
ACou|NC_006582.1.320275|Aminocoumarins|Aminocoumarin-resistant_DNA_topoisomerases|PARE	Aminocoumarins	Aminocoumarin-resistant DNA topoisomerases	PARE
ACou|NC_007622.3794232|Aminocoumarins|Aminocoumarin-resistant_DNA_topoisomerases|PARE	Aminocoumarins	Aminocoumarin-resistant DNA topoisomerases	PARE
ACou|NC_007793.3913375|Aminocoumarins|Aminocoumarin-resistant_DNA_topoisomerases|PARE	Aminocoumarins	Aminocoumarin-resistant DNA topoisomerases	PARE
ACou|NC_007795.3920057|Aminocoumarins|Aminocoumarin-resistant_DNA_topoisomerases|PARE	Aminocoumarins	Aminocoumarin-resistant DNA topoisomerases	PARE
ACou|NC_008702.1.4609137|Aminocoumarins|Aminocoumarin-resistant_DNA_topoisomerases|PARE	Aminocoumarins	Aminocoumarin-resistant DNA topoisomerases	PARE
ACou|NC_009725.1.5460263|Aminocoumarins|Aminocoumarin-resistant_DNA_topoisomerases|PARE	Aminocoumarins	Aminocoumarin-resistant DNA topoisomerases	PARE
ACou|NC_010400.5986295|Aminocoumarins|Aminocoumarin-resistant_DNA_topoisomerases|PARE	Aminocoumarins	Aminocoumarin-resistant DNA topoisomerases	PARE
ACou|NC_010410.6000336|Aminocoumarins|Aminocoumarin-resistant_DNA_topoisomerases|PARE	Aminocoumarins	Aminocoumarin-resistant DNA topoisomerases	PARE
ACou|NC_010611.6235284|Aminocoumarins|Aminocoumarin-resistant_DNA_topoisomerases|PARE	Aminocoumarins	Aminocoumarin-resistant DNA topoisomerases	PARE
ACou|NC_012469.1.7686068|Aminocoumarins|Aminocoumarin-resistant_DNA_topoisomerases|PARE	Aminocoumarins	Aminocoumarin-resistant DNA topoisomerases	PARE
ACou|NC_012491.1.7719846|Aminocoumarins|Aminocoumarin-resistant_DNA_topoisomerases|PARE	Aminocoumarins	Aminocoumarin-resistant DNA topoisomerases	PARE
ACP43735(TX368)	Toxin	TX368
ACQ91257(TX257)	Toxin	TX257
ACQ99547(TX269)	Toxin	TX269
ACR43758(TX374)	Toxin	TX374
ACS93601(TX307)	Toxin	TX307
ACT34172(TX243)	Toxin	TX243
ACU24782(TX375)	Toxin	TX375
ACU57499(TX371)	Toxin	TX371
ADB25073(AI084)	Adherence and Invasion	AI084
ADB25074(AI084)	Adherence and Invasion	AI084
ADB25075(AI084)	Adherence and Invasion	AI084
ADB25076(AI084)	Adherence and Invasion	AI084
ADB25077(AI084)	Adherence and Invasion	AI084
ADE27985(TX376)	Toxin	TX376
ADJ17717(SS170)	Secretion System	SS170
AF310956.2.gene5	Glycopeptides	VanB-type resistance protein	VANHB
AGly|3Aac6-Iae|AB104852|1935-2486|552|Aminoglycosides|Aminoglycoside_N-acetyltransferases|AAC6-PRIME	Aminoglycosides	Aminoglycoside N-acetyltransferases	AAC6-PRIME
AGly|Aac2-Ie|NC_011896|3039059-3039607|549|Aminoglycosides|Aminoglycoside_N-acetyltransferases|AAC2-PRIME	Aminoglycosides	Aminoglycoside N-acetyltransferases	AAC2-PRIME
AGly|Aac3-I|AJ877225|5293-5757|465|Aminoglycosides|Aminoglycoside_N-acetyltransferases|AAC3	Aminoglycosides	Aminoglycoside N-acetyltransferases	AAC3
AGly|Aac3-Ib|Aac6-Ib|AF355189|1435-2439|1005|Aminoglycosides|Aminoglycoside_N-acetyltransferases|AAC6-PRIME	Aminoglycosides	Aminoglycoside N-acetyltransferases	AAC6-PRIME
AGly|Aac3-IIa|X51534|91-951|861|Aminoglycosides|Aminoglycoside_N-acetyltransferases|AAC3	Aminoglycosides	Aminoglycoside N-acetyltransferases	AAC3
AGly|Aac3-IIc|X54723|819-1679|861|Aminoglycosides|Aminoglycoside_N-acetyltransferases|AAC3	Aminoglycosides	Aminoglycoside N-acetyltransferases	AAC3
AGly|Aac3-IId|EU022314|1-861|861|Aminoglycosides|Aminoglycoside_N-acetyltransferases|AAC3	Aminoglycosides	Aminoglycoside N-acetyltransferases	AAC3
AGly|Aac3-IIe|EU022315|1-861|861|Aminoglycosides|Aminoglycoside_N-acetyltransferases|AAC3	Aminoglycosides	Aminoglycoside N-acetyltransferases	AAC3
AGly|Aac3-Ik|BX571856|765853-766296|444|Aminoglycosides|Aminoglycoside_N-acetyltransferases|AAC3	Aminoglycosides	Aminoglycoside N-acetyltransferases	AAC3
AGly|Aac3-VIa|M88012|193-1092|900|Aminoglycosides|Aminoglycoside_N-acetyltransferases|AAC3	Aminoglycosides	Aminoglycoside N-acetyltransferases	AAC3
AGly|Aac6-31|AJ640197|2474-2992|519|Aminoglycosides|Aminoglycoside_N-acetyltransferases|AAC6-PRIME	Aminoglycosides	Aminoglycoside N-acetyltransferases	AAC6-PRIME
AGly|Aac6-32|EF614235|2247-2801|555|Aminoglycosides|Aminoglycoside_N-acetyltransferases|AAC6-PRIME	Aminoglycosides	Aminoglycoside N-acetyltransferases	AAC6-PRIME
AGly|Aac6-Aph2|M13771|304-1743|1440|Aminoglycosides|Aminoglycoside_N-acetyltransferases|AAC6-PRIME	Aminoglycosides	Aminoglycoside N-acetyltransferases	AAC6-PRIME
AGly|Aac6-I30|AY289608|1524-2078|555|Aminoglycosides|Aminoglycoside_N-acetyltransferases|AAC6-PRIME	Aminoglycosides	Aminoglycoside N-acetyltransferases	AAC6-PRIME
AGly|Aac6-Iaa|NC_003197|1707358-1707795|438|Aminoglycosides|Aminoglycoside_N-acetyltransferases|AAC6-PRIME	Aminoglycosides	Aminoglycoside N-acetyltransferases	AAC6-PRIME
AGly|Aac6-Iaf|AB462903|1200-1751|552|Aminoglycosides|Aminoglycoside_N-acetyltransferases|AAC6-PRIME	Aminoglycosides	Aminoglycoside N-acetyltransferases	AAC6-PRIME
AGly|Aac6-Iai|EU886977|544-1110|567|Aminoglycosides|Aminoglycoside_N-acetyltransferases|AAC6-PRIME	Aminoglycosides	Aminoglycoside N-acetyltransferases	AAC6-PRIME
AGly|Aac6-Ib|M21682|380-985|606|Aminoglycosides|Aminoglycoside_N-acetyltransferases|AAC6-PRIME	Aminoglycosides	Aminoglycoside N-acetyltransferases	AAC6-PRIME
AGly|Aac6-Ig|L09246|544-981|438|Aminoglycosides|Aminoglycoside_N-acetyltransferases|AAC6-PRIME	Aminoglycosides	Aminoglycoside N-acetyltransferases	AAC6-PRIME
AGly|Aac6-Ih|L29044|352-792|441|Aminoglycosides|Aminoglycoside_N-acetyltransferases|AAC6-PRIME	Aminoglycosides	Aminoglycoside N-acetyltransferases	AAC6-PRIME
AGly|Aac6-IIa|M29695|707-1261|555|Aminoglycosides|Aminoglycoside_N-acetyltransferases|AAC6-PRIME	Aminoglycosides	Aminoglycoside N-acetyltransferases	AAC6-PRIME
AGly|Aac6-IIb|L06163|532-1074|543|Aminoglycosides|Aminoglycoside_N-acetyltransferases|AAC6-PRIME	Aminoglycosides	Aminoglycoside N-acetyltransferases	AAC6-PRIME
AGly|Aac6-IIc|AF162771|62-643|582|Aminoglycosides|Aminoglycoside_N-acetyltransferases|AAC6-PRIME	Aminoglycosides	Aminoglycoside N-acetyltransferases	AAC6-PRIME
AGly|Aac6-Ik|L29510|369-806|438|Aminoglycosides|Aminoglycoside_N-acetyltransferases|AAC6-PRIME	Aminoglycosides	Aminoglycoside N-acetyltransferases	AAC6-PRIME
AGly|Aac6-IL|Z54241|530-1051|522|Aminoglycosides|Aminoglycoside_N-acetyltransferases|AAC6-PRIME	Aminoglycosides	Aminoglycoside N-acetyltransferases	AAC6-PRIME
AGly|Aac6-Iq|AF047556|127-678|552|Aminoglycosides|Aminoglycoside_N-acetyltransferases|AAC6-PRIME	Aminoglycosides	Aminoglycoside N-acetyltransferases	AAC6-PRIME
AGly|Aac6-Is|AF031327|1-441|441|Aminoglycosides|Aminoglycoside_N-acetyltransferases|AAC6-PRIME	Aminoglycosides	Aminoglycoside N-acetyltransferases	AAC6-PRIME
AGly|Aac6-It|AF031328|1-441|441|Aminoglycosides|Aminoglycoside_N-acetyltransferases|AAC6-PRIME	Aminoglycosides	Aminoglycoside N-acetyltransferases	AAC6-PRIME
AGly|Aac6-Iu|AF031329|1-441|441|Aminoglycosides|Aminoglycoside_N-acetyltransferases|AAC6-PRIME	Aminoglycosides	Aminoglycoside N-acetyltransferases	AAC6-PRIME
AGly|Aac6-Iv|AF031330|1-441|441|Aminoglycosides|Aminoglycoside_N-acetyltransferases|AAC6-PRIME	Aminoglycosides	Aminoglycoside N-acetyltransferases	AAC6-PRIME
AGly|Aac6-Iw|AF031331|1-441|441|Aminoglycosides|Aminoglycoside_N-acetyltransferases|AAC6-PRIME	Aminoglycosides	Aminoglycoside N-acetyltransferases	AAC6-PRIME
AGly|Aac6-Iy|AF144880|3452-3979|438|Aminoglycosides|Aminoglycoside_N-acetyltransferases|AAC6-PRIME	Aminoglycosides	Aminoglycoside N-acetyltransferases	AAC6-PRIME
AGly|aac6-prime-Ib-cr_1_DQ303918|Aminoglycosides|Aminoglycoside_N-acetyltransferases|AAC6-PRIME	Aminoglycosides	Aminoglycoside N-acetyltransferases	AAC6-PRIME
AGly|aac6-prime-Ib-cr_3_EF210035|Aminoglycosides|Aminoglycoside_N-acetyltransferases|AAC6-PRIME	Aminoglycosides	Aminoglycoside N-acetyltransferases	AAC6-PRIME
AGly|AacA29b|AY139599|768-1148|381|Aminoglycosides|Aminoglycoside_N-acetyltransferases|AAC6-PRIME	Aminoglycosides	Aminoglycoside N-acetyltransferases	AAC6-PRIME
AGly|AacA4|AF416297|2738-3304|567|Aminoglycosides|Aminoglycoside_N-acetyltransferases|AAC6-PRIME	Aminoglycosides	Aminoglycoside N-acetyltransferases	AAC6-PRIME
AGly|Aad9|M69221|271-1038|768|Aminoglycosides|Aminoglycoside_O-nucleotidyltransferases|ANT9	Aminoglycosides	Aminoglycoside O-nucleotidyltransferases	ANT9
AGly|aadA1_1_X02340|Aminoglycosides|Aminoglycoside_O-nucleotidyltransferases|ANT3-DPRIME	Aminoglycosides	Aminoglycoside O-nucleotidyltransferases	ANT3-DPRIME
AGly|aadA1_2_FJ591054|Aminoglycosides|Aminoglycoside_O-nucleotidyltransferases|ANT3-DPRIME	Aminoglycosides	Aminoglycoside O-nucleotidyltransferases	ANT3-DPRIME
AGly|aadA1_2_JN815078|Aminoglycosides|Aminoglycoside_O-nucleotidyltransferases|ANT3-DPRIME	Aminoglycosides	Aminoglycoside O-nucleotidyltransferases	ANT3-DPRIME
AGly|aadA1_5_JQ480156|Aminoglycosides|Aminoglycoside_O-nucleotidyltransferases|ANT3-DPRIME	Aminoglycosides	Aminoglycoside O-nucleotidyltransferases	ANT3-DPRIME
AGly|AadA1-pm|JQ690540|7968-8798|831|Aminoglycosides|Aminoglycoside_O-nucleotidyltransferases|ANT3-DPRIME	Aminoglycosides	Aminoglycoside O-nucleotidyltransferases	ANT3-DPRIME
AGly|AadA1|M95287|3320-4111|792|Aminoglycosides|Aminoglycoside_O-nucleotidyltransferases|ANT3-DPRIME	Aminoglycosides	Aminoglycoside O-nucleotidyltransferases	ANT3-DPRIME
AGly|aadA11_1_AY144590|Aminoglycosides|Aminoglycoside_O-nucleotidyltransferases|ANT3-DPRIME	Aminoglycosides	Aminoglycoside O-nucleotidyltransferases	ANT3-DPRIME
AGly|AadA11|AJ567827|1-792|792|Aminoglycosides|Aminoglycoside_O-nucleotidyltransferases|ANT3-DPRIME	Aminoglycosides	Aminoglycoside O-nucleotidyltransferases	ANT3-DPRIME
AGly|AadA12|AY665771|1-792|792|Aminoglycosides|Aminoglycoside_O-nucleotidyltransferases|ANT3-DPRIME	Aminoglycosides	Aminoglycoside O-nucleotidyltransferases	ANT3-DPRIME
AGly|AadA13|AY713504|1-798|798|Aminoglycosides|Aminoglycoside_O-nucleotidyltransferases|ANT3-DPRIME	Aminoglycosides	Aminoglycoside O-nucleotidyltransferases	ANT3-DPRIME
AGly|AadA15|DQ393783|1800-2591|792|Aminoglycosides|Aminoglycoside_O-nucleotidyltransferases|ANT3-DPRIME	Aminoglycosides	Aminoglycoside O-nucleotidyltransferases	ANT3-DPRIME
AGly|AadA16|EU675686|3197-4042|846|Aminoglycosides|Aminoglycoside_O-nucleotidyltransferases|ANT3-DPRIME	Aminoglycosides	Aminoglycoside O-nucleotidyltransferases	ANT3-DPRIME
AGly|AadA17|FJ460181|774-1565|792|Aminoglycosides|Aminoglycoside_O-nucleotidyltransferases|ANT3-DPRIME	Aminoglycosides	Aminoglycoside O-nucleotidyltransferases	ANT3-DPRIME
AGly|aadA2_2_JQ363967|Aminoglycosides|Aminoglycoside_O-nucleotidyltransferases|ANT3-DPRIME	Aminoglycosides	Aminoglycoside O-nucleotidyltransferases	ANT3-DPRIME
AGly|AadA21|AY171244|47-838|792|Aminoglycosides|Aminoglycoside_O-nucleotidyltransferases|ANT3-DPRIME	Aminoglycosides	Aminoglycoside O-nucleotidyltransferases	ANT3-DPRIME
AGly|AadA22|AM261837|74-865|792|Aminoglycosides|Aminoglycoside_O-nucleotidyltransferases|ANT3-DPRIME	Aminoglycosides	Aminoglycoside O-nucleotidyltransferases	ANT3-DPRIME
AGly|AadA23|AJ809407|119-898|781|Aminoglycosides|Aminoglycoside_O-nucleotidyltransferases|ANT3-DPRIME	Aminoglycosides	Aminoglycoside O-nucleotidyltransferases	ANT3-DPRIME
AGly|AadA24|HQ123586|88-768|781|Aminoglycosides|Aminoglycoside_O-nucleotidyltransferases|ANT3-DPRIME	Aminoglycosides	Aminoglycoside O-nucleotidyltransferases	ANT3-DPRIME
AGly|AadA3|AF047479|1296-2087|792|Aminoglycosides|Aminoglycoside_O-nucleotidyltransferases|ANT3-DPRIME	Aminoglycosides	Aminoglycoside O-nucleotidyltransferases	ANT3-DPRIME
AGly|AadA4|AY138986|1-798|789|Aminoglycosides|Aminoglycoside_O-nucleotidyltransferases|ANT3-DPRIME	Aminoglycosides	Aminoglycoside O-nucleotidyltransferases	ANT3-DPRIME
AGly|AadA5|AF137361|64-852|789|Aminoglycosides|Aminoglycoside_O-nucleotidyltransferases|ANT3-DPRIME	Aminoglycosides	Aminoglycoside O-nucleotidyltransferases	ANT3-DPRIME
AGly|AadA6|AF140629|61-906|846|Aminoglycosides|Aminoglycoside_O-nucleotidyltransferases|ANT3-DPRIME	Aminoglycosides	Aminoglycoside O-nucleotidyltransferases	ANT3-DPRIME
AGly|AadA7|AF224733|32-829|798|Aminoglycosides|Aminoglycoside_O-nucleotidyltransferases|ANT3-DPRIME	Aminoglycosides	Aminoglycoside O-nucleotidyltransferases	ANT3-DPRIME
AGly|AadA8|AF326210|1-792|792|Aminoglycosides|Aminoglycoside_O-nucleotidyltransferases|ANT3-DPRIME	Aminoglycosides	Aminoglycoside O-nucleotidyltransferases	ANT3-DPRIME
AGly|AadA8b|AM040708|1174-1965|792|Aminoglycosides|Aminoglycoside_O-nucleotidyltransferases|ANT3-DPRIME	Aminoglycosides	Aminoglycoside O-nucleotidyltransferases	ANT3-DPRIME
AGly|AadA9|AJ420072|26773-27609|837|Aminoglycosides|Aminoglycoside_O-nucleotidyltransferases|ANT3-DPRIME	Aminoglycosides	Aminoglycoside O-nucleotidyltransferases	ANT3-DPRIME
AGly|AadB|JQ690540|4275-4808|534|Aminoglycosides|Aminoglycoside_O-nucleotidyltransferases|ANT2-DPRIME	Aminoglycosides	Aminoglycoside O-nucleotidyltransferases	ANT2-DPRIME
AGly|AadE-Pp|HE577054|1299623-1300477|855|Aminoglycosides|Aminoglycoside_O-nucleotidyltransferases|ANT6	Aminoglycosides	Aminoglycoside O-nucleotidyltransferases	ANT6
AGly|AadK-Pm|CP002869|4442322-4441435|888|Aminoglycosides|Aminoglycoside_O-nucleotidyltransferases|ANT6	Aminoglycosides	Aminoglycoside O-nucleotidyltransferases	ANT6
AGly|AB104852.1|gene4|Aminoglycosides|Aminoglycoside_O-nucleotidyltransferases|ANT3-DPRIME	Aminoglycosides	Aminoglycoside O-nucleotidyltransferases	ANT3-DPRIME
AGly|AB114632.1|gene2|Aminoglycosides|Aminoglycoside_O-nucleotidyltransferases|ANT3-DPRIME	Aminoglycosides	Aminoglycoside O-nucleotidyltransferases	ANT3-DPRIME
AGly|AF031332.1|gene1|Aminoglycosides|Aminoglycoside_N-acetyltransferases|AAC6-PRIME	Aminoglycosides	Aminoglycoside N-acetyltransferases	AAC6-PRIME
AGly|AF043381.1|gene2|Aminoglycosides|Aminoglycoside_N-acetyltransferases|AAC6-PRIME	Aminoglycosides	Aminoglycoside N-acetyltransferases	AAC6-PRIME
AGly|AF047479.2|gene10|Aminoglycosides|Aminoglycoside_O-nucleotidyltransferases|ANT3-DPRIME	Aminoglycosides	Aminoglycoside O-nucleotidyltransferases	ANT3-DPRIME
AGly|AF047556.1|gene1|Aminoglycosides|Aminoglycoside_N-acetyltransferases|AAC6-PRIME	Aminoglycosides	Aminoglycoside N-acetyltransferases	AAC6-PRIME
AGly|AF162771.1|gene2|Aminoglycosides|Aminoglycoside_N-acetyltransferases|AAC6-PRIME	Aminoglycosides	Aminoglycoside N-acetyltransferases	AAC6-PRIME
AGly|AF205943.1|gene15|Aminoglycosides|Aminoglycoside_O-nucleotidyltransferases|ANT3-DPRIME	Aminoglycosides	Aminoglycoside O-nucleotidyltransferases	ANT3-DPRIME
AGly|AF263519.1|gene4|Aminoglycosides|Aminoglycoside_N-acetyltransferases|AAC6-PRIME	Aminoglycosides	Aminoglycoside N-acetyltransferases	AAC6-PRIME
AGly|AF313472.2|gene15|Aminoglycosides|Aminoglycoside_O-phosphotransferases|APH3-DPRIME	Aminoglycosides	Aminoglycoside O-phosphotransferases	APH3-DPRIME
AGly|AF313472.2|gene16|Aminoglycosides|Aminoglycoside_O-phosphotransferases|APH6	Aminoglycosides	Aminoglycoside O-phosphotransferases	APH6
AGly|AF318077.1|gene1|Aminoglycosides|Aminoglycoside_N-acetyltransferases|AAC6-PRIME	Aminoglycosides	Aminoglycoside N-acetyltransferases	AAC6-PRIME
AGly|AF355189.1|gene2|1|Aminoglycosides|Aminoglycoside_N-acetyltransferases|AAC3-PRIME	Aminoglycosides	Aminoglycoside N-acetyltransferases	AAC3-PRIME
AGly|AF355189.1|gene2|2|Aminoglycosides|Aminoglycoside_N-acetyltransferases|AAC6-PRIME	Aminoglycosides	Aminoglycoside N-acetyltransferases	AAC6-PRIME
AGly|AJ487033.2|gene1|Aminoglycosides|Aminoglycoside_O-nucleotidyltransferases|ANT2-DPRIME	Aminoglycosides	Aminoglycoside O-nucleotidyltransferases	ANT2-DPRIME
AGly|AJ809407.1|gene1|Aminoglycosides|Aminoglycoside_O-nucleotidyltransferases|ANT3-DPRIME	Aminoglycosides	Aminoglycoside O-nucleotidyltransferases	ANT3-DPRIME
AGly|AM087405.1|gene3|Aminoglycosides|Aminoglycoside_O-nucleotidyltransferases|ANT3-DPRIME	Aminoglycosides	Aminoglycoside O-nucleotidyltransferases	ANT3-DPRIME
AGly|AM283490.1|gene4|Aminoglycosides|Aminoglycoside_N-acetyltransferases|AAC6-PRIME	Aminoglycosides	Aminoglycoside N-acetyltransferases	AAC6-PRIME
AGly|Ant6-Ia|AF330699|22-930|909|Aminoglycosides|Aminoglycoside_O-nucleotidyltransferases|ANT6	Aminoglycosides	Aminoglycoside O-nucleotidyltransferases	ANT6
AGly|Ant6-Ib|FN594949|27482-28339|858|Aminoglycosides|Aminoglycoside_O-nucleotidyltransferases|ANT6	Aminoglycosides	Aminoglycoside O-nucleotidyltransferases	ANT6
AGly|APH-Stph|HE579073|1778413-1779213|801|Aminoglycosides|Aminoglycoside_O-phosphotransferases|APH3-PRIME	Aminoglycosides	Aminoglycoside O-phosphotransferases	APH3-PRIME
AGly|aph2-dprime-Ib_1_AF337947|Aminoglycosides|Aminoglycoside_O-phosphotransferases|APH2-DPRIME	Aminoglycosides	Aminoglycoside O-phosphotransferases	APH2-DPRIME
AGly|Aph2-dprime-Id|AF016483|131-1036|906|Aminoglycosides|Aminoglycoside_O-phosphotransferases|APH2-DPRIME	Aminoglycosides	Aminoglycoside O-phosphotransferases	APH2-DPRIME
AGly|Aph2-dprime-Ie|AY939911|3536-4441|906|Aminoglycosides|Aminoglycoside_O-phosphotransferases|APH2-DPRIME	Aminoglycosides	Aminoglycoside O-phosphotransferases	APH2-DPRIME
AGly|Aph2-Ib|AF207840|272-1171|900|Aminoglycosides|Aminoglycoside_O-phosphotransferases|APH2-DPRIME	Aminoglycosides	Aminoglycoside O-phosphotransferases	APH2-DPRIME
AGly|Aph3_prime-VIa_1_X07753|Aminoglycosides|Aminoglycoside_O-phosphotransferases|APH3-PRIME	Aminoglycosides	Aminoglycoside O-phosphotransferases	APH3-PRIME
AGly|Aph3-dprime-Ia|FJ172370|38668-39483|816|Aminoglycosides|Aminoglycoside_O-phosphotransferases|APH3-DPRIME	Aminoglycosides	Aminoglycoside O-phosphotransferases	APH3-DPRIME
AGly|aph3-dprime-Ic_1_DQ336355|Aminoglycosides|Aminoglycoside_O-phosphotransferases|APH3-DPRIME	Aminoglycosides	Aminoglycoside O-phosphotransferases	APH3-DPRIME
AGly|Aph3-dprime-Ic|DQ336355|603-1367|816|Aminoglycosides|Aminoglycoside_O-phosphotransferases|APH3-DPRIME	Aminoglycosides	Aminoglycoside O-phosphotransferases	APH3-DPRIME
AGly|Aph3-Ia|HQ840942|23569-24384|816|Aminoglycosides|Aminoglycoside_O-phosphotransferases|APH3-PRIME	Aminoglycosides	Aminoglycoside O-phosphotransferases	APH3-PRIME
AGly|aph3-prime-Ia_1_V00359|Aminoglycosides|Aminoglycoside_O-phosphotransferases|APH3-PRIME	Aminoglycosides	Aminoglycoside O-phosphotransferases	APH3-PRIME
AGly|aph3-prime-IIc_1_AM743169|Aminoglycosides|Aminoglycoside_O-phosphotransferases|APH3-PRIME	Aminoglycosides	Aminoglycoside O-phosphotransferases	APH3-PRIME
AGly|aph3-prime-Va_1_K00432|Aminoglycosides|Aminoglycoside_O-phosphotransferases|APH3-PRIME	Aminoglycosides	Aminoglycoside O-phosphotransferases	APH3-PRIME
AGly|Aph3-Va|U24442|680-1456|780|Aminoglycosides|Aminoglycoside_O-phosphotransferases|APH3-PRIME	Aminoglycosides	Aminoglycoside O-phosphotransferases	APH3-PRIME
AGly|Aph3-Vb|M22126|373-1164|792|Aminoglycosides|Aminoglycoside_O-phosphotransferases|APH3-PRIME	Aminoglycosides	Aminoglycoside O-phosphotransferases	APH3-PRIME
AGly|Aph3-VIb|AJ627643|4934-5713|780|Aminoglycosides|Aminoglycoside_O-phosphotransferases|APH3-PRIME	Aminoglycosides	Aminoglycoside O-phosphotransferases	APH3-PRIME
AGly|Aph6-I|X01702|485-1285|801|Aminoglycosides|Aminoglycoside_O-phosphotransferases|APH6	Aminoglycosides	Aminoglycoside O-phosphotransferases	APH6
AGly|Aph6-Ia|AY971801|1-924|924|Aminoglycosides|Aminoglycoside_O-phosphotransferases|APH6	Aminoglycosides	Aminoglycoside O-phosphotransferases	APH6
AGly|Aph6-Ib|X05648|382-1305|924|Aminoglycosides|Aminoglycoside_O-phosphotransferases|APH6	Aminoglycosides	Aminoglycoside O-phosphotransferases	APH6
AGly|Aph9-Ia|U94857|151-1146|996|Aminoglycosides|Aminoglycoside_O-phosphotransferases|APH9	Aminoglycosides	Aminoglycoside O-phosphotransferases	APH9
AGly|aph9-Ib_1_U70376|Aminoglycosides|Aminoglycoside_O-phosphotransferases|APH9	Aminoglycosides	Aminoglycoside O-phosphotransferases	APH9
AGly|Aph9-Ib|U70376|3618-4541|996|Aminoglycosides|Aminoglycoside_O-phosphotransferases|APH6	Aminoglycosides	Aminoglycoside O-phosphotransferases	APH6
AGly|AphA6|JF949760|695-1474|771|Aminoglycosides|Aminoglycoside_O-phosphotransferases|APH3-PRIME	Aminoglycosides	Aminoglycoside O-phosphotransferases	APH3-PRIME
AGly|AphVIII|AF182845|1-804|804|Aminoglycosides|Aminoglycoside_O-phosphotransferases|APH3-PRIME	Aminoglycosides	Aminoglycoside O-phosphotransferases	APH3-PRIME
AGly|AY00784.1|gene2|Aminoglycosides|Aminoglycoside_N-acetyltransferases|AAC6-PRIME	Aminoglycosides	Aminoglycoside N-acetyltransferases	AAC6-PRIME
AGly|AY115475.1|gene3|Aminoglycosides|Aminoglycoside_O-nucleotidyltransferases|ANT3-DPRIME	Aminoglycosides	Aminoglycoside O-nucleotidyltransferases	ANT3-DPRIME
AGly|AY123251|gene5|Aminoglycosides|Aminoglycoside_N-acetyltransferases|AAC6-PRIME	Aminoglycosides	Aminoglycoside N-acetyltransferases	AAC6-PRIME
AGly|AY136758.1|gene3|Aminoglycosides|Aminoglycoside_N-acetyltransferases|AAC6-PRIME	Aminoglycosides	Aminoglycoside N-acetyltransferases	AAC6-PRIME
AGly|AY138986.1|gene1|Aminoglycosides|Aminoglycoside_O-nucleotidyltransferases|ANT3-DPRIME	Aminoglycosides	Aminoglycoside O-nucleotidyltransferases	ANT3-DPRIME
AGly|AY139603.1|gene1|Aminoglycosides|Aminoglycoside_O-nucleotidyltransferases|ANT3-DPRIME	Aminoglycosides	Aminoglycoside O-nucleotidyltransferases	ANT3-DPRIME
AGly|AY339625.2|gene5|Aminoglycosides|Aminoglycoside_O-phosphotransferases|APH3-PRIME	Aminoglycosides	Aminoglycoside O-phosphotransferases	APH3-PRIME
AGly|AY712687.1|gene1|Aminoglycosides|Aminoglycoside_O-nucleotidyltransferases|ANT6	Aminoglycosides	Aminoglycoside O-nucleotidyltransferases	ANT6
AGly|CP004067.1|gene46|Aminoglycosides|Aminoglycoside_O-phosphotransferases|APH2-DPRIME	Aminoglycosides	Aminoglycoside O-phosphotransferases	APH2-DPRIME
AGly|CR628337.1|gene1595|Aminoglycosides|Aminoglycoside_O-phosphotransferases|APH9	Aminoglycosides	Aminoglycoside O-phosphotransferases	APH9
AGly|DQ677333.1|gene1|Aminoglycosides|Aminoglycoside_O-nucleotidyltransferases|ANT3-DPRIME	Aminoglycosides	Aminoglycoside O-nucleotidyltransferases	ANT3-DPRIME
AGly|EU886977.1|gene2|Aminoglycosides|Aminoglycoside_N-acetyltransferases|AAC6-PRIME	Aminoglycosides	Aminoglycoside N-acetyltransferases	AAC6-PRIME
AGly|FJ503047.1|gene1|Aminoglycosides|Aminoglycoside_N-acetyltransferases|AAC6-PRIME	Aminoglycosides	Aminoglycoside N-acetyltransferases	AAC6-PRIME
AGly|Flqn|Aac6Ib-cr|EF636461|1124-1642|519|Aminoglycosides|Aminoglycoside_N-acetyltransferases|AAC6-PRIME	Aminoglycosides	Aminoglycoside N-acetyltransferases	AAC6-PRIME
AGly|GU060319.1|gene3|Aminoglycosides|Aminoglycoside_O-nucleotidyltransferases|ANT3-DPRIME	Aminoglycosides	Aminoglycoside O-nucleotidyltransferases	ANT3-DPRIME
AGly|HM036080.1|gene1|Aminoglycosides|Aminoglycoside_N-acetyltransferases|AAC3	Aminoglycosides	Aminoglycoside N-acetyltransferases	AAC3
AGly|KJ363320.1|gene3|Aminoglycosides|Aminoglycoside_O-nucleotidyltransferases|ANT3-DPRIME	Aminoglycosides	Aminoglycoside O-nucleotidyltransferases	ANT3-DPRIME
AGly|L06163.1|gene1|Aminoglycosides|Aminoglycoside_N-acetyltransferases|AAC6-PRIME	Aminoglycosides	Aminoglycoside N-acetyltransferases	AAC6-PRIME
AGly|M23634.1|gene1|Aminoglycosides|Aminoglycoside_N-acetyltransferases|AAC6-PRIME	Aminoglycosides	Aminoglycoside N-acetyltransferases	AAC6-PRIME
AGly|M26879|gene|Aminoglycosides|Aminoglycoside_O-nucleotidyltransferases|ANT6	Aminoglycosides	Aminoglycoside O-nucleotidyltransferases	ANT6
AGly|M86913.1|gene3|Aminoglycosides|Aminoglycoside_O-nucleotidyltransferases|ANT3-DPRIME	Aminoglycosides	Aminoglycoside O-nucleotidyltransferases	ANT3-DPRIME
AGly|M86913.1|gene4|Aminoglycosides|Aminoglycoside_N-acetyltransferases|AAC6-PRIME	Aminoglycosides	Aminoglycoside N-acetyltransferases	AAC6-PRIME
AGly|NC_004973.1.1149626|Aminoglycosides|Aminoglycoside_O-phosphotransferases|APH6	Aminoglycosides	Aminoglycoside O-phosphotransferases	APH6
AGly|NC_004973.1.1449625|Aminoglycosides|Aminoglycoside_O-phosphotransferases|APH3-DPRIME	Aminoglycosides	Aminoglycoside O-phosphotransferases	APH3-DPRIME
AGly|NC_005024.2598370|Aminoglycosides|Aminoglycoside_N-acetyltransferases|AAC6-PRIME	Aminoglycosides	Aminoglycoside N-acetyltransferases	AAC6-PRIME
AGly|NC_009838.1.5616796|Aminoglycosides|Aminoglycoside_N-acetyltransferases|AAC3	Aminoglycosides	Aminoglycoside N-acetyltransferases	AAC3
AGly|NC_010558.1.6275958|Aminoglycosides|16S_rRNA_methyltransferases|RMTB	Aminoglycosides	16S rRNA methyltransferases	RMTB
AGly|RmtBAB103506|1410-2165|756|Aminoglycosides|16S_rRNA_methyltransferases|RMTB	Aminoglycosides	16S rRNA methyltransferases	RMTB
AGly|RmtD|DQ914960|9632-8889|744|Aminoglycosides|16S_rRNA_methyltransferases|RMTD	Aminoglycosides	16S rRNA methyltransferases	RMTD
AGly|RmtD2|HQ401565|14882-14139|744|Aminoglycosides|16S_rRNA_methyltransferases|RMTD	Aminoglycosides	16S rRNA methyltransferases	RMTD
AGly|rmtE_1_GU201947|Aminoglycosides|16S_rRNA_methyltransferases|RMTE	Aminoglycosides	16S rRNA methyltransferases	RMTE
AGly|Sat4A|X92945|38870-39412|543|Aminoglycosides|Aminoglycoside_N-acetyltransferases|SAT	Aminoglycosides	Aminoglycoside N-acetyltransferases	SAT
AGly|spc_2_U50980|Aminoglycosides|Aminoglycoside_O-nucleotidyltransferases|ANT9	Aminoglycosides	Aminoglycoside O-nucleotidyltransferases	ANT9
AGly|sph_1_HQ424461|Aminoglycosides|Aminoglycoside_O-phosphotransferases|APH3-DPRIME	Aminoglycosides	Aminoglycoside O-phosphotransferases	APH3-DPRIME
AGly|Sph|AY037297|3548-2706|801|Aminoglycosides|Aminoglycoside_O-phosphotransferases|APH6	Aminoglycosides	Aminoglycoside O-phosphotransferases	APH6
AGly|str_2_FN435330|Aminoglycosides|Aminoglycoside_O-nucleotidyltransferases|ANT6	Aminoglycosides	Aminoglycoside O-nucleotidyltransferases	ANT6
AGly|str_3_AM932524|Aminoglycosides|Aminoglycoside_O-nucleotidyltransferases|ANT6	Aminoglycosides	Aminoglycoside O-nucleotidyltransferases	ANT6
AGly|Str|X92946|18908-18060|849|Aminoglycosides|Aminoglycoside_O-nucleotidyltransferases|ANT6	Aminoglycosides	Aminoglycoside O-nucleotidyltransferases	ANT6
AGly|strA_2_M28829|Aminoglycosides|Aminoglycoside_O-phosphotransferases|APH3-DPRIME	Aminoglycosides	Aminoglycoside O-phosphotransferases	APH3-DPRIME
AGly|strA_3_AF024602|Aminoglycosides|Aminoglycoside_O-phosphotransferases|APH3-DPRIME	Aminoglycosides	Aminoglycoside O-phosphotransferases	APH3-DPRIME
AGly|strA_4_NC_003384|Aminoglycosides|Aminoglycoside_O-phosphotransferases|APH3-DPRIME	Aminoglycosides	Aminoglycoside O-phosphotransferases	APH3-DPRIME
AGly|strA_5_AF321550|Aminoglycosides|Aminoglycoside_O-phosphotransferases|APH3-DPRIME	Aminoglycosides	Aminoglycoside O-phosphotransferases	APH3-DPRIME
AGly|StrA|AB366441|22458-23261|804|Aminoglycosides|Aminoglycoside_O-phosphotransferases|APH3-DPRIME	Aminoglycosides	Aminoglycoside O-phosphotransferases	APH3-DPRIME
AGly|strB_3_AF024602|Aminoglycosides|Aminoglycoside_O-phosphotransferases|APH6	Aminoglycosides	Aminoglycoside O-phosphotransferases	APH6
AGly|U01945.1|gene1|Aminoglycosides|Aminoglycoside_N-acetyltransferases|SAT	Aminoglycosides	Aminoglycoside N-acetyltransferases	SAT
AGly|U12338.3|gene7|Aminoglycosides|Aminoglycoside_O-nucleotidyltransferases|ANT3-DPRIME	Aminoglycosides	Aminoglycoside O-nucleotidyltransferases	ANT3-DPRIME
AGly|U59183.2|gene2|Aminoglycosides|Aminoglycoside_N-acetyltransferases|AAC6-PRIME	Aminoglycosides	Aminoglycoside N-acetyltransferases	AAC6-PRIME
AGly|X13543.1|gene1|Aminoglycosides|Aminoglycoside_N-acetyltransferases|AAC3	Aminoglycosides	Aminoglycoside N-acetyltransferases	AAC3
AGly|Y00459.1|gene3|Aminoglycosides|Aminoglycoside_O-phosphotransferases|APH6	Aminoglycosides	Aminoglycoside O-phosphotransferases	APH6
AHA_0438(TX450)	Toxin	TX450
AHA_0568(SS209)	Secretion System	SS209
AHA_0569(SS209)	Secretion System	SS209
AHA_0570(SS209)	Secretion System	SS209
AHA_0571(SS209)	Secretion System	SS209
AHA_0572(SS209)	Secretion System	SS209
AHA_0573(SS209)	Secretion System	SS209
AHA_0574(SS209)	Secretion System	SS209
AHA_0575(SS209)	Secretion System	SS209
AHA_0576(SS209)	Secretion System	SS209
AHA_0577(SS209)	Secretion System	SS209
AHA_0578(SS209)	Secretion System	SS209
AHA_0579(SS209)	Secretion System	SS209
AHA_1119(TX001)	Toxin	TX001
AHA_1364(AI144)	Adherence and Invasion	AI144
AHA_1365(AI144)	Adherence and Invasion	AI144
AHA_1366(AI144)	Adherence and Invasion	AI144
AHA_1367(AI144)	Adherence and Invasion	AI144
AHA_1368(AI144)	Adherence and Invasion	AI144
AHA_1369(AI144)	Adherence and Invasion	AI144
AHA_1370(AI144)	Adherence and Invasion	AI144
AHA_1371(AI144)	Adherence and Invasion	AI144
AHA_1372(AI144)	Adherence and Invasion	AI144
AHA_1373(AI144)	Adherence and Invasion	AI144
AHA_1374(AI144)	Adherence and Invasion	AI144
AHA_1375(AI144)	Adherence and Invasion	AI144
AHA_1376(AI144)	Adherence and Invasion	AI144
AHA_1377(AI144)	Adherence and Invasion	AI144
AHA_1378(AI144)	Adherence and Invasion	AI144
AHA_1379(AI144)	Adherence and Invasion	AI144
AHA_1380(AI144)	Adherence and Invasion	AI144
AHA_1381(AI144)	Adherence and Invasion	AI144
AHA_1382(AI144)	Adherence and Invasion	AI144
AHA_1383(AI144)	Adherence and Invasion	AI144
AHA_1384(AI144)	Adherence and Invasion	AI144
AHA_1385(AI144)	Adherence and Invasion	AI144
AHA_1386(AI144)	Adherence and Invasion	AI144
AHA_1387(AI144)	Adherence and Invasion	AI144
AHA_1388(AI144)	Adherence and Invasion	AI144
AHA_1391(AI144)	Adherence and Invasion	AI144
AHA_1698(AI144)	Adherence and Invasion	AI144
AHA_1699(AI144)	Adherence and Invasion	AI144
AHA_1700(AI144)	Adherence and Invasion	AI144
AHA_1701(AI144)	Adherence and Invasion	AI144
AHA_1702(AI144)	Adherence and Invasion	AI144
AHA_1703(AI144)	Adherence and Invasion	AI144
AHA_1826(SS194)	Secretion System	SS194
AHA_1827(SS194)	Secretion System	SS194
AHA_1828(SS194)	Secretion System	SS194
AHA_1829(SS194)	Secretion System	SS194
AHA_1830(SS194)	Secretion System	SS194
AHA_1831(SS194)	Secretion System	SS194
AHA_1832(SS194)	Secretion System	SS194
AHA_1833(SS194)	Secretion System	SS194
AHA_1834(SS194)	Secretion System	SS194
AHA_1835(SS194)	Secretion System	SS194
AHA_1836(SS194)	Secretion System	SS194
AHA_1837(SS194)	Secretion System	SS194
AHA_1838(SS194)	Secretion System	SS194
AHA_1839(SS194)	Secretion System	SS194
AHA_1840(SS194)	Secretion System	SS194
AHA_1841(SS194)	Secretion System	SS194
AHA_1842(SS194)	Secretion System	SS194
AHA_1843(SS194)	Secretion System	SS194
AHA_1844(SS194)	Secretion System	SS194
AHA_1845(SS194)	Secretion System	SS194
AHA_1846(SS194)	Secretion System	SS194
AHA_1847(SS194)	Secretion System	SS194
AHA_1848(SS194)	Secretion System	SS194
AHA_2479(IA020)	Iron Acquisition	IA020
AHA_2824(AI144)	Adherence and Invasion	AI144
AHA_2825(AI144)	Adherence and Invasion	AI144
AHA_2826(AI144)	Adherence and Invasion	AI144
AHA_2832(AI144)	Adherence and Invasion	AI144
AHA_2833(AI144)	Adherence and Invasion	AI144
AHA_2834(AI144)	Adherence and Invasion	AI144
AHA_2835(AI144)	Adherence and Invasion	AI144
AHA_2836(AI144)	Adherence and Invasion	AI144
AHA_2837(AI144)	Adherence and Invasion	AI144
AHA_2838(AI144)	Adherence and Invasion	AI144
AHA_2839(AI144)	Adherence and Invasion	AI144
AHA_2840(AI144)	Adherence and Invasion	AI144
AHA_2841(AI144)	Adherence and Invasion	AI144
AHA_2842(AI144)	Adherence and Invasion	AI144
AHA_2843(AI144)	Adherence and Invasion	AI144
AHA_2844(AI144)	Adherence and Invasion	AI144
AHA_2845(AI144)	Adherence and Invasion	AI144
AHA_2846(AI144)	Adherence and Invasion	AI144
AHA_2847(AI144)	Adherence and Invasion	AI144
AHA_3785(SS209)	Secretion System	SS209
AHA_3786(SS209)	Secretion System	SS209
AHA_3871(SS209)	Secretion System	SS209
Amp|HM140977.1|gene1|Lipopeptides|Phosphotidylglycerol_lysyltransferase|MPRF	Lipopeptides	Phosphotidylglycerol lysyltransferase	MPRF
APECO1_1712(SS080)	Secretion System	SS080
APECO1_1749(SS184)	Secretion System	SS184
APECO1_1750(SS184)	Secretion System	SS184
APECO1_1752(SS184)	Secretion System	SS184
APECO1_1753(SS184)	Secretion System	SS184
APECO1_1755(SS184)	Secretion System	SS184
APECO1_1756(SS184)	Secretion System	SS184
APECO1_1757(SS184)	Secretion System	SS184
APECO1_1758(SS184)	Secretion System	SS184
APECO1_1759(SS184)	Secretion System	SS184
APECO1_1760(SS184)	Secretion System	SS184
APECO1_1761(SS184)	Secretion System	SS184
APECO1_1762(SS184)	Secretion System	SS184
APECO1_1763(SS184)	Secretion System	SS184
APECO1_1764(SS184)	Secretion System	SS184
APECO1_1765(SS184)	Secretion System	SS184
APECO1_1766(SS184)	Secretion System	SS184
APECO1_1767(SS184)	Secretion System	SS184
APECO1_1768(SS184)	Secretion System	SS184
APECO1_1769(SS184)	Secretion System	SS184
APECO1_1770(SS184)	Secretion System	SS184
APECO1_1771(SS184)	Secretion System	SS184
APECO1_1772(SS184)	Secretion System	SS184
APECO1_O1CoBM137(IA014)	Iron Acquisition	IA014
APECO1_O1CoBM138(IA014)	Iron Acquisition	IA014
APECO1_O1CoBM139(IA014)	Iron Acquisition	IA014
APECO1_O1CoBM140(IA014)	Iron Acquisition	IA014
APECO1_O1CoBM141(IA014)	Iron Acquisition	IA014
APECO1_O1CoBM73(AI224)	Adherence and Invasion	AI224
APH_0081(SS052)	Secretion System	SS052
APH_0372(SS052)	Secretion System	SS052
APH_0373(SS052)	Secretion System	SS052
APH_0374(SS052)	Secretion System	SS052
APH_0375(SS052)	Secretion System	SS052
APH_0376(SS052)	Secretion System	SS052
APH_0377(SS052)	Secretion System	SS052
APH_0430(SS052)	Secretion System	SS052
APH_0740(SS052)	Secretion System	SS052
APH_0859(SS052)	Secretion System	SS052
APH_1129(SS052)	Secretion System	SS052
APH_1130(SS052)	Secretion System	SS052
APH_1131(SS052)	Secretion System	SS052
APH_1132(SS052)	Secretion System	SS052
APH_1133(SS052)	Secretion System	SS052
APH_1134(SS052)	Secretion System	SS052
APH_1136(SS052)	Secretion System	SS052
APH_1144(SS052)	Secretion System	SS052
APH_1145(SS052)	Secretion System	SS052
APH_1402(SS052)	Secretion System	SS052
APH_1403(SS052)	Secretion System	SS052
APH_1404(SS052)	Secretion System	SS052
APH_1405(SS052)	Secretion System	SS052
APH_1406(SS052)	Secretion System	SS052
APJL_1597(IA070)	Iron Acquisition	IA070
APJL_1598(IA070)	Iron Acquisition	IA070
APL_0877(AI119)	Adherence and Invasion	AI119
APL_0878(AI119)	Adherence and Invasion	AI119
APL_0879(AI119)	Adherence and Invasion	AI119
APL_0880(AI119)	Adherence and Invasion	AI119
ASA_0411(AI103)	Adherence and Invasion	AI103
ASA_0412*(AI103)	Adherence and Invasion	AI103
ASA_0413(AI103)	Adherence and Invasion	AI103
ASA_0414(AI103)	Adherence and Invasion	AI103
ASA_0692(AI103)	Adherence and Invasion	AI103
ASA_1120(AI103)	Adherence and Invasion	AI103
ASA_1121(AI103)	Adherence and Invasion	AI103
ASA_1122(AI103)	Adherence and Invasion	AI103
ASA_1123(AI103)	Adherence and Invasion	AI103
ASA_1124(AI103)	Adherence and Invasion	AI103
ASA_2532(AI103)	Adherence and Invasion	AI103
ASA_3328(IA062)	Iron Acquisition	IA062
ASA_3329(IA062)	Iron Acquisition	IA062
ASA_3330(IA062)	Iron Acquisition	IA062
ASA_3331(IA062)	Iron Acquisition	IA062
ASA_3332(IA062)	Iron Acquisition	IA062
ASA_3333(IA062)	Iron Acquisition	IA062
ASA_3334(IA062)	Iron Acquisition	IA062
ASA_3335(IA062)	Iron Acquisition	IA062
ASA_3336(IA062)	Iron Acquisition	IA062
ASA_3632(AI103)	Adherence and Invasion	AI103
ASA_3633(AI103)	Adherence and Invasion	AI103
ASA_3648(AI103)	Adherence and Invasion	AI103
ASA_3906(TX453)	Toxin	TX453
ASA_4266(SS031)	Secretion System	SS031
ASA_P5G009(SS031)	Secretion System	SS031
ASA_P5G045(SS031)	Secretion System	SS031
ASA_P5G046(SS031)	Secretion System	SS031
ASA_P5G048(SS031)	Secretion System	SS031
ASA_P5G049(SS031)	Secretion System	SS031
ASA_P5G050(SS031)	Secretion System	SS031
ASA_P5G051(SS031)	Secretion System	SS031
ASA_P5G052(SS031)	Secretion System	SS031
ASA_P5G053(SS031)	Secretion System	SS031
ASA_P5G054(SS031)	Secretion System	SS031
ASA_P5G055(SS031)	Secretion System	SS031
ASA_P5G056(SS031)	Secretion System	SS031
ASA_P5G057(SS031)	Secretion System	SS031
ASA_P5G058(SS031)	Secretion System	SS031
ASA_P5G059(SS031)	Secretion System	SS031
ASA_P5G060(SS031)	Secretion System	SS031
ASA_P5G061(SS031)	Secretion System	SS031
ASA_P5G062(SS031)	Secretion System	SS031
ASA_P5G063(SS031)	Secretion System	SS031
ASA_P5G064(SS031)	Secretion System	SS031
ASA_P5G065(SS031)	Secretion System	SS031
ASA_P5G066(SS031)	Secretion System	SS031
ASA_P5G067(SS031)	Secretion System	SS031
ASA_P5G068(SS031)	Secretion System	SS031
ASA_P5G069(SS031)	Secretion System	SS031
ASA_P5G070(SS031)	Secretion System	SS031
ASA_P5G071(SS031)	Secretion System	SS031
ASA_P5G072(SS031)	Secretion System	SS031
ASA_P5G073(SS031)	Secretion System	SS031
ASA_P5G074(SS031)	Secretion System	SS031
ASA_P5G075(SS031)	Secretion System	SS031
ASA_P5G076(SS031)	Secretion System	SS031
ASA_P5G077(SS031)	Secretion System	SS031
ASA_P5G078(SS031)	Secretion System	SS031
ASA_P5G079(SS031)	Secretion System	SS031
ASA_P5G080(SS031)	Secretion System	SS031
ASA_P5G081(SS031)	Secretion System	SS031
ASA_P5G082(SS031)	Secretion System	SS031
ASA_P5G083(SS031)	Secretion System	SS031
ASA_P5G098(SS031)	Secretion System	SS031
Atu4330(SS195)	Secretion System	SS195
Atu4331(SS195)	Secretion System	SS195
Atu4332(SS195)	Secretion System	SS195
Atu4333(SS195)	Secretion System	SS195
Atu4334(SS195)	Secretion System	SS195
Atu4335(SS195)	Secretion System	SS195
Atu4336(SS195)	Secretion System	SS195
Atu4337(SS195)	Secretion System	SS195
Atu4338(SS195)	Secretion System	SS195
Atu4339(SS195)	Secretion System	SS195
Atu4340(SS195)	Secretion System	SS195
Atu4341(SS195)	Secretion System	SS195
Atu4342(SS195)	Secretion System	SS195
Atu4343(SS195)	Secretion System	SS195
Atu4344(SS195)	Secretion System	SS195
Atu4345(SS195)	Secretion System	SS195
Atu4346(SS195)	Secretion System	SS195
Atu4347(SS195)	Secretion System	SS195
Atu4348(SS195)	Secretion System	SS195
Atu6154(SS049)	Secretion System	SS049
Atu6167(SS049)	Secretion System	SS049
Atu6168(SS049)	Secretion System	SS049
Atu6169(SS049)	Secretion System	SS049
Atu6170(SS049)	Secretion System	SS049
Atu6171(SS049)	Secretion System	SS049
Atu6172(SS049)	Secretion System	SS049
Atu6173(SS049)	Secretion System	SS049
Atu6174(SS049)	Secretion System	SS049
Atu6175(SS049)	Secretion System	SS049
Atu6176(SS049)	Secretion System	SS049
Atu6177(SS049)	Secretion System	SS049
Atu6182(SS049)	Secretion System	SS049
Atu6184(SS049)	Secretion System	SS049
Atu6185(SS049)	Secretion System	SS049
Atu6190(SS049)	Secretion System	SS049
Atu6191(SS049)	Secretion System	SS049
AvisC_010100012015(AI136)	Adherence and Invasion	AI136
AvisC_010100012020(AI136)	Adherence and Invasion	AI136
AvisC_010100012025(AI136)	Adherence and Invasion	AI136
AY987395.1.orf2.gene	Fluoroquinolones	Quinolone resistance protein Qnr	QNR
[truncated: 8,724 more rows]
