# Supplementary material for: Enrichment allows identification of diverse, rare elements in metagenomic resistome-virulome sequencing
Source: Microbiome. 2017 Oct 17;5:142. doi: 10.1186/s40168-017-0361-8 (PMC5645900; doi:10.1186/s40168-017-0361-8)
Supplement: Supplementary file 5 — File S3. Log-fold change in abundance for each class of resistance, comparing enriched versus non-enriched libraries. (XLSX 31 kb) [file 40168_2017_361_MOESM5_ESM.xlsx]

## Sheet: Sheet1
Class	log-fold change in abundance, enriched versus non-enriched	average expression	t-statistic	P-value	adjusted P-value	B
Aminoglycosides	5.19483	11.452	27.9617	6.33809e-36	3.04228e-34	71.5866
betalactams	5.31753	10.2847	26.7512	7.2887e-35	1.74929e-33	69.1261
Biocide resistance	5.00907	6.4066	27.0121	3.46151e-32	5.53842e-31	63.1356
Sulfonamides	6.03383	7.19406	23.8972	2.20968e-29	2.65162e-28	56.6931
Metal resistance	4.87101	7.24397	18.8195	2.24238e-24	2.10419e-23	45.0428
Iron Acquisition	4.64072	8.22764	18.5072	2.63024e-24	2.10419e-23	44.8308
Zinc resistance	3.91225	4.95014	17.8549	3.57735e-23	2.45304e-22	42.2929
Bacitracin	3.98224	4.40088	18.0341	5.26376e-23	3.15826e-22	41.9732
Drug and biocide resistance	4.84082	6.43142	16.8298	1.5818e-22	8.43624e-22	40.7838
Cationic antimicrobial peptides	3.45204	6.54915	15.9283	1.44019e-21	6.91293e-21	38.4392
Metal and biocide resistance	4.4056	5.16644	15.9432	2.07414e-21	9.05081e-21	38.1174
Nickel resistance	3.47788	3.99727	15.8602	4.35991e-21	1.74397e-20	37.3901
Multi-drug resistance	4.7281	10.792	13.6137	6.22305e-20	2.29774e-19	34.4227
Rifampin	4.91455	6.8308	14.343	4.36001e-19	1.49486e-18	32.8332
Tetracyclines	3.68313	14.0923	12.9693	5.44893e-19	1.74366e-18	32.2336
Phenicol	5.13684	4.17408	14.9165	1.09216e-18	3.27648e-18	31.9436
Fluoroquinolones	3.67138	7.0755	13.3031	4.60688e-18	1.30077e-17	30.343
Glycopeptides	4.5831	2.37168	13.3245	2.16667e-15	5.77779e-15	24.5855
Adherence and Invasion	3.44963	9.2238	10.467	1.91213e-14	4.83064e-14	21.8052
Copper resistance	4.98143	6.5665	10.8029	2.70694e-14	6.49666e-14	21.7327
Toxin	2.44805	6.01724	9.50287	1.32948e-12	3.03881e-12	17.7196
Silver resistance	4.9283	5.02766	9.29772	9.10441e-12	1.98642e-11	16.2194
Secretion System	3.28288	8.12987	8.30116	3.59154e-11	7.49539e-11	14.2037
Trimethoprim	3.63163	2.99591	8.34773	2.0196e-10	4.0392e-10	12.8608
Iron resistance	3.19743	1.73209	8.79035	5.35984e-10	1.02909e-09	12.134
Arsenic resistance	3.01812	2.1095	7.4518	5.62797e-09	1.00412e-08	9.71273
Tellurium resistance	3.28541	2.5032	7.26266	5.64819e-09	1.00412e-08	9.43416
Regulation	1.92215	0.688699	8.8164	3.96157e-08	6.79127e-08	8.49208
MLS	2.39458	12.8802	6.23728	5.05751e-08	8.37105e-08	6.89357
Elfamycins	2.46281	5.19863	6.22953	9.82539e-08	1.57206e-07	6.34886
Mercury resistance	2.10917	4.57735	5.07178	5.30479e-06	8.21387e-06	2.52727
Aminocoumarins	2.10161	2.96069	4.86473	1.70732e-05	2.56098e-05	1.54389
Fosfomycin	1.1519	0.471159	4.76148	0.000103126	0.000150001	0.448985
Biguanide resistance	0.439841	0.159801	5.45937	0.000177822	0.000251042	0.453234
Drug, metal and biocide resistance	2.17434	0.976629	4.19497	0.00035882	0.000492096	-1.00718
Acid resistance	0.596663	0.213976	3.80898	0.00137343	0.00183124	-2.07851
Chromium resistance	0.37682	0.638724	1.24225	0.233532	0.30296	-6.77478
Manganese resistance	0.299939	0.0187464	0.0617588	0.953457	0.999975	-4.59682
Phenolic compound resistance	0.00357444	0.0144465	0.00539652	0.995894	0.999975	-4.66717
Metronidazole	2.10562e-06	0.0558063	7.98019e-05	0.999938	0.999975	-7.58881
Magnesium resistance	3.84841e-06	0.127354	5.82373e-05	0.999954	0.999975	-7.61008
Paraquat resistance	0.000286714	0.0389192	0.00878033	0.99312	0.999975	-7.6138
Intracellular survival and growth	1.70376e-05	0.0987023	0.000264057	0.999793	0.999975	-7.62075
Lipopeptides	-2.4052e-06	0.0163514	-0.000287043	0.999776	0.999975	-7.63979
Lead resistance	1.09501e-06	0.00800242	0.00013335	0.999896	0.999975	-7.6471
Aluminum resistance	2.63949e-07	0.00192905	3.21485e-05	0.999975	0.999975	-7.64712
Gold resistance	4.18093e-07	0.0064146	5.78e-05	0.999955	0.999975	-7.69636
Peroxide resistance	8.52711e-07	0.013904	0.000108905	0.999915	0.999975	-7.70306
