# Supplementary material for: Enrichment allows identification of diverse, rare elements in metagenomic resistome-virulome sequencing
Source: Microbiome. 2017 Oct 17;5:142. doi: 10.1186/s40168-017-0361-8 (PMC5645900; doi:10.1186/s40168-017-0361-8)
Supplement: Supplementary file 6 — File S4. Per library sequencing and alignment statistics. (XLSX 51 kb) [file 40168_2017_361_MOESM6_ESM.xlsx]

## Sheet: Sheet1
Sequencing Library	SampleID	Sample Type	Library Assay	Phred Score	Number of Raw Reads	Number of Raw Reads, Deduplicated	Number of Singletons	Number of Trimmed Reads	Number of Trimmed Reads, Deduplicated	% Trimmed	Number of Nonhost Reads	Number of Nonhost Reads, Deduplicated	% Host	Median Insert Size	% Singletons	Number of SNPs	Total Alignments	Total Alignments, Deduplicated	% of Sequencing On-Target	Number of Gene Accessions Detected	Average number of SNPs per gene
AFe1_L001	E	Poultry	Resistome-UMI	34	52774147	44069786	36681596	48089402	39883326	0.0949962	48073028	39869210	0.000353932	337	0.695068	1081335	11683849	9675616	0.110697	1265	854.81
AFe1_L005	E	Poultry	Metagenome-UMI	34.49	36555838	36333475	36182066	34435814	34289054	0.0562682	34421860	34275155	0.000405348	341	0.989775	31176	147501	146816	0.00201748	575	54.2191
AFe20_L003	C	Poultry	Resistome-UMI	34.55	50853119	27112604	13448611	47721201	25406599	0.0629229	47688415	25389259	0.0006825	319	0.26446	558208	7292110	4138367	0.0716978	1026	544.062
AFe20_L007	C	Poultry	Metagenome-UMI	34.95	43497401	43251642	43072815	42138167	41963290	0.0297874	42103705	41929006	0.000817	312	0.990239	19981	199398	198494	0.00229207	509	39.2554
AFe25_L004	B	Poultry	Resistome-UMI	34.18	56029729	51332983	47056678	52070951	47650971	0.071728	52021008	47604966	0.000965458	330	0.839852	860899	8563050	7839499	0.0764152	1245	691.485
AFe25_L008	B	Poultry	Metagenome-UMI	34.25	33303038	33113633	33001979	30958144	30850066	0.0683576	30916548	30808593	0.00134434	314	0.99096	33683	161563	160934	0.00242565	557	60.4722
AFe9_L002	D	Poultry	Resistome-UMI	34.49	46644905	17420586	6040737	42653810	15884388	0.0881829	42641799	15879800	0.000288837	318	0.129505	1036549	18833566	7355497	0.201882	774	1339.21
AFe9_L006	D	Poultry	Metagenome-UMI	34.6	38694721	38499566	38368821	37016992	36890322	0.041799	37001221	36874611	0.000425884	312	0.991578	16055	89669	89329	0.00115867	470	34.1596
BFe11_L002	K	Beef	Resistome-UMI	34.63	55103006	39550438	27865905	52398347	37571349	0.0500396	52378158	37556398	0.000397936	332	0.505706	544482	7606116	5723851	0.0690173	740	735.786
BFe11_L006	K	Beef	Metagenome-UMI	34.75	65376754	65060702	64854393	62733325	62533249	0.0388476	62699274	62499288	0.000543087	316	0.99201	23086	132576	132155	0.00101394	327	70.5994
BFe13_L003	L	Beef	Resistome-UMI	34.63	57645408	49036032	41585363	55179771	46963718	0.042261	55084532	46881421	0.00175235	346	0.721399	1002326	11872845	10312144	0.102982	721	1390.19
BFe13_L007	L	Beef	Metagenome-UMI	34.77	43373821	43114028	42964440	41898475	41752144	0.031588	41785530	41639509	0.00269771	335	0.990562	65209	322821	321639	0.00372138	457	142.689
BFe2_L001	A	Beef	Resistome-UMI	35.01	48723273	34780527	24355596	46556063	33211569	0.0451102	46504910	33174318	0.00112163	353	0.499876	526270	6698941	5075066	0.0687448	758	694.288
BFe2_L005	A	Beef	Metagenome-UMI	34.78	54462805	54173833	53988991	52364560	52184486	0.0367215	52290061	52110195	0.00142362	339	0.9913	24157	133177	132708	0.00122264	372	64.9382
BFe39_L004	J	Beef	Resistome-UMI	34.78	44122611	15243885	5051827	40293213	13805281	0.0943725	40228417	13782258	0.0016677	332	0.114495	654963	13045865	5162071	0.147837	535	1224.23
BFe39_L008	J	Beef	Metagenome-UMI	34.55	42744420	42517197	42384153	40865847	40736516	0.0418814	40764791	40635685	0.0024752	314	0.991572	10571	64894	64701	0.000759093	88	120.125
HBHw1_L001	F	WWTP	Resistome-UMI	35.01	55980454	43076786	32694509	53793926	41421601	0.0384241	53792965	41420729	2.11e-05	315	0.584034	63849	840824	649542	0.00750998	628	101.67
HBHw1_L005	F	WWTP	Metagenome-UMI	34.82	44691836	44447341	44293808	43152838	43003046	0.0324945	43152198	43002407	1.49e-05	311	0.991094	499	2278	2262	2.54856e-05	40	12.475
HBHw2_L002	G	WWTP	Resistome-UMI	34.67	44037424	36681468	30417598	42158294	35138085	0.0420753	42157442	35137315	2.19e-05	316	0.690722	21558	242647	182114	0.00275501	493	43.7282
HBHw2_L006	G	WWTP	Metagenome-UMI	34.92	43479790	43243314	43083658	41851952	41696992	0.0357586	41851299	41696340	1.56e-05	324	0.990889	482	2126	2121	2.44481e-05	34	14.1765
HBHw3_L003	H	WWTP	Resistome-UMI	34.54	27572607	7869112	2098592	24448725	6943963	0.117567	24448241	6943639	4.67e-05	338	0.0761115	105300	2160166	717847	0.0391723	620	169.839
HBHw3_L007	H	WWTP	Metagenome-UMI	34.75	43349827	43123295	42972572	41790441	41643712	0.0343105	41789704	41642975	1.77e-05	343	0.991297	527	2665	2660	3.07383e-05	50	10.54
HBHw4_L004	I	WWTP	Resistome-UMI	34.65	41860765	29348080	20095394	39866910	27947010	0.0477397	39866279	27946494	1.85e-05	326	0.480053	46439	601574	437068	0.00718542	587	79.1124
HBHw4_L008	I	WWTP	Metagenome-UMI	34.65	39871049	39653064	39523068	38259800	38133439	0.038323	38259025	38132664	2.03e-05	329	0.991272	490	2052	2041	2.5733e-05	38	12.8947
P1	A	Beef	Resistome	35.13	77039651	77039651	NA	75563200	75563200	0.0191648	75553635	75553635	0.000126583	168	NA	2111919	95270688	95270688	0.618322	669	3156.83
P11	B	Poultry	Resistome	35.29	79085858	79085858	NA	77663091	77663091	0.0179902	77637710	77637710	0.000326809	146	NA	1547771	47528223	47528223	0.300485	1254	1234.27
P13	C	Poultry	Resistome	35.3	68593272	68593272	NA	67303369	67303369	0.0188051	67150270	67150270	0.00227476	164	NA	1585369	56989466	56989466	0.415416	1220	1299.48
P14	D	Poultry	Resistome	35.09	60300646	60300646	NA	58935479	58935479	0.0226393	58927418	58927418	0.000136777	181	NA	1858491	47926213	47926213	0.397394	1047	1775.06
P15	E	Poultry	Resistome	35.1	64406575	64406575	NA	62860933	62860933	0.0239982	62835454	62835454	0.000405323	176	NA	1744913	44523442	44523442	0.345644	1330	1311.96
P16	F	WWTP	Resistome	35.11	66189927	66189927	NA	64544945	64544945	0.0248525	64544294	64544294	1.01e-05	186	NA	492529	11007583	11007583	0.0831515	1101	447.347
P17	G	WWTP	Resistome	35.23	57451574	57451574	NA	55938878	55938878	0.0263299	55938350	55938350	9.44e-06	182	NA	581575	19329554	19329554	0.168225	1184	491.195
P18	H	WWTP	Resistome	35.13	67117783	67117783	NA	65557726	65557726	0.0232436	65555670	65555670	3.14e-05	172	NA	275608	6090343	6090343	0.0453706	1064	259.03
P19	I	WWTP	Resistome	35.13	58896123	58896123	NA	57008827	57008827	0.0320445	57007322	57007322	2.64e-05	181	NA	517678	16193133	16193133	0.137472	1225	422.594
P2	J	Beef	Resistome	35.17	64882157	64882157	NA	63549891	63549891	0.0205336	63480996	63480996	0.00108411	172	NA	1919192	74111800	74111800	0.571126	625	3070.71
P3	K	Beef	Resistome	35.42	57384617	57384617	NA	56370067	56370067	0.0176798	56291705	56291705	0.00139014	152	NA	699701	32729729	32729729	0.285179	647	1081.45
P4	L	Beef	Resistome	35.06	65773051	65773051	NA	64371386	64371386	0.0213106	64139852	64139852	0.00359685	174	NA	1301478	48687401	48687401	0.370117	595	2187.36
P6	M	Swine	Resistome	35.03	77099190	77099190	NA	75247518	75247518	0.0240167	74976248	74976248	0.00360504	184	NA	2312140	77346178	77346178	0.501602	1126	2053.41
P7	N	Swine	Resistome	35.14	60071692	60071692	NA	58633687	58633687	0.0239381	58046005	58046005	0.0100229	184	NA	1810962	54650375	54650375	0.454876	1077	1681.49
P8	O	Swine	Resistome	35.13	54718082	54718082	NA	53276704	53276704	0.0263419	53138800	53138800	0.00258845	181	NA	2004172	55560934	55560934	0.507702	930	2155.02
P9	P	Swine	Resistome	35.25	70422457	70422457	NA	68940518	68940518	0.0210436	68683191	68683191	0.0037326	183	NA	2147512	75006761	75006761	0.532549	1070	2007.02
PFe13_L001	O	Swine	Resistome-UMI	34.8	30968128	17348150	9286801	29260207	16350210	0.0575243	29007457	16215207	0.00825696	328	0.299883	1105455	18168173	10542913	0.293337	898	1231.02
PFe13_L005	O	Swine	Metagenome-UMI	34.9	52672177	52402400	52203622	50868185	50674123	0.0329809	49991411	49800883	0.0172325	324	0.991104	33450	222008	221168	0.00210745	441	75.8503
PFe16_L002	M	Swine	Resistome-UMI	33.88	43358181	31255306	22251006	39882120	28488432	0.0885249	39196685	28001603	0.0170887	317	0.51319	695692	9681359	7210439	0.111644	938	741.676
PFe16_L006	M	Swine	Metagenome-UMI	34.16	51769179	51505999	51348246	48149791	47997620	0.0681159	47191516	47042401	0.0199014	308	0.991869	28002	172294	171708	0.00166406	359	78
PFe22_L003	O	Swine	Resistome-UMI	34.57	55302270	29790799	14918469	51882541	27900429	0.0634548	51549792	27720839	0.00643682	328	0.269762	2045324	39172244	21234620	0.354165	893	2290.4
PFe22_L007	O	Swine	Metagenome-UMI	34.76	44768383	44531297	44380850	43286138	43139071	0.031264	42669326	42524251	0.014252	309	0.991344	22737	161039	160522	0.00179858	340	66.8735
PFe37_L004	N	Swine	Resistome-UMI	34.75	49384187	34316608	23320471	47148078	32726193	0.0463453	46407162	32212704	0.0156905	317	0.472225	631318	9123558	6611603	0.0923733	896	704.596
PFe37_L008	N	Swine	Metagenome-UMI	34.81	62965257	62666405	62471082	60608891	60418555	0.0358701	59447890	59261043	0.0191582	301	0.992152	30472	237364	236626	0.00188488	427	71.363
R1	L	Beef	Metagenome	36.14	14187620	14187620	NA	14060611	14060611	0.0089521	14037879	14037879	0.00161671	325	NA	4683	24078	24078	0.000848557	60	78.05
R11	F	WWTP	Metagenome	34.55	43004958	43004958	NA	41328982	41328982	0.0389717	41328045	41328045	2.27e-05	342	NA	568	2388	2388	2.77642e-05	58	9.7931
R12	N	Swine	Metagenome	34.79	42590283	42590283	NA	41041697	41041697	0.0363601	39764444	39764444	0.0311209	380	NA	29036	188001	188001	0.00220709	450	64.5244
R13	J	Beef	Metagenome	34.86	47338996	47338996	NA	45617783	45617783	0.0363593	45586051	45586051	0.000695606	370	NA	13267	86567	86567	0.000914331	79	167.937
R14	B	Poultry	Metagenome	35.01	47832242	47832242	NA	46517050	46517050	0.0274959	46496019	46496019	0.000452114	350	NA	54668	274803	274803	0.00287257	685	79.8073
R15	M	Swine	Metagenome	34.9	55298124	55298124	NA	53352707	53352707	0.0351805	52444829	52444829	0.0170165	348	NA	37152	244924	244924	0.00221458	460	80.7652
R16	C	Poultry	Metagenome	35.15	44894947	44894947	NA	43532337	43532337	0.0303511	43314778	43314778	0.00499764	351	NA	20979	163303	163303	0.00181872	529	39.6578
R17	I	WWTP	Metagenome	34.7	37461900	37461900	NA	36225422	36225422	0.0330063	36224639	36224639	2.16e-05	344	NA	505	2376	2376	3.17122e-05	48	10.5208
R18	P	Swine	Metagenome	35.2	41248810	41248810	NA	40268110	40268110	0.0237752	39260431	39260431	0.0250242	355	NA	27996	183109	183109	0.00221957	486	57.6049
R20	D	Poultry	Metagenome	34.89	39812732	39812732	NA	38695051	38695051	0.0280735	38681122	38681122	0.000359969	354	NA	30312	189493	189493	0.0023798	541	56.0296
R3	G	WWTP	Metagenome	35.94	16857897	16857897	NA	16666909	16666909	0.0113293	16666615	16666615	1.76e-05	332	NA	212	702	702	2.08211e-05	23	9.21739
R4	O	Swine	Metagenome	35.97	17212224	17212224	NA	17037879	17037879	0.0101291	16701899	16701899	0.0197196	343	NA	16725	86797	86797	0.00252138	370	45.2027
R5	A	Beef	Metagenome	35.76	14586350	14586350	NA	14463348	14463348	0.00843268	14459602	14459602	0.000259	322	NA	5601	27998	27998	0.000959733	90	62.2333
R7	K	Beef	Metagenome	34.94	40074580	40074580	NA	38931871	38931871	0.0285146	38907447	38907447	0.000627352	338	NA	14210	87288	87288	0.00108907	184	77.2283
R8	E	Poultry	Metagenome	35.01	36385404	36385404	NA	35222214	35222214	0.0319686	35202343	35202343	0.000564161	354	NA	26169	123346	123346	0.00169499	588	44.5051
R9	H	WWTP	Metagenome	34.99	37940563	37940563	NA	36999996	36999996	0.0247905	36999268	36999268	1.97e-05	341	NA	494	2232	2232	2.94144e-05	38	13
