# Supplementary material for: Enrichment allows identification of diverse, rare elements in metagenomic resistome-virulome sequencing
Source: Microbiome. 2017 Oct 17;5:142. doi: 10.1186/s40168-017-0361-8 (PMC5645900; doi:10.1186/s40168-017-0361-8)
Supplement: Supplementary file 10 — File S5. Matrix of species-level counts, by sample. (XLSX 761 kb) [file 40168_2017_361_MOESM10_ESM.xlsx]

## Sheet: Sheet1
Supplemental File S5: Matrix of species-level counts, by sample
Species	Beef_A	Beef_B	Beef_C	Beef_D	Beef_Total	WWTP_A	WWTP_B	WWTP_C	WWTP_D	WWTP_Total	Swine_A	Swine_B	Swine_C	Swine_D	Swine_Total	Poultry_A	Poultry_B	Poultry_C	Poultry_D	Poultry_Total
Lactobacillus crispatus	76	50	139	525	790	50	96	360	380	886	3763	3929	6063	6074	19829	4791419	4198424	3437550	1842155	14269548
Lactobacillus salivarius	125	119	328	466	1038	156	225	474	437	1292	1136	898	4014	801	6849	1671608	2278809	3271927	1151082	8373426
Lactobacillus aviarius	42	40	111	254	447	12	22	200	124	358	462	417	1091	814	2784	2843212	1369837	1033617	797124	6043790
Corynebacterium stationis	52	51	174	257	534	41	72	108	176	397	485	630	2431	964	4510	638846	1429489	1462891	809592	4340818
Enterococcus cecorum	159	194	570	881	1804	160	453	515	441	1569	2579	6774	8237	5243	22833	2340995	747946	521343	682840	4293124
Salinicoccus carnicancri	88	86	218	346	738	244	773	474	629	2120	140	113	220	166	639	562158	1017394	851664	404705	2835921
Escherichia coli	10964	18297	32757	10512	72530	509	1101	1599	1041	4250	193119	228302	376609	261342	1059372	1362764	246938	688427	471636	2769765
Salinicoccus sp. YB14-2	152	176	565	1467	2360	32	53	69	96	250	144	228	314	226	912	344899	792069	625816	206290	1969074
Lactobacillus gasseri	46	39	159	180	424	19	57	109	91	276	59356	27756	72143	104367	263622	282036	618927	591140	162657	1654760
Brachybacterium faecium	45	28	80	129	282	233	311	371	426	1341	243	108	197	164	712	171242	585096	610596	252239	1619173
Lactobacillus reuteri	191	47	93	218	549	111	287	461	385	1244	217231	98503	81131	433109	829974	229207	612253	504818	114577	1460855
synthetic construct	3370	3764	10079	6286	23499	11047	17511	24877	19313	72748	24283	24375	32689	29317	110664	263377	344174	461634	192824	1262009
Lactobacillus ingluviei	23	12	36	102	173	6	31	91	36	164	339	120	331	821	1611	778956	152564	111942	109455	1152917
Lactobacillus vaginalis	32	24	94	92	242	18	54	102	106	280	1022	418	671	2872	4983	297551	538602	204014	99944	1140111
Staphylococcus cohnii	131	187	562	915	1795	19	64	93	65	241	205	540	834	425	2004	385167	257040	182878	186257	1011342
Gallibacterium anatis	44	35	157	168	404	32	83	150	90	355	60	149	182	97	488	658147	82048	63872	184094	988161
Lactobacillus helveticus	40	42	177	215	474	15	48	41	85	189	1430	801	1558	2706	6495	97911	364294	420700	65139	948044
Bacteroides uniformis	3330	6233	7569	28681	45813	471	1158	1488	1109	4226	2632	4987	10972	5041	23632	86956	157151	15253	665378	924738
Bacteroides vulgatus	5290	4253	10408	12584	32535	876	2438	3670	2468	9452	2474	38693	5391	40984	87542	203859	25999	16455	638247	884560
Anaerosalibacter massiliensis	291	335	951	1284	2861	281	899	621	847	2648	422	2344	2381	1628	6775	1719	1367	773829	22772	799687
Megamonas funiformis	281	301	1018	1134	2734	54	190	247	167	658	198	924	1064	667	2853	785401	423	411	529	786764
Brachybacterium paraconglomeratum	48	50	106	207	411	176	244	302	281	1003	119	81	162	163	525	86776	261886	244160	95161	687983
Lactobacillus amylovorus	153	124	943	1275	2495	33	80	115	85	313	6023	5266	9184	10659	31132	130592	211994	212158	63018	617762
Brachybacterium muris	119	89	294	324	826	275	354	469	663	1761	301	93	122	203	719	63281	191007	183984	56230	494502
Brachybacterium phenoliresistens	63	54	121	175	413	271	352	406	406	1435	106	60	83	96	345	38796	117142	111742	37161	304841
Lactobacillus gigeriorum	41	24	94	103	262	11	38	42	37	128	1349	1045	1876	2239	6509	62207	96032	99550	30327	288116
Brevibacterium linens	110	118	258	348	834	238	372	479	382	1471	93	128	228	158	607	46909	82572	98247	55061	282789
Lactobacillus antri	27	24	48	70	169	8	41	50	43	142	1872	1079	960	4113	8024	104166	36037	101257	39448	280908
Corynebacterium casei	31	24	76	133	264	25	40	59	47	171	54	98	226	95	473	38946	96361	94221	51327	280855
Aerococcus viridans	171	119	469	1329	2088	22	57	98	86	263	1699	5044	7233	3740	17716	53166	66985	53419	102712	276282
Parabacteroides johnsonii	4630	4391	9970	16761	35752	349	996	1342	971	3658	1908	4747	8507	4782	19944	47556	14645	6776	190797	259774
Corynebacterium urealyticum	222	115	737	4218	5292	48	59	66	85	258	953	1294	1452	1059	4758	4525	88100	160332	1054	254011
[Clostridium] lactatifermentans	3786	2870	12074	12267	30997	239	629	628	521	2017	2784	6111	7346	8314	24555	93520	21214	23315	114243	252292
Salinicoccus halodurans	83	102	270	424	879	34	82	79	96	291	199	330	281	363	1173	47391	95409	75428	31029	249257
Staphylococcus lentus	97	56	254	324	731	5	23	28	23	79	108	289	441	240	1078	68932	61572	43863	65643	240010
Jeotgalicoccus psychrophilus	54	29	109	157	349	3	12	10	17	42	287	1286	1766	387	3726	47110	93962	60785	36307	238164
Pseudoflavonifractor capillosus	10635	9333	23240	29228	72436	547	960	1110	962	3579	14367	20019	27488	27334	89208	60980	30077	9233	135392	235682
Streptococcus gallolyticus	89	106	335	404	934	201	713	1075	775	2764	67593	119912	171714	117488	476707	170266	3739	5228	56320	235553
Fournierella massiliensis	6426	7026	14338	17274	45064	546	1124	1430	1241	4341	8459	14567	19779	20324	63129	64217	26323	9407	110180	210127
Brevibacterium senegalense	37	24	60	88	209	179	304	339	307	1129	49	54	99	70	272	44497	40647	48400	30562	164106
Yaniella halotolerans	162	127	562	1029	1880	17	34	49	45	145	120	249	171	135	675	28889	60879	54958	18946	163672
Jeotgalicoccus saudimassiliensis	31	24	73	133	261	4	15	22	20	61	279	1184	1833	308	3604	32791	63433	41587	25089	162900
Lactobacillus intestinalis	24	13	66	92	195	9	21	25	33	88	6501	3300	8208	11194	29203	27406	56190	55187	15990	154773
Flavonifractor plautii	5831	4581	13459	15510	39381	446	850	1115	918	3329	9109	12303	17821	16262	55495	33304	19484	6018	95777	154583
Turicibacter sanguinis	24551	36523	119408	151210	331692	127	474	425	493	1519	5728	65316	57362	16241	144647	119752	2476	1773	27449	151450
Subdoligranulum variabile	6368	6175	13992	17800	44335	669	1303	1686	1290	4948	7308	12000	22016	20033	61357	39660	20965	9101	78850	148576
Parabacteroides distasonis	3618	3646	11286	14202	32752	363	1026	1490	1070	3949	2299	6713	12893	5830	27735	41483	9092	10501	85547	146623
Nocardiopsis xinjiangensis	70	46	83	163	362	248	402	446	437	1533	67	41	139	55	302	41148	23678	31656	45777	142259
Bacteroides fragilis	1384	1455	2868	3883	9590	135	359	393	335	1222	5546	20640	7626	19296	53108	33441	4563	6205	95135	139344
Enterococcus columbae	122	154	298	295	869	28	74	115	87	304	467	982	1732	1017	4198	85703	15356	13341	23651	138051
Lactobacillus mucosae	568	2541	1183	3167	7459	69	271	379	291	1010	8080	12855	9486	23513	53934	45135	40449	35078	15627	136289
Lactobacillus acidophilus	44	40	102	145	331	8	20	44	48	120	2220	1240	2886	4047	10393	25489	49297	48974	12483	136243
Lactobacillus kefiranofaciens	36	37	105	158	336	5	12	26	28	71	740	495	1024	1273	3532	33870	43330	45668	13145	136013
Faecalibacterium prausnitzii	13510	50408	32090	48168	144176	1102	2222	4044	2611	9979	9656	16440	23598	23425	73119	24457	14414	5628	90458	134957
Butyricicoccus pullicaecorum	9502	12319	31603	32993	86417	169	327	425	342	1263	4281	8623	12679	12666	38249	55646	13946	5478	58733	133803
Lactobacillus pasteurii	39	41	110	81	271	3	21	18	14	56	440	332	701	941	2414	35404	42486	38287	16664	132841
Alistipes inops	1036	823	2047	2895	6801	511	1388	1168	1114	4181	596	748	1353	1053	3750	94093	11129	6883	20449	132554
Nocardiopsis kunsanensis	382	189	452	656	1679	96	138	187	168	589	62	44	117	56	279	37139	22051	29485	41323	129998
Oscillibacter sp. KLE 1745	10397	8529	27090	28484	74500	651	1270	1493	1247	4661	26739	39824	65895	56956	189414	29057	16489	6253	78110	129909
Lactobacillus hominis	47	48	169	201	465	5	13	22	6	46	4236	2229	5395	7484	19344	23432	45539	44030	12596	125597
Eubacterium sp. ER2	1570	2031	4344	5011	12956	112	199	288	210	809	2425	4934	7676	6901	21936	38382	17856	7283	60227	123748
Lactobacillus saerimneri	49	25	73	91	238	7	31	24	31	93	926	463	642	1940	3971	39460	32761	30852	15376	118449
[Clostridium] spiroforme	519	749	1636	1872	4776	100	328	498	383	1309	367	1372	1674	1234	4647	65561	18895	6206	25240	115902
[Clostridium] dakarense	10389	15454	38833	56066	120742	236	748	627	761	2372	4536	40678	41060	14243	100517	79884	6314	7686	20830	114714
Bilophila wadsworthia	186	129	329	420	1064	426	865	1069	827	3187	511	1044	1191	1245	3991	20879	10869	2672	78022	112442
Peptostreptococcaceae bacterium VA2	8087	11900	30128	43243	93358	151	528	431	540	1650	3468	31443	32438	11148	78497	71287	5550	6857	18585	102279
Ruminococcaceae bacterium D16	9853	8744	24115	27444	70156	540	1245	1282	1221	4288	14952	25975	33224	34047	108198	32413	11274	3413	53197	100297
Dietzia maris	334	187	560	1107	2188	255	366	469	390	1480	473	234	131	75	913	15260	36407	31173	11664	94504
Dietzia sp. UCD-THP	214	116	376	779	1485	194	268	322	299	1083	78	77	85	75	315	14322	34528	30033	11332	90215
Staphylococcus equorum	42	44	134	167	387	5	29	29	30	93	67	287	271	126	751	30703	15393	9873	31649	87618
Barnesiella intestinihominis	1241	1206	2819	4768	10034	110	304	350	280	1044	413	936	1810	1148	4307	65724	574	196	21056	87550
Lactobacillus hamsteri	37	49	150	212	448	16	51	49	34	150	1290	799	1810	2223	6122	18105	29739	28419	8171	84434
Salinicoccus albus	58	73	167	272	570	37	75	63	75	250	68	140	158	138	504	13805	33779	19566	10228	77378
Clostridium phoceensis	6613	6287	15293	18458	46651	242	489	622	524	1877	8674	12695	15981	16131	53481	17929	9802	3074	45662	76467
Butyricimonas virosa	1534	1419	3840	6102	12895	359	1054	798	853	3064	413	1682	2172	1144	5411	14095	9102	1981	47998	73176
Streptococcus thermophilus	34	30	132	139	335	816	2756	3515	3075	10162	20381	36746	51055	35743	143925	50401	1888	2245	18077	72611
Intestinimonas massiliensis	7418	6154	18989	21332	53893	629	1255	1426	1188	4498	34373	82636	83775	100189	300973	17396	9883	2971	41946	72196
Shigella flexneri	266	509	928	396	2099	16	44	49	29	138	8182	8770	11838	7193	35983	36758	6438	13969	12987	70152
Lactobacillus hayakitensis	73	60	227	260	620	17	69	49	57	192	195	553	617	493	1858	17225	17584	23367	10202	68378
Alistipes obesi	3395	1648	5815	7743	18601	324	731	782	697	2534	636	934	1833	1196	4599	9488	5374	2920	50168	67950
Bacteroides stercoris	3178	4269	8346	11633	27426	345	998	1198	925	3466	2410	4932	10810	6285	24437	7272	8242	1328	50086	66928
Lactobacillus coleohominis	11	10	25	38	84	6	18	27	25	76	505	370	509	979	2363	20872	16518	22550	6837	66777
Oscillibacter sp. 1-3	9987	8333	25842	27523	71685	438	746	976	732	2892	21464	29982	51529	42566	145541	15206	7133	2504	38648	63491
Clostridium sp. M62/1	1694	3238	6084	5856	16872	750	1725	2008	1749	6232	7575	18458	23337	22086	71456	17284	9665	3576	32763	63288
Alistipes shahii	2669	1483	4087	5491	13730	386	778	716	701	2581	869	1694	2617	1715	6895	27866	5742	9075	16707	59390
Jeotgalicoccus marinus	50	63	199	223	535	8	20	14	21	63	52	264	333	139	788	10654	21980	16217	9699	58550
Brevibacterium casei	45	56	91	133	325	245	391	448	409	1493	19	34	82	58	193	10242	16676	19445	11024	57387
Bacteroides ovatus	2463	4289	6050	9123	21925	361	1067	1232	982	3642	849	1884	3471	2707	8911	5056	2928	2254	46291	56529
Lactobacillus kalixensis	79	67	169	225	540	30	53	59	59	201	1195	928	1739	2436	6298	11986	19281	18914	5778	55959
Firmicutes bacterium ASF500	5766	4670	12854	15281	38571	301	560	614	543	2018	8614	12772	16395	15823	53604	12943	6565	2055	32558	54121
[Clostridium] scindens	1164	1641	3800	3863	10468	153	411	434	379	1377	2066	4895	6122	5664	18747	15574	8610	3101	25539	52824
Lactobacillus agilis	38	26	117	149	330	48	170	185	157	560	274	403	509	370	1556	9141	15339	22019	5472	51971
Lactobacillus panis	40	43	115	122	320	9	25	27	31	92	417	299	369	759	1844	16879	12625	15874	6442	51820
Staphylococcus gallinarum	68	73	249	311	701	5	16	21	31	73	103	430	389	293	1215	14556	13195	9200	10374	47325
Shigella dysenteriae	112	217	390	159	878	8	18	29	16	71	18767	11661	7033	4240	41701	22671	4382	11022	8965	47040
Sellimonas intestinalis	733	1422	2886	2740	7781	70	190	253	202	715	1062	2902	3855	3315	11134	15097	8877	2873	19563	46410
Lactobacillus amylolyticus	32	18	75	101	226	5	7	5	7	24	902	518	1221	1635	4276	9763	16633	15518	4403	46317
[Clostridium] bolteae	1737	3044	5315	5467	15563	237	548	936	660	2381	2709	5522	7299	8429	23959	12566	7180	2423	23794	45963
Paeniclostridium sordellii	6715	8605	21433	35402	72155	111	384	304	353	1152	2033	17474	18099	6674	44280	30513	2501	2985	8346	44345
Staphylococcus saprophyticus	120	140	400	575	1235	48	127	130	129	434	143	824	708	497	2172	14198	10991	7212	11111	43512
Oscillibacter sp. ER4	10646	10000	42599	32285	95530	1243	2407	3449	2686	9785	98792	194978	290477	231328	815575	11178	5775	1930	22883	41766
Intestinimonas butyriciproducens	3562	2817	9001	9461	24841	332	673	996	772	2773	9165	13210	19935	17314	59624	10031	5232	1570	23679	40512
Proteus mirabilis	41	52	141	209	443	21	53	43	34	151	175	371	271	469	1286	5480	2900	1568	30288	40236
Bacteroides cellulosilyticus	3307	4546	9068	10813	27734	191	485	568	508	1752	1546	2248	3876	2857	10527	12849	7725	1438	18100	40112
Campylobacter coli	26	29	156	79	290	15	82	71	79	247	1051	537	500	10703	12791	10946	22	17	28860	39845
Lactobacillus acetotolerans	48	58	132	138	376	5	14	22	21	62	532	241	587	907	2267	6824	13078	16900	2929	39731
Bacteroides salyersiae	1704	1699	3377	4425	11205	98	223	276	223	820	1068	1665	3435	2880	9048	6091	3888	1778	27571	39328
Alistipes finegoldii	3178	1489	4493	6395	15555	308	766	623	625	2322	670	818	1541	1268	4297	13500	5470	6303	13698	38971
Ruania albidiflava	34	31	87	103	255	247	338	398	329	1312	52	58	99	98	307	6112	14670	12978	5178	38938
Paraclostridium bifermentans	5897	7316	18911	30251	62375	122	333	307	343	1105	1778	15728	16761	5831	40098	25992	2287	2604	7266	38149
Prevotella buccae	4717	6893	11581	14179	37370	147	335	288	288	1058	2655	4375	10731	6376	24137	11562	11660	10119	4550	37891
Kocuria kristinae	27	18	58	62	165	122	161	191	155	629	41	40	84	76	241	5201	14362	13857	4458	37878
Butyricicoccus desmolans	2127	1878	4840	5932	14777	2699	6271	5616	5569	20155	3610	7386	10618	10019	31633	8519	7836	1986	18268	36609
Odoribacter splanchnicus	2539	3936	7224	8113	21812	260	697	731	663	2351	679	1486	3264	1796	7225	6022	4110	2143	24170	36445
Enterococcus faecium	488	83	182	182	935	74	226	318	242	860	186	357	528	417	1488	20806	4489	2876	6096	34267
Clostridioides difficile	2814	4056	10084	14535	31489	119	345	438	407	1309	1624	13916	16402	5789	37731	22215	2869	2474	6392	33950
Bittarella massiliensis	2122	1707	4487	5442	13758	504	905	994	893	3296	3065	4559	6353	5746	19723	8287	4462	2552	18576	33877
Brevibacterium album	44	30	76	85	235	215	310	397	342	1264	40	65	98	77	280	9423	8412	9510	6142	33487
Nocardiopsis salina	62	38	81	198	379	145	225	266	231	867	34	50	113	68	265	7897	7191	9521	8324	32933
Clostridia bacterium UC5.1-1D1	1645	1288	3679	4578	11190	182	368	490	365	1405	2355	4553	6538	6348	19794	6179	8547	1894	15460	32080
Intestinibacter bartlettii	4877	7339	21369	25526	59111	347	1173	1050	1259	3829	4294	45875	73015	16649	139833	21734	1744	2053	6019	31550
[Ruminococcus] torques	814	1559	3452	3391	9216	253	798	1367	921	3339	762	2414	3356	2752	9284	11329	3715	1714	13968	30726
Nesterenkonia sp. F	29	24	51	103	207	188	300	334	302	1124	89	125	121	170	505	8286	8840	8894	4686	30706
[Clostridium] asparagiforme	2290	2611	5453	6725	17079	332	652	824	632	2440	3704	5594	7664	7236	24198	7753	3831	1388	17582	30554
Ruthenibacterium lactatiformans	2735	2671	7310	7815	20531	534	941	1376	1023	3874	5726	8923	10856	10618	36123	7481	3868	1594	17091	30034
Lactobacillus heilongjiangensis	38	48	102	124	312	11	21	19	24	75	414	349	397	910	2070	7320	9696	8822	4132	29970
[Clostridium] leptum	1878	1455	4886	5553	13772	476	1138	1868	1294	4776	3215	6893	8396	8287	26791	7919	4326	1573	15822	29640
Blautia obeum	14166	86008	132093	84073	316340	3241	9873	18955	11918	43987	4254	13858	36850	15287	70249	9154	5198	2311	12970	29633
Salinicoccus luteus	831	1564	2901	8303	13599	40	95	109	87	331	57	135	204	157	553	5753	11173	8752	3759	29437
Blautia schinkii	1913	3533	6950	6721	19117	177	401	485	419	1482	2304	5202	8559	6265	22330	8453	4226	1721	14625	29025
Faecalicatena contorta	1114	2348	4771	4274	12507	113	259	418	280	1070	3649	7590	10091	7972	29302	8569	3903	1705	14269	28446
[Clostridium] methylpentosum	1431	890	3254	4079	9654	209	363	419	365	1356	1824	4760	5532	4618	16734	6415	3518	1301	16833	28067
Tyzzerella nexilis	2379	4829	10296	9118	26622	262	767	1068	863	2960	2781	8248	10240	9484	30753	8670	3815	1473	14062	28020
Streptococcus caballi	45	57	156	277	535	91	287	351	296	1025	8988	15853	31749	15227	71817	19068	541	650	7072	27331
Terrisporobacter glycolicus	2894	4128	10839	15671	33532	120	355	344	346	1165	14090	169697	238966	62808	485561	18445	1692	1894	5090	27121
Alistipes senegalensis	2896	1742	5455	6435	16528	337	759	703	624	2423	1431	1795	3642	1768	8636	5978	5347	6765	8174	26264
Bacteroides thetaiotaomicron	5048	8305	14979	18117	46449	284	784	912	734	2714	1877	5186	11678	6001	24742	5126	4239	1070	15592	26027
Streptococcus orisratti	110	209	618	524	1461	327	1066	1383	1159	3935	8916	17060	39684	15704	81364	18135	607	697	6027	25466
[Clostridium] glycyrrhizinilyticum	1030	2056	4437	3927	11450	105	271	421	269	1066	1243	3781	4954	3543	13521	8127	3362	1395	12180	25064
Barnesiella viscericola	4278	4361	7903	11820	28362	411	1050	859	896	3216	2234	3032	6039	4664	15969	5272	7627	1224	9878	24001
Lactobacillus paracasei	72	41	125	186	424	17	33	77	56	183	129	179	254	250	812	5530	7785	8180	2359	23854
Clostridium perfringens	1234	2103	5702	6879	15918	153	436	379	500	1468	42722	171034	265380	62130	541266	21528	350	325	1597	23800
Clostridia bacterium UC5.1-1E11	569	505	1411	1747	4232	143	302	401	360	1206	812	1547	2162	1893	6414	5947	3305	1361	12919	23532
Nesterenkonia jeotgali	34	28	62	89	213	134	179	235	223	771	70	76	104	99	349	7208	6277	6126	3666	23277
Brevibacterium ravenspurgense	27	27	102	180	336	83	145	162	131	521	165	309	325	369	1168	3214	9930	8082	2035	23261
Salmonella enterica	105	217	210	272	804	86	161	216	178	641	500	953	911	526	2890	13626	1613	2421	5079	22739
Streptococcus porci	39	55	144	166	404	366	1213	1022	1061	3662	5287	10946	20229	9097	45559	14477	1881	1827	4318	22503
Hungatella hathewayi	2545	3726	7406	8050	21727	170	388	566	408	1532	2798	5864	8741	7434	24837	6255	3180	1305	11494	22234
Blautia hydrogenotrophica	660	1383	2554	2280	6877	84	222	324	246	876	959	2533	3201	2998	9691	6364	3701	1512	10598	22175
Lactobacillus equi	58	56	188	196	498	15	34	52	32	133	424	719	741	895	2779	5804	7620	6117	2582	22123
Halomonas sp. KM-1	90	58	142	192	482	544	762	1104	845	3255	52	69	130	69	320	2244	15159	2862	1768	22033
Nesterenkonia massiliensis	42	35	107	181	365	107	179	191	182	659	63	83	155	116	417	7146	5574	5585	3557	21862
Streptococcus henryi	77	56	210	362	705	123	353	416	401	1293	5490	9703	15594	9661	40448	15528	413	535	5300	21776
Corynebacterium callunae	33	24	58	98	213	5	22	16	16	59	36	67	83	58	244	2621	8364	7779	3011	21775
Staphylococcus xylosus	57	40	156	319	572	18	40	32	41	131	84	414	468	248	1214	6827	5082	3160	6432	21501
Lactobacillus amylotrophicus	29	25	31	85	170	27	110	147	137	421	5040	9301	10949	8680	33970	6242	5985	5275	3842	21344
Lactobacillus jensenii	33	52	113	116	314	3	9	12	10	34	587	329	753	1094	2763	4589	7304	6984	2388	21265
Acetivibrio ethanolgignens	5300	8675	22112	20494	56581	144	378	427	380	1329	16072	47145	50596	47534	161347	6288	3427	1238	10153	21106
Enterococcus durans	1183	107	421	314	2025	13	47	62	42	164	147	409	414	332	1302	6546	3538	2472	8392	20948
Lachnospiraceae bacterium M18-1	1089	1653	3637	3590	9969	62	166	173	125	526	1439	3866	5378	4528	15211	6356	2792	1186	10040	20374
Lactobacillus pontis	52	30	91	127	300	25	50	54	46	175	1113	777	506	1963	4359	5457	5325	6511	2352	19645
Marvinbryantia formatexigens	1705	3022	5882	5483	16092	139	336	440	345	1260	2727	7379	9527	7599	27232	5693	3119	1198	9546	19556
Dorea sp. 5-2	1046	1971	3596	3737	10350	181	408	452	454	1495	1525	4552	6611	5029	17717	5988	3037	1210	9281	19516
Alistipes timonensis	2121	1068	3124	4059	10372	222	524	536	485	1767	675	1052	1554	1075	4356	6084	3442	4412	5291	19229
Bacteroides barnesiae	4327	5732	10071	12091	32221	261	652	547	514	1974	2499	4330	8652	5238	20719	2648	7652	800	7686	18786
Streptococcus salivarius	24	13	59	83	179	372	1286	1816	1348	4822	2984	5504	8444	5330	22262	11773	1435	1141	4191	18540
Avibacterium paragallinarum	28	23	73	54	178	12	42	56	54	164	24	60	79	81	244	12859	1325	1419	2930	18533
[Ruminococcus] gnavus	1596	3779	7374	7047	19796	158	526	811	551	2046	1371	4112	6227	5212	16922	6795	2582	1091	8051	18519
Nocardiopsis alkaliphila	69	47	83	188	387	141	221	266	224	852	51	61	96	89	297	2360	6184	7456	2475	18475
Clostridium sartagoforme	2125	4096	10631	13444	30296	130	483	382	464	1459	9261	40033	34971	18846	103111	16034	708	487	1166	18395
Lactobacillus selangorensis	37	27	85	117	266	6	14	12	15	47	126	247	360	287	1020	6211	4865	5396	1594	18066
Nesterenkonia alba	23	28	58	83	192	52	77	88	94	311	22	55	60	53	190	5905	4555	4665	2884	18009
Corynebacterium aurimucosum	101	69	173	271	614	80	205	168	198	651	135	215	244	235	829	1452	5049	9629	1839	17969
Lactobacillus psittaci	24	24	93	97	238	12	29	40	30	111	699	407	922	1147	3175	3657	6180	6205	1809	17851
Streptococcus suis	121	146	353	490	1110	901	2687	3633	2875	10096	5776	11131	26316	10140	53363	12189	455	541	4616	17801
Phocea massiliensis	1679	1264	3748	4677	11368	201	463	497	424	1585	2662	3958	5829	4967	17416	4098	2244	817	10618	17777
Ruminococcus lactaris	1465	4236	8246	6437	20384	208	606	1003	689	2506	2629	7538	9071	9161	28399	6549	2458	1044	7660	17711
Clostridiales bacterium NK3B98	6540	5225	13743	17565	43073	204	416	471	415	1506	8728	11166	14244	16602	50740	5023	2048	700	9866	17637
Faecalitalea cylindroides	221	301	805	816	2143	174	395	561	444	1574	1023	2503	3174	2873	9573	5298	2895	1053	8303	17549
Bacteroides fluxus	6145	6891	17304	17522	47862	305	789	675	698	2467	10558	15854	31005	18666	76083	2120	6686	395	8262	17463
[Clostridium] citroniae	999	1529	3043	3459	9030	194	440	594	432	1660	1670	4047	5072	6223	17012	4723	2314	828	9598	17463
Bacteroides faecichinchillae	5679	5247	11170	15547	37643	383	1070	911	943	3307	1257	3190	4074	3100	11621	2673	3697	697	10323	17390
Citricoccus sp. CH26A	72	46	125	219	462	171	236	314	258	979	52	83	99	95	329	3426	5934	5693	2291	17344
Parasutterella excrementihominis	122	71	251	313	757	139	315	534	364	1352	57	137	213	159	566	5390	208	528	11117	17243
Blautia producta	1340	2849	5126	5108	14423	126	326	420	318	1190	1371	3804	5653	4908	15736	5604	2724	1234	7481	17043
Anaerotruncus colihominis	991	625	2107	2529	6252	551	1082	1402	1148	4183	3607	7168	7321	8986	27082	4351	2578	772	9297	16998
Blautia hansenii	2699	9605	14493	16793	43590	177	469	745	536	1927	1455	4312	5798	4839	16404	5886	2724	1118	7214	16942
Bacteroides salanitronis	4320	4541	9691	12051	30603	427	1012	937	865	3241	2572	5697	10789	6432	25490	2265	4949	389	9146	16749
Citrobacter freundii	48	110	124	129	411	127	240	359	214	940	414	655	1897	1169	4135	8620	1079	2530	4380	16609
Nocardiopsis ganjiahuensis	78	59	107	206	450	259	375	492	392	1518	43	44	64	53	204	2384	5302	6433	2432	16551
Lachnospiraceae bacterium A2	1005	1574	3570	3544	9693	113	263	278	259	913	1755	4434	5495	5032	16716	4675	2251	850	8521	16297
Nosocomiicoccus massiliensis	73	56	261	460	850	8	20	37	17	82	125	582	1645	768	3120	1072	4159	10182	737	16150
Staphylococcus succinus	56	51	143	206	456	4	7	13	9	33	76	376	351	262	1065	5015	3449	2300	4972	15736
Alistipes putredinis	2697	1415	4563	5902	14577	583	1389	1402	1265	4639	592	666	1066	1813	4137	3353	2042	1348	8745	15488
Fusobacterium mortiferum	186	208	659	716	1769	38	116	141	113	408	277	4165	1135	8821	14398	13931	166	152	1068	15317
Alistipes ihumii	1076	685	1886	2530	6177	368	843	838	801	2850	530	713	1204	822	3269	5128	1085	686	8168	15067
Lactobacillus iners	72	66	157	189	484	21	72	80	73	246	511	461	771	933	2676	3009	5230	5054	1758	15051
Kocuria flava	69	85	157	968	1279	189	274	365	308	1136	34	44	56	59	193	2781	5180	4937	2088	14986
Staphylococcus arlettae	65	70	239	406	780	10	38	59	45	152	113	413	369	226	1121	4853	3745	2392	3992	14982
Enterococcus faecalis	341	183	521	588	1633	52	149	202	140	543	500	10860	1628	1133	14121	5166	3821	2583	3311	14881
Lactobacillus coryniformis	38	28	97	93	256	10	43	40	37	130	106	85	111	214	516	7743	1626	3954	1517	14840
Halomonas sp. PBN3	263	148	341	700	1452	776	1215	1538	1158	4687	105	111	137	187	540	1596	10040	1834	1177	14647
Ruminococcus faecis	5564	18162	59644	12626	95996	753	2480	4081	2903	10217	1732	4480	10468	5436	22116	5287	2046	1048	6187	14568
Coprobacter secundus	1172	1101	2231	3848	8352	135	486	419	403	1443	511	1149	1982	1294	4936	1359	679	166	12047	14251
Lactobacillus apis	27	30	81	96	234	1	29	17	22	69	303	237	459	557	1556	3011	4906	4835	1459	14211
Faecalicoccus pleomorphus	260	554	1062	949	2825	58	123	113	107	401	549	1282	1506	1311	4648	4055	2188	793	6910	13946
Streptococcus urinalis	63	79	232	267	641	73	270	294	257	894	3090	6328	9813	6146	25377	9372	644	761	2929	13706
Kytococcus sedentarius	23	9	42	59	133	293	385	446	430	1554	28	59	84	85	256	2109	5019	4658	1762	13548
Oscillibacter ruminantium	4327	3241	10303	11803	29674	336	759	828	736	2659	7776	11525	17584	15723	52608	3520	1576	568	7877	13541
Corynebacterium doosanense	51	45	71	146	313	126	198	205	212	741	95	152	236	124	607	1670	5214	4746	1784	13414
Lactobacillus frumenti	14	14	43	41	112	5	15	21	24	65	621	349	450	1439	2859	4413	3301	4021	1674	13409
Streptococcus ovis	42	55	202	203	502	136	408	475	454	1473	2735	5004	7384	4914	20037	9499	619	492	2769	13379
Bacteroides plebeius	3620	5705	7194	9138	25657	132	409	414	353	1308	54354	17722	18948	130055	221079	2571	2649	435	7718	13373
Corynebacterium halotolerans	523	518	860	1356	3257	264	427	473	454	1618	190	251	506	180	1127	2027	4840	4398	2008	13273
Microbacterium gubbeenense	21	25	72	94	212	143	201	240	233	817	77	119	174	199	569	1647	5046	4824	1567	13084
Gordonibacter pamelaeae	515	482	1015	1216	3228	360	551	807	652	2370	1057	1862	2406	1677	7002	3580	3277	1080	5129	13066
Nocardiopsis dassonvillei	59	34	67	158	318	212	369	407	341	1329	49	54	80	82	265	1997	4239	4849	1898	12983
Blautia sp. KLE 1732	3555	60771	30777	24676	119779	833	2393	4924	3014	11164	1405	4402	9381	4954	20142	4038	2089	1082	5736	12945
Micrococcus luteus	39	30	76	130	275	188	299	346	362	1195	56	70	107	83	316	2348	4512	4213	1797	12870
Kocuria sp. ZOR0020	65	40	103	147	355	256	425	515	484	1680	79	146	155	152	532	2150	4489	4448	1764	12851
Nocardiopsis alba	54	43	64	149	310	105	186	214	196	701	50	110	95	108	363	1781	4150	4952	1900	12783
Oscillibacter valericigenes	3549	2777	8728	9779	24833	419	998	1061	958	3436	7238	11271	16572	15052	50133	3352	1541	536	7334	12763
Anaerotruncus sp. G3(2012)	1599	1572	4335	4721	12227	204	401	487	424	1516	2723	5762	7077	6958	22520	3151	1629	608	7266	12654
Facklamia ignava	68	31	91	131	321	20	64	94	61	239	71	162	204	130	567	2084	4434	4092	2039	12649
Kocuria palustris	52	30	76	95	253	180	283	348	250	1061	44	46	75	71	236	1993	4487	4485	1548	12513
Nocardiopsis sp. NRRL B-16309	43	31	75	122	271	201	287	358	335	1181	46	57	113	88	304	1852	4038	4819	1773	12482
Flaviflexus massiliensis	50	60	143	214	467	24	72	75	56	227	55	85	114	56	310	1785	5189	4289	1157	12420
Ruminococcus sp. AT10	700	1069	2367	2450	6586	107	262	290	221	880	589	1882	2299	1887	6657	4224	1722	762	5709	12417
Ruminococcus gauvreauii	818	1503	2847	2660	7828	87	236	272	244	839	1092	2587	3630	3220	10529	3272	2532	1124	5485	12413
Streptococcus entericus	49	28	98	156	331	64	167	239	206	676	2109	3974	7980	3431	17494	7577	1224	1166	2439	12406
Nocardiopsis halotolerans	37	37	54	106	234	230	339	375	337	1281	32	54	75	43	204	1879	3849	4876	1778	12382
Lactobacillus kullabergensis	70	47	165	238	520	2	7	19	15	43	184	226	355	337	1102	2168	4387	4575	1236	12366
Roseburia hominis	2233	4278	10272	9185	25968	176	419	701	478	1774	10140	23332	30944	28244	92660	4094	1920	744	5573	12331
Staphylococcus haemolyticus	150	209	614	777	1750	17	62	55	59	193	124	789	790	416	2119	3573	3371	2753	2620	12317
Citrobacter amalonaticus	38	36	87	95	256	130	318	404	326	1178	581	467	867	442	2357	6077	667	1623	3899	12266
Streptococcus sobrinus	46	63	132	172	413	37	121	127	95	380	1819	3421	5518	3314	14072	8869	258	379	2735	12241
[Propionibacterium] namnetense	19	23	29	33	104	52	91	149	100	392	320	391	297	915	1923	1823	4742	4002	1530	12097
Enterococcus avium	154	94	278	270	796	49	160	215	203	627	203	238	453	302	1196	5345	1113	3304	2249	12011
Bacteroides coprocola	3985	14705	12496	16914	48100	249	664	667	590	2170	1878	2362	3904	4668	12812	1515	2958	307	7106	11886
[Clostridium] symbiosum	1007	1329	2931	3260	8527	180	371	534	430	1515	1689	3814	6226	5146	16875	3311	1944	714	5824	11793
Lactobacillus fermentum	27	41	66	81	215	68	170	294	215	747	220	202	199	509	1130	3410	3877	3445	1056	11788
Eubacterium sp. 14-2	950	1693	3547	3464	9654	58	183	153	164	558	1128	3321	4857	4190	13496	3680	1873	905	5312	11770
Lachnospiraceae bacterium 3-2	865	1415	3065	3076	8421	61	147	177	142	527	1547	3097	3929	3868	12441	3566	1819	630	5751	11766
[Clostridium] hiranonis	1644	2031	5761	7780	17216	62	211	211	210	694	861	5780	6821	2584	16046	7989	731	770	2265	11755
Faecalicatena fissicatena	722	1275	2568	2540	7105	135	327	279	322	1063	945	2349	3413	2767	9474	4151	1742	731	5129	11753
Coprococcus comes	2925	16742	14947	16932	51546	283	788	1404	930	3405	2455	6875	11148	9524	30002	4037	1926	754	5007	11724
Enterococcus italicus	111	42	149	166	468	49	117	160	131	457	335	730	967	697	2729	5262	2447	1953	1938	11600
Streptococcus ratti	48	65	190	285	588	48	190	166	156	560	2869	5341	8336	5083	21629	7924	476	460	2685	11545
Lachnospiraceae bacterium 3-1	1047	2374	4499	3879	11799	161	328	378	336	1203	1643	4564	6266	5410	17883	3461	2477	716	4674	11328
Streptococcus anginosus	45	38	119	133	335	37	106	148	123	414	1514	2955	5129	2903	12501	8095	318	336	2568	11317
Corynebacterium lubricantis	85	31	141	160	417	32	59	56	58	205	47	101	223	165	536	1407	4249	3908	1659	11223
Ornithinimicrobium pekingense	32	28	69	94	223	474	662	806	644	2586	28	32	83	52	195	1795	4070	3888	1370	11123
Staphylococcus auricularis	56	53	218	186	513	4	20	34	23	81	108	182	311	238	839	3023	3097	2597	2249	10966
Candidatus Stoquefichus sp. SB1	625	1299	1848	2125	5897	50	133	179	120	482	493	1685	1928	1539	5645	3011	2212	1012	4709	10944
Bacteroides coprophilus	4970	9322	11921	15684	41897	221	500	552	534	1807	3636	4780	8896	6979	24291	1419	3658	436	5358	10871
Sporosarcina newyorkensis	40	47	108	147	342	23	33	43	49	148	44	209	138	100	491	1603	4064	4233	800	10700
Corynebacterium glutamicum	48	26	72	113	259	24	53	50	48	175	24	114	127	52	317	1630	3496	3499	2008	10633
Atopococcus tabaci	186	271	851	932	2240	44	157	161	138	500	125	242	331	209	907	1337	4195	3717	1346	10595
Corynebacterium glucuronolyticum	58	46	105	135	344	38	76	75	54	243	56	94	125	124	399	1485	3674	3449	1751	10359
Clostridium sp. KLE 1755	1440	1770	3892	4358	11460	127	322	322	313	1084	2410	6652	8663	7113	24838	3087	1489	595	5154	10325
Nocardiopsis lucentensis	72	56	86	188	402	145	222	280	233	880	27	58	70	55	210	1481	3272	3852	1449	10054
Bacteroides oleiciplenus	1964	1845	4313	5357	13479	141	431	398	390	1360	1051	1845	3474	2094	8464	1630	3267	257	4871	10025
Kocuria polaris	30	40	51	89	210	153	189	215	205	762	42	57	64	67	230	1742	3434	3276	1486	9938
Streptococcus iniae	61	32	108	164	365	21	71	66	58	216	2522	4397	7259	4481	18659	6712	380	470	2358	9920
[Clostridium] sporosphaeroides	1534	1206	3666	4542	10948	1253	2634	2533	2524	8944	2567	4966	5641	5847	19021	2633	1407	513	5312	9865
Clostridium celatum	18597	42306	114274	131485	306662	351	1090	895	1132	3468	20219	150131	116506	59813	346669	7070	664	584	1428	9746
Sanguibacteroides justesenii	301	253	602	931	2087	151	441	386	453	1431	602	1629	719	883	3833	3685	871	2707	2460	9723
Streptococcus halotolerans	25	15	84	75	199	48	100	110	117	375	2001	3876	5925	3521	15323	6449	531	533	2174	9687
Clostridium botulinum	2405	4181	11415	13729	31730	218	686	612	634	2150	5361	30706	28133	14816	79016	5091	1168	831	2539	9629
[Clostridium] hylemonae	701	973	2185	2351	6210	90	144	183	138	555	817	1969	2485	2111	7382	3087	1297	644	4578	9606
Dorea formicigenerans	1672	3601	9715	6888	21876	272	751	1180	890	3093	1986	4351	6600	5375	18312	2987	1450	732	4430	9599
Enterococcus massiliensis	161	37	74	88	360	30	68	93	88	279	218	426	555	412	1611	3971	2347	1843	1435	9596
Corynebacterium humireducens	112	92	202	329	735	85	155	164	155	559	193	211	339	111	854	1026	4418	2968	1156	9568
Acidipropionibacterium acidipropionici	84	80	141	186	491	268	398	487	402	1555	70	131	151	117	469	1292	3494	3429	1333	9548
Pseudarthrobacter phenanthrenivorans	132	94	267	333	826	311	406	554	460	1731	125	167	252	225	769	1738	3265	3141	1394	9538
Eubacterium ramulus	1657	4327	9071	7488	22543	183	585	758	566	2092	1721	4873	7759	6219	20572	2976	1456	553	4519	9504
Leucobacter chromiiresistens	40	28	71	77	216	325	437	568	439	1769	28	60	115	57	260	1342	3281	3406	1342	9371
[Clostridium] saccharogumia	530	1444	2621	2312	6907	48	142	226	167	583	499	1698	1750	1384	5331	3144	1476	719	3978	9317
Corynebacterium falsenii	111	121	249	316	797	151	334	344	292	1121	59	90	158	161	468	1475	3549	3259	1013	9296
Streptococcus plurextorum	46	62	152	150	410	164	489	550	482	1685	5090	10074	15158	9111	39433	5629	852	590	2121	9192
Eubacterium plexicaudatum	1184	2061	4320	4446	12011	91	260	305	261	917	1536	4214	5988	5247	16985	2768	1618	623	4163	9172
Lactobacillus parafarraginis	18	22	46	53	139	6	16	14	12	48	29	37	47	222	335	2786	2516	2445	1367	9114
Nocardiopsis sp. CNT312	28	23	47	103	201	204	303	336	339	1182	16	25	54	29	124	1400	2820	3405	1439	9064
Holdemania massiliensis	301	257	782	923	2263	70	185	231	186	672	541	1150	1465	1391	4547	2336	1263	622	4841	9062
Lactobacillus secaliphilus	55	60	100	115	330	1	12	8	12	33	132	137	203	280	752	3450	1934	2392	1286	9062
Dorea longicatena	2478	10382	41652	17964	72476	354	940	1611	1155	4060	1891	4623	8216	5446	20176	2916	1392	567	4165	9040
Virgibacillus alimentarius	233	96	340	393	1062	25	95	82	95	297	61	290	210	201	762	1521	4333	2672	454	8980
Clostridium sp. SY8519	1122	1617	3511	4055	10305	118	303	290	259	970	1184	2656	3887	3203	10930	2597	1453	627	4264	8941
Kluyvera cryocrescens	90	74	165	188	517	108	216	343	223	890	318	825	1235	525	2903	5233	544	960	2202	8939
Erysipelatoclostridium ramosum	354	538	1073	1201	3166	208	571	869	653	2301	374	1437	1494	2683	5988	2862	1316	734	4017	8929
Corynebacterium freneyi	396	391	649	954	2390	141	213	256	185	795	91	111	424	107	733	576	2984	4777	588	8925
bacterium LF-3	1332	20632	6005	16077	44046	813	2644	4725	3109	11291	711	2540	3220	2384	8855	2654	1524	962	3760	8900
Kocuria turfanensis	50	45	102	171	368	206	294	320	313	1133	44	43	81	55	223	1579	3038	2957	1315	8889
Streptococcus mitis	30	39	138	133	340	49	176	229	197	651	1587	3284	4810	3145	12826	5653	687	770	1777	8887
Corynebacterium camporealensis	43	57	98	135	333	11	35	33	47	126	59	86	175	144	464	1236	3115	2894	1585	8830
Streptococcus ictaluri	43	59	119	143	364	39	92	105	113	349	1775	3153	4937	3075	12940	5386	694	667	1945	8692
Carnobacterium gallinarum	125	140	517	559	1341	17	58	59	64	198	407	899	1047	887	3240	2629	2486	2017	1549	8681
Coprococcus sp. HPP0048	1353	2369	5278	4520	13520	98	288	382	308	1076	1101	2710	4146	3447	11404	2585	1258	1312	3467	8622
Coprobacillus sp. D6	690	1287	2616	2628	7221	110	277	409	335	1131	1284	3669	3208	2711	10872	2479	1680	769	3645	8573
Intrasporangium chromatireducens	22	18	29	45	114	572	791	989	919	3271	31	52	60	54	197	1681	2813	2750	1328	8572
Promicromonospora sukumoe	36	21	66	76	199	253	318	448	378	1397	44	40	58	58	200	1336	3052	2986	1177	8551
Enterococcus saccharolyticus	134	140	419	558	1251	95	266	287	273	921	120	383	450	262	1215	3657	1907	1640	1339	8543
Catenibacterium mitsuokai	421	784	1748	1684	4637	540	1542	2790	1865	6737	451	3002	10509	4326	18288	5181	763	494	2057	8495
Corynebacterium variabile	121	64	166	320	671	709	951	1234	1013	3907	97	155	769	159	1180	1283	3090	2925	1183	8481
Streptococcus equi	25	55	71	99	250	25	70	112	70	277	1604	3011	5021	3045	12681	5749	246	262	2205	8462
Virgibacillus halodenitrificans	71	66	289	322	748	4	23	15	21	63	119	346	417	232	1114	1231	3353	3060	795	8439
Amphibacillus xylanus	123	96	278	454	951	56	148	135	135	474	156	338	428	292	1214	909	3000	3151	1315	8375
Roseburia intestinalis	3154	6345	20271	13469	43239	166	512	733	538	1949	6086	10481	15633	14089	46289	2786	1335	585	3524	8230
Staphylococcus condimenti	59	64	190	233	546	7	23	32	29	91	96	169	234	175	674	2157	2428	1845	1783	8213
Kocuria marina	26	47	70	607	750	193	275	306	251	1025	29	38	34	41	142	1253	2913	2927	1119	8212
Eggerthella lenta	420	423	885	1147	2875	516	940	1431	1023	3910	734	1194	1298	1204	4430	2143	1876	783	3407	8209
Lachnospiraceae bacterium 28-4	1185	1109	3117	3866	9277	98	239	231	213	781	1746	5594	6233	5383	18956	2553	1209	552	3892	8206
Staphylococcus massiliensis	104	59	336	403	902	4	18	16	13	51	51	215	236	150	652	2245	2409	1866	1680	8200
Anaerococcus prevotii	149	135	563	508	1355	38	152	149	150	489	304	1144	1132	747	3327	830	1988	4295	1080	8193
Streptococcus parasanguinis	18	17	45	48	128	169	488	685	603	1945	1914	3423	6195	3382	14914	5715	343	306	1765	8129
Clostridiales bacterium 1_7_47FAA	866	1193	2442	2684	7185	210	465	576	458	1709	1015	2221	3082	3297	9615	2246	1132	474	4268	8120
Kineococcus radiotolerans	33	32	71	92	228	362	510	636	539	2047	41	43	82	61	227	1190	3029	2819	1058	8096
Phascolarctobacterium succinatutens	4394	38930	147161	51178	241663	316	614	1137	727	2794	5706	23689	79247	27764	136406	2552	945	327	4250	8074
Kocuria rhizophila	51	22	76	133	282	143	192	228	219	782	43	63	86	68	260	1514	2716	2647	1193	8070
Arsenicicoccus bolidensis	34	18	48	60	160	558	797	933	886	3174	62	53	113	78	306	1144	2947	2858	1093	8042
Roseburia faecis	3350	11876	51605	27564	94395	256	725	1137	860	2978	6140	12908	19476	17776	56300	2484	1243	484	3798	8009
Corynebacterium efficiens	90	49	177	275	591	65	127	142	127	461	83	146	217	138	584	1173	2940	2725	1160	7998
Lachnospiraceae bacterium A4	1373	1839	4580	4532	12324	108	254	282	226	870	2104	5859	7177	6097	21237	2331	1352	492	3799	7974
Streptococcus pyogenes	43	63	168	180	454	14	37	42	34	127	1548	2710	4227	2635	11120	5272	683	295	1714	7964
Staphylococcus vitulinus	91	91	337	346	865	12	26	25	32	95	70	306	233	245	854	2445	2089	1520	1905	7959
Corynebacterium maris	3083	1964	6303	27466	38816	124	171	229	228	752	2893	10692	16727	4360	34672	1229	2828	2663	1184	7904
Clostridium paraputrificum	1619	2851	7761	9817	22048	71	274	244	268	857	3939	22851	20640	10549	57979	5985	494	365	1024	7868
Corynebacterium marinum	168	106	371	581	1226	103	153	161	160	577	112	165	293	118	688	1129	2956	2561	1202	7848
Streptococcus uberis	67	68	208	260	603	40	103	99	110	352	2096	3865	5659	3675	15295	4642	721	815	1633	7811
[Bacteroides] pectinophilus	1382	3212	7497	5434	17525	265	653	865	675	2458	2413	5354	6344	6583	20694	2531	1140	491	3636	7798
Roseburia inulinivorans	5167	20130	61964	28369	115630	403	933	1549	1019	3904	6776	16919	23263	20870	67828	2383	1288	469	3614	7754
Microbacterium hydrocarbonoxydans	44	29	105	135	313	264	389	472	408	1533	69	95	194	125	483	1032	2881	2776	1034	7723
Streptococcus minor	45	30	141	147	363	866	2769	3040	2764	9439	1013	1990	3337	1879	8219	5540	436	359	1368	7703
Eisenbergiella tayi	993	1257	2754	3166	8170	58	160	186	126	530	1752	5378	6674	5928	19732	2253	1179	447	3821	7700
Streptococcus parauberis	76	67	228	277	648	19	57	77	75	228	1528	2916	4032	2847	11323	5179	383	398	1708	7668
Gracilibacillus massiliensis	119	108	344	441	1012	11	38	58	42	149	146	400	372	304	1222	753	3719	2536	613	7621
Clostridium disporicum	8133	15394	41294	51871	116692	157	504	402	481	1544	24175	167026	141900	66722	399823	5156	569	376	1456	7557
Oceanobacillus jeddahense	80	116	249	362	807	23	57	58	53	191	90	525	521	383	1519	1243	3414	2028	858	7543
Glutamicibacter arilaitensis	93	77	233	304	707	118	194	263	219	794	106	154	203	169	632	1482	2470	2428	1146	7526
Arthrobacter castelli	35	15	71	108	229	121	214	245	221	801	21	47	43	56	167	1452	2572	2429	1067	7520
Amphibacillus jilinensis	70	87	257	361	775	36	96	102	113	347	62	300	370	222	954	1392	3077	2079	894	7442
Streptomyces specialis	141	2592	3540	148	6421	828	551	693	4330	6402	6032	440	322	800	7594	510	1050	5414	444	7418
Corynebacterium accolens	46	27	82	97	252	59	89	115	95	358	51	91	110	72	324	959	2596	2487	1373	7415
Cellulomonas sp. KRMCY2	34	32	51	61	178	391	613	718	654	2376	35	43	77	79	234	1140	2655	2485	1116	7396
Corynebacterium minutissimum	56	34	100	175	365	39	70	69	75	253	25	54	111	53	243	917	2638	2685	1152	7392
Arthrobacter sp. Soil763	41	46	96	140	323	216	255	384	292	1147	50	97	116	92	355	1268	2601	2446	1062	7377
Lactobacillus equicursoris	113	96	215	220	644	9	28	47	37	121	689	587	688	1202	3166	1985	2153	2382	838	7358
Arthrobacter sp. Leaf141	40	28	57	101	226	71	130	159	150	510	66	97	104	123	390	1393	2626	2325	943	7287
Carnobacterium sp. ZWU0011	44	67	227	881	1219	49	130	150	142	471	51	125	150	124	450	777	3137	2473	888	7275
Oceanobacillus caeni	168	163	650	839	1820	16	42	62	48	168	138	455	587	285	1465	1411	2927	2181	739	7258
Anaeromassilibacillus senegalensis	1114	877	2635	3358	7984	166	361	416	353	1296	1281	2420	3510	2892	10103	1822	1162	430	3838	7252
Virgibacillus pantothenticus	86	71	216	348	721	13	22	37	40	112	71	233	350	203	857	948	3310	2248	726	7232
Streptococcus mutans	78	88	247	319	732	30	96	131	123	380	1677	3134	4812	3084	12707	4350	648	701	1519	7218
Dermabacter vaginalis	59	27	147	140	373	57	101	79	95	332	41	71	138	96	346	966	2763	2598	888	7215
Staphylococcus hominis	95	149	516	544	1304	44	127	154	126	451	95	381	397	327	1200	2069	1828	1731	1574	7202
Nocardiopsis potens	29	23	58	105	215	282	411	501	442	1636	14	75	76	45	210	1177	2387	2540	1020	7124
Streptococcus dysgalactiae	48	52	152	201	453	57	196	190	208	651	1806	3468	7644	3452	16370	4941	328	312	1523	7104
Klebsiella pneumoniae	34	39	167	103	343	576	985	1564	1075	4200	173	406	611	321	1511	1908	2423	1305	1464	7100
bacterium MS4	938	751	1968	2504	6161	274	530	564	540	1908	1538	2890	3458	3563	11449	1836	1560	962	2737	7095
Pseudonocardia autotrophica	48	45	110	172	375	811	1180	1435	1258	4684	67	81	134	86	368	1227	2453	2247	1106	7033
Corynebacterium pseudodiphtheriticum	23	18	37	58	136	15	30	26	21	92	8	13	33	16	70	857	3027	2086	1012	6982
Lactobacillus oryzae	25	23	80	89	217	12	30	33	38	113	607	391	251	915	2164	2080	2137	1685	1068	6970
Clostridioides mangenotii	815	1199	3076	4443	9533	55	192	158	168	573	506	4084	4700	1778	11068	4532	463	508	1427	6930
Pediococcus acidilactici	43	44	194	167	448	18	58	56	66	198	144	203	203	284	834	3285	1007	1066	1569	6927
Mobilicoccus pelagius	24	13	58	58	153	399	600	697	628	2324	65	94	106	156	421	981	2471	2580	893	6925
Streptococcus intermedius	29	19	85	95	228	35	95	117	110	357	1701	2859	4350	2888	11798	4825	288	179	1629	6921
Halomonas halodenitrificans	84	67	117	255	523	474	716	919	798	2907	67	64	115	115	361	754	4781	840	541	6916
Enorma massiliensis	434	391	911	1109	2845	90	139	190	145	564	429	731	1154	897	3211	4417	519	190	1764	6890
Johnsonella ignava	484	659	1449	1405	3997	76	213	237	207	733	1032	2710	2730	3202	9674	1899	1149	343	3490	6881
Clostridium bornimense	1828	2717	8118	10115	22778	482	1430	1196	1166	4274	2840	19768	14598	8582	45788	3556	719	633	1959	6867
Streptomyces albus	69	47	162	153	431	589	805	1042	888	3324	103	143	218	183	647	1125	2383	2313	1014	6835
Tessaracoccus massiliensis	111	60	197	264	632	277	423	477	469	1646	125	122	241	201	689	1078	2438	2344	955	6815
Parabacteroides goldsteinii	2752	2625	5416	9090	19883	216	664	558	579	2017	1170	2657	5152	2752	11731	1174	1132	140	4325	6771
Microbacterium luticocti	38	35	67	79	219	223	339	399	333	1294	50	42	64	64	220	1024	2446	2388	908	6766
Propionibacterium freudenreichii	48	25	73	123	269	225	342	385	359	1311	92	129	209	143	573	903	2553	2381	902	6739
Gracilibacillus lacisalsi	107	110	343	494	1054	16	51	52	48	167	100	427	358	246	1131	649	3402	2228	456	6735
Kineosphaera limosa	25	24	79	106	234	612	1064	1161	1125	3962	48	79	135	104	366	1067	2469	2310	886	6732
[Eubacterium] hallii	1340	3107	6272	6119	16838	534	1534	3082	1849	6999	1875	5534	11855	5505	24769	1672	1856	672	2512	6712
Alistipes indistinctus	968	658	1814	2234	5674	445	1092	1013	987	3537	386	616	1048	724	2774	3081	683	389	2557	6710
Lachnospiraceae bacterium 10-1	1622	2106	4838	4958	13524	212	534	590	530	1866	8581	26657	24996	24531	84765	2519	985	397	2745	6646
Nocardiopsis chromatogenes	42	28	63	106	239	300	427	580	450	1757	37	51	72	70	230	1005	2374	2250	1014	6643
Staphylococcus warneri	59	69	252	299	679	2	21	31	24	78	160	429	411	448	1448	1894	1869	1399	1462	6624
Staphylococcus schleiferi	70	61	315	368	814	14	32	32	37	115	265	747	1078	548	2638	1043	2647	1943	972	6605
Arthrobacter crystallopoietes	72	36	82	162	352	196	365	455	387	1403	53	84	111	101	349	1401	2110	2128	966	6605
Actinobaculum suis	31	24	58	72	185	27	52	58	56	193	77	247	343	169	836	634	3112	2214	478	6438
Halalkalibacillus halophilus	75	73	212	311	671	21	26	48	35	130	65	291	256	181	793	1638	2094	1588	1112	6432
Serinicoccus marinus	56	73	130	166	425	408	612	755	699	2474	31	31	57	48	167	1019	2276	2269	859	6423
Streptococcus oralis	47	55	172	197	471	43	142	185	186	556	1835	3526	5161	3367	13889	4431	262	235	1493	6421
Coprobacter fastidiosus	1043	1150	2026	3455	7674	91	313	235	230	869	394	787	1646	1036	3863	2555	715	78	3058	6406
Megamonas hypermegale	216	218	757	683	1874	22	61	67	59	209	224	653	810	550	2237	5875	156	94	248	6373
Janibacter hoylei	36	27	58	59	180	440	623	733	623	2419	26	34	50	38	148	1472	1863	1831	1197	6363
Staphylococcus pettenkoferi	53	92	206	268	619	11	23	37	25	96	94	303	364	237	998	1455	2911	1090	901	6357
Lactobacillus paralimentarius	34	33	101	100	268	8	18	21	28	75	58	112	159	137	466	2393	1027	2229	702	6351
Gordonia hirsuta	32	15	52	68	167	167	325	352	276	1120	37	65	71	73	246	900	2391	2258	798	6347
Granulicoccus phenolivorans	22	32	66	97	217	461	662	726	686	2535	37	40	71	70	218	957	2369	2197	816	6339
Streptomonospora alba	41	31	76	144	292	286	392	483	416	1577	65	47	92	75	279	1066	2149	2176	939	6330
Streptococcus cristatus	31	22	156	112	321	65	205	184	200	654	1405	2481	3874	2493	10253	4195	333	389	1408	6325
Streptococcus macacae	43	30	171	149	393	25	76	95	62	258	1881	3511	5080	3191	13663	4367	192	195	1504	6258
Corynebacterium simulans	44	36	105	162	347	35	66	62	68	231	185	380	382	414	1361	821	2175	2163	1080	6239
Actinomyces polynesiensis	71	41	134	152	398	215	348	364	328	1255	77	109	155	154	495	1000	2194	2211	810	6215
Arthrobacter sp. L77	19	13	30	52	114	154	258	299	283	994	46	84	84	148	362	1208	2115	2032	844	6199
Bacillus megaterium	200	191	625	838	1854	16	37	51	51	155	214	772	774	580	2340	1176	2376	1836	776	6164
Leifsonia xyli	61	70	91	157	379	122	177	198	179	676	175	262	291	343	1071	1092	2082	2038	924	6136
Corynebacterium amycolatum	62	65	112	189	428	49	83	89	83	304	42	168	216	81	507	715	1600	3186	617	6118
Arthrobacter sp. LS16	48	38	107	158	351	193	251	363	266	1073	61	73	141	122	397	1280	1995	1935	908	6118
Robinsoniella peoriensis	1303	2392	4922	4855	13472	38	138	148	153	477	1198	3750	4643	3701	13292	2071	1100	410	2528	6109
Streptococcus phocae	13	34	52	90	189	15	28	38	30	111	1307	2341	3883	2314	9845	4263	205	206	1435	6109
[Clostridium] innocuum	515	656	1806	1884	4861	127	367	459	372	1325	1372	3794	3927	4330	13423	1755	902	391	3044	6092
Jiangella gansuensis	20	17	28	38	103	347	469	613	539	1968	66	117	112	169	464	914	2229	2048	874	6065
Tetragenococcus halophilus	99	61	267	430	857	106	338	272	269	985	51	210	327	135	723	1767	1478	1605	1187	6037
Actinomyces israelii	77	83	168	256	584	174	251	346	289	1060	109	106	122	128	465	875	2155	2030	976	6036
Streptococcus agalactiae	112	140	385	445	1082	44	134	129	121	428	1003	2145	3555	1945	8648	3394	582	729	1324	6029
Lactobacillus parabrevis	22	2	73	60	157	28	47	36	35	146	24	22	22	24	92	1535	2065	1699	730	6029
Cellulomonas bogoriensis	30	15	52	70	167	305	436	463	432	1636	51	56	101	84	292	932	2176	2107	807	6022
Cellulomonas flavigena	55	31	113	140	339	330	505	560	482	1877	194	361	360	473	1388	931	2158	2005	915	6009
Streptococcus merionis	37	48	103	161	349	28	101	85	106	320	1117	2228	3929	2147	9421	3928	339	342	1378	5987
Corynebacterium genitalium	38	30	78	113	259	62	114	129	117	422	29	82	140	60	311	843	2140	1902	1102	5987
Eggerthella sp. YY7918	353	287	722	903	2265	90	229	273	223	815	480	792	1006	817	3095	992	1004	607	3359	5962
Corynebacterium xerosis	560	593	898	1238	3289	128	184	247	227	786	645	833	9119	600	11197	1012	2089	2075	784	5960
Streptococcus didelphis	30	41	133	175	379	50	161	151	164	526	970	1741	2833	1681	7225	3585	532	533	1302	5952
Staphylococcus capitis	98	119	350	421	988	48	136	133	125	442	104	348	402	309	1163	1569	1754	1294	1331	5948
Arthrobacter sp. 35W	52	32	104	131	319	230	278	335	303	1146	89	93	124	122	428	1267	1874	1827	960	5928
Staphylococcus simulans	52	57	225	200	534	5	11	16	13	45	56	162	223	153	594	1452	1568	1707	1194	5921
Ruminococcus champanellensis	2279	1563	4953	6208	15003	249	490	532	501	1772	11080	39954	71705	40462	163201	1707	815	219	3162	5903
Streptococcus criceti	33	42	164	181	420	56	123	132	131	442	3657	6773	9753	6326	26509	3647	383	408	1465	5903
Lachnospiraceae bacterium FE2018	2632	4045	7698	10021	24396	106	274	294	228	902	1390	2960	3791	3729	11870	1716	935	400	2837	5888
Virgibacillus soli	114	112	422	584	1232	41	98	106	131	376	73	341	317	223	954	816	2629	1652	712	5809
Corynebacterium nuruki	98	57	163	135	453	141	191	248	229	809	113	339	10359	264	11075	886	1985	2017	918	5806
Rathayibacter sp. Leaf185	23	11	27	37	98	187	247	291	292	1017	22	26	48	24	120	926	2203	1971	700	5800
Actinomyces dentalis	82	62	117	170	431	202	310	377	332	1221	68	114	162	136	480	872	2004	1927	969	5772
Dolosigranulum pigrum	30	37	146	228	441	5	21	17	16	59	24	84	145	72	325	640	2283	2285	563	5771
Actinomyces slackii	62	46	100	161	369	121	177	238	187	723	121	407	381	154	1063	897	2041	1985	840	5763
Lactobacillus buchneri	20	38	65	76	199	7	5	18	7	37	48	92	181	119	440	1554	1921	1648	635	5758
Butyrivibrio crossotus	2252	6898	22487	7875	39512	115	284	409	307	1115	3806	8053	12635	10200	34694	1764	1066	325	2599	5754
Jiangella alkaliphila	17	12	39	40	108	386	548	629	632	2195	23	32	44	55	154	874	2089	1946	840	5749
Microlunatus phosphovorus	31	22	63	84	200	474	804	940	909	3127	42	59	74	68	243	1105	1931	1886	818	5740
Streptococcus pneumoniae	29	46	136	146	357	33	99	130	115	377	1483	2414	4249	2468	10614	3562	391	430	1315	5698
Rhodococcus aetherivorans	29	20	36	51	136	402	544	673	606	2225	33	36	38	55	162	922	2075	1940	737	5674
Lactobacillus crustorum	34	37	111	149	331	6	21	29	19	75	143	272	303	295	1013	1364	1561	2147	588	5660
Corynebacterium deserti	41	42	114	159	356	23	79	71	89	262	10	32	68	52	162	782	1984	1959	935	5660
Isoptericola variabilis	9	10	31	38	88	208	297	372	323	1200	25	47	62	60	194	880	1981	2001	779	5641
Microbacterium foliorum	28	33	63	113	237	109	180	238	178	705	21	21	38	34	114	869	2116	1964	677	5626
Lactobacillus kimchiensis	25	24	59	94	202	1	6	4	3	14	107	253	245	257	862	1830	876	2400	510	5616
Carnobacterium maltaromaticum	80	76	210	285	651	16	71	79	64	230	145	472	481	437	1535	1916	1459	1224	957	5556
Clostridium baratii	1401	2427	7023	8607	19458	80	202	178	208	668	8090	33656	48744	19900	110390	3350	539	501	1163	5553
Nonomuraea candida	62	54	123	147	386	432	663	779	698	2572	57	85	114	101	357	852	2023	1834	841	5550
Ethanoligenens harbinense	1208	945	2711	3175	8039	325	617	704	639	2285	1689	2716	3742	3430	11577	1202	850	295	3190	5537
Streptococcus pseudoporcinus	41	45	169	217	472	17	61	57	41	176	997	1866	2949	1802	7614	2954	610	572	1386	5522
Granulicatella elegans	150	204	578	701	1633	12	41	32	38	123	291	744	929	638	2602	1816	1437	1197	1067	5517
Agromyces sp. Soil535	30	16	32	49	127	189	260	362	299	1110	33	29	54	48	164	1034	1948	1797	737	5516
Streptococcus massiliensis	38	56	134	175	403	43	132	123	120	418	1326	2678	4660	2504	11168	3675	261	262	1257	5455
Lachnospiraceae bacterium 2_1_46FAA	1324	1998	4770	4650	12742	52	153	191	141	537	886	2753	3202	2644	9485	2048	818	354	2214	5434
bacterium SIT5	39	24	101	80	244	387	614	731	681	2413	31	49	86	61	227	815	1997	1940	681	5433
Candidatus Soleaferrea massiliensis	1239	985	2679	3183	8086	422	823	1010	862	3117	1588	3339	4755	3908	13590	1481	822	292	2837	5432
Halomonas salina	94	46	130	227	497	612	878	1248	1008	3746	36	70	111	81	298	640	3442	771	562	5415
Clostridium sp. Ade.TY	1499	2683	7490	9176	20848	52	211	189	188	640	7126	28584	40257	17710	93677	3373	439	334	1254	5400
Clostridium neonatale	1454	2757	6621	8367	19199	90	290	262	290	932	3771	24891	22364	10541	61567	2738	830	616	1210	5394
Nocardiopsis baichengensis	46	45	73	119	283	205	306	339	332	1182	42	50	70	66	228	871	1764	1793	950	5378
[Eubacterium] rectale	12000	151265	256273	59266	478804	1665	4959	9405	5828	21857	2813	6870	10545	9241	29469	1424	741	301	2899	5365
Lachnospiraceae bacterium COE1	878	998	2867	2867	7610	59	104	124	120	407	2006	5162	5928	5023	18119	1635	1076	321	2330	5362
Allosalinactinospora lopnorensis	31	34	56	161	282	300	526	590	526	1942	46	60	99	81	286	1084	1716	1808	741	5349
Sanguibacter keddieii	25	22	51	94	192	231	346	385	350	1312	23	25	53	46	147	871	1875	1814	773	5333
Leclercia adecarboxylata	72	49	148	160	429	98	166	240	176	680	138	241	359	279	1017	2373	303	1382	1267	5325
Leucobacter sp. UCD-THU	21	12	55	47	135	322	425	551	503	1801	28	57	74	58	217	1033	1798	1706	780	5317
Cellulosimicrobium cellulans	18	5	12	20	55	305	423	454	413	1595	35	47	47	62	191	828	1872	1867	738	5305
Actinospica robiniae	46	57	97	142	342	491	709	897	711	2808	48	94	112	101	355	779	1922	1848	708	5257
Cellulomonas gilvus	20	7	29	36	92	228	341	480	407	1456	30	49	54	45	178	767	1945	1848	694	5254
Clostridium saccharobutylicum	1195	2274	5994	7549	17012	57	173	201	164	595	2819	18881	16890	8113	46703	2757	784	629	1071	5241
Lactobacillus gastricus	12	16	48	49	125	0	8	10	10	28	200	222	340	404	1166	1779	1611	1215	633	5238
Ruminococcus flavefaciens	4833	3327	10530	13914	32604	9266	21841	24133	22079	77319	550456	338345	150738	280335	1319874	1617	808	293	2513	5231
Prevotella sp. 109	5930	9195	14730	18221	48076	151	413	318	305	1187	3262	4957	13521	7821	29561	1195	782	257	2997	5231
Cellulomonas iranensis	12	13	27	40	92	188	286	349	281	1104	28	43	57	53	181	784	1900	1756	786	5226
Paraoerskovia marina	36	36	85	107	264	156	263	308	253	980	49	59	55	80	243	793	1901	1820	697	5211
Solirubrobacter soli	76	51	143	170	440	649	849	1109	831	3438	85	108	123	177	493	705	1919	1768	818	5210
Enterococcus dispar	80	74	203	280	637	66	206	209	174	655	223	695	787	530	2235	1501	1413	1449	844	5207
Luteipulveratus halotolerans	16	10	22	48	96	332	494	604	555	1985	11	42	61	29	143	845	1848	1804	675	5172
Clostridium colicanis	1371	2541	7048	8443	19403	94	277	255	256	882	4883	28578	34019	13377	80857	3071	539	389	1167	5166
Promicromonosporaceae bacterium W15	14	10	25	44	93	277	385	449	378	1489	38	30	64	52	184	803	1813	1791	749	5156
Saccharopolyspora erythraea	17	21	20	48	106	300	487	582	505	1874	21	55	61	59	196	803	1871	1764	682	5120
Janibacter sp. Soil728	18	9	36	42	105	409	510	589	536	2044	54	104	101	128	387	1143	1534	1526	915	5118
Streptococcus ferus	42	44	183	129	398	384	1222	1268	1162	4036	1674	3252	5158	3099	13183	3654	129	131	1192	5106
Streptococcus sanguinis	29	23	103	109	264	49	122	153	136	460	1190	1960	3480	1925	8555	3401	322	276	1101	5100
Streptococcus infantis	37	36	171	152	396	29	124	181	118	452	1118	2127	3525	2064	8834	3490	227	227	1133	5077
Bhargavaea cecembensis	195	162	400	494	1251	188	325	420	327	1260	221	445	528	483	1677	1004	1897	1352	819	5072
Mycetocola saprophilus	34	28	68	108	238	100	146	151	156	553	47	44	129	80	300	769	1881	1762	624	5036
Microbacterium sp. No. 7	28	29	90	112	259	464	759	876	822	2921	30	55	70	54	209	838	1775	1727	675	5015
Staphylococcus aureus	118	102	359	370	949	24	81	96	104	305	183	646	663	527	2019	1624	1167	929	1277	4997
Anaerostipes caccae	540	974	1974	1831	5319	107	302	397	300	1106	564	1739	2400	2005	6708	1510	908	342	2233	4993
Streptomyces albulus	42	26	94	110	272	458	627	815	689	2589	175	339	333	351	1198	808	1710	1698	729	4945
Nakamurella multipartita	31	29	99	85	244	771	1165	1487	1296	4719	64	89	134	110	397	761	1751	1740	690	4942
Kluyvera intermedia	54	46	129	106	335	128	251	327	230	936	208	313	353	166	1040	2418	312	922	1288	4940
Tetrasphaera australiensis	30	30	61	82	203	19939	31240	30021	33112	114312	32	63	101	67	263	756	1771	1672	737	4936
Microbacterium sp. Root53	14	9	21	32	76	175	237	255	265	932	30	40	51	36	157	708	1832	1668	702	4910
Microbacterium gorillae	29	23	53	57	162	109	149	226	183	667	21	33	48	47	149	744	1799	1705	652	4900
Rhodococcus pyridinivorans	19	20	48	82	169	153	255	288	255	951	17	39	82	33	171	759	1804	1687	640	4890
Streptococcus marimammalium	70	54	231	239	594	36	89	100	115	340	979	1819	2697	1767	7262	2991	412	379	1106	4888
Corynebacterium oculi	65	39	113	145	362	72	151	117	151	491	53	80	113	105	351	732	1801	1635	715	4883
Lactobacillus ghanensis	35	40	129	139	343	37	99	111	90	337	106	202	255	241	804	1762	1146	1364	601	4873
Eggerthellaceae bacterium AT8	726	6088	3176	1687	11677	3832	851	671	7426	12780	20315	1886	2386	2079	26666	706	1618	1586	947	4857
Glycomyces tenuis	53	17	68	89	227	226	321	355	365	1267	33	39	47	42	161	675	1806	1695	662	4838
Angustibacter sp. Root456	25	22	35	54	136	476	684	771	693	2624	52	69	43	69	233	701	1748	1697	691	4837
Bacteroides pyogenes	2025	1988	4667	5896	14576	158	488	458	422	1526	837	1487	2680	1747	6751	582	1721	171	2343	4817
Oerskovia turbata	34	30	48	104	216	190	297	318	298	1103	26	32	47	50	155	809	1752	1581	673	4815
Lactobacillus alimentarius	32	24	85	89	230	6	9	14	18	47	139	234	393	283	1049	1012	837	2565	394	4808
Streptomyces bingchenggensis	20	25	63	67	175	191	284	352	308	1135	51	58	70	76	255	701	1745	1747	610	4803
Gracilibacillus boraciitolerans	93	102	358	395	948	31	65	68	59	223	81	273	356	192	902	571	2299	1551	374	4795
Pseudarthrobacter chlorophenolicus	53	41	107	156	357	119	193	260	249	821	197	338	293	425	1253	881	1607	1598	698	4784
[Eubacterium] cellulosolvens	911	1500	2802	3439	8652	117	403	273	305	1098	1017	2554	3648	2752	9971	1440	867	309	2166	4782
Actinotalea ferrariae	25	36	78	73	212	336	536	550	524	1946	52	80	103	128	363	792	1743	1571	658	4764
Clostridium butyricum	2167	4168	9516	14473	30324	203	591	610	642	2046	9195	89898	72909	28621	200623	2785	536	359	1077	4757
Arthrobacter sp. PAMC 25486	43	28	96	115	282	115	240	256	221	832	67	91	134	127	419	816	1659	1660	614	4749
Staphylococcus sciuri	113	149	386	518	1166	13	30	63	30	136	108	633	691	394	1826	1304	1447	953	1037	4741
Corynebacterium jeikeium	75	57	163	233	528	38	71	95	76	280	31	57	117	97	302	468	1659	2057	552	4736
Lentibacillus jeotgali	164	82	284	692	1222	32	69	77	68	246	21	75	142	56	294	1088	1856	1258	531	4733
Halomonas sp. S2151	124	91	202	274	691	448	678	953	679	2758	64	69	121	123	377	502	3190	614	419	4725
Clostridium senegalense	700	1125	3135	3653	8613	81	212	180	204	677	1742	9246	8296	4615	23899	2023	856	740	1096	4715
Staphylococcus simiae	115	109	325	408	957	10	35	38	49	132	146	565	564	382	1657	1320	1299	844	1233	4696
Dermacoccus sp. PE3	17	7	31	46	101	217	296	342	323	1178	22	53	49	36	160	813	1561	1614	707	4695
Microbacterium paraoxydans	34	18	59	97	208	207	323	410	303	1243	37	58	57	50	202	760	1779	1522	610	4671
Odoribacter laneus	572	444	1163	1718	3897	181	564	576	529	1850	1199	925	953	527	3604	804	933	133	2783	4653
Corynebacterium epidermidicanis	31	17	50	66	164	61	133	168	144	506	44	56	64	89	253	760	1532	1512	808	4612
Cellulomonas carbonis	4182	9307	15407	15657	44553	398	638	864	694	2594	5186	14624	38794	15644	74248	733	1572	1554	751	4610
Enterobacter lignolyticus	47	39	122	150	358	149	223	316	243	931	206	209	410	246	1071	1746	571	939	1352	4608
Streptomyces iranensis	48	31	56	85	220	206	337	376	342	1261	35	48	71	50	204	667	1653	1642	635	4597
Nocardioides insulae	18	9	21	50	98	426	638	699	653	2416	22	25	43	48	138	718	1609	1585	669	4581
Eubacterium limosum	663	521	1621	1967	4772	140	332	371	368	1211	3901	8985	8196	11740	32822	1298	692	260	2318	4568
Microbacterium indicum	41	71	133	152	397	106	169	179	174	628	26	47	56	67	196	686	1602	1599	672	4559
Microbacterium sp. Root180	20	5	19	22	66	157	227	259	193	836	11	12	28	22	73	644	1688	1656	569	4557
Oceanobacillus massiliensis	68	82	198	320	668	73	157	173	143	546	118	325	394	225	1062	606	2025	1431	476	4538
Lachnospiraceae bacterium AC2029	1144	1378	2976	3624	9122	142	341	348	297	1128	1315	2997	4434	3747	12493	1319	709	294	2203	4525
Allofustis seminis	44	54	153	243	494	106	304	256	277	943	75	261	658	229	1223	486	1866	1626	540	4518
Oceanobacillus oncorhynchi	77	71	194	220	562	11	39	46	40	136	81	169	274	261	785	902	1474	1084	1058	4518
Microbacterium chocolatum	28	39	48	89	204	245	317	466	401	1429	41	53	69	72	235	738	1582	1561	635	4516
[Clostridium] purinilyticum	508	584	1616	2017	4725	147	386	361	379	1273	613	2764	2617	1736	7730	1697	963	761	1092	4513
Halomonas stevensii	56	19	107	139	321	168	285	445	307	1205	51	48	88	73	260	554	2974	594	368	4490
Streptomyces xiamenensis	33	18	51	90	192	183	246	338	253	1020	65	74	91	77	307	675	1638	1597	555	4465
Corynebacterium vitaeruminis	111	126	210	283	730	170	246	303	272	991	123	206	219	224	772	683	1551	1472	744	4450
Phycicoccus jejuensis	9	4	11	18	42	644	962	1139	1016	3761	17	31	41	32	121	798	1532	1436	682	4448
Acidipropionibacterium thoenii	31	34	67	110	242	261	373	451	400	1485	41	59	80	67	247	810	1511	1420	687	4428
[Clostridium] aminophilum	1578	2271	5908	5358	15115	81	146	240	148	615	895	2320	3350	2526	9091	1457	568	280	2096	4401
Clostridium ihumii	932	1388	3827	4977	11124	56	169	156	164	545	1584	10071	8797	4927	25379	2360	487	338	1211	4396
Serinicoccus profundi	33	18	41	74	166	431	616	744	688	2479	25	34	62	44	165	793	1520	1447	636	4396
Alloiococcus otitis	28	34	68	149	279	34	77	88	83	282	37	110	138	168	453	354	1935	1807	299	4395
Enterococcus pallens	94	87	225	234	640	21	65	112	80	278	151	416	537	371	1475	1274	1243	1174	695	4386
Lysinimicrobium mangrovi	47	37	110	123	317	236	334	402	360	1332	79	100	156	181	516	691	1580	1500	610	4381
Actinomyces oris	52	50	81	125	308	171	290	413	277	1151	34	42	60	41	177	644	1610	1471	654	4379
Corynebacterium massiliense	70	51	107	182	410	63	102	116	103	384	66	130	177	174	547	617	1576	1445	735	4373
Actinoplanes globisporus	51	30	88	120	289	416	685	867	707	2675	84	121	119	164	488	672	1612	1454	635	4373
Clostridium sp. L2-50	1320	2872	5731	5478	15401	120	372	608	422	1522	1426	3424	5837	4352	15039	1486	604	274	1986	4350
Tomitella biformata	30	25	65	101	221	273	383	443	421	1520	55	60	70	77	262	706	1485	1452	697	4340
Staphylococcus epidermidis	67	77	251	309	704	30	110	124	108	372	49	276	350	176	851	1151	1285	951	948	4335
Bacillus andreraoultii	171	167	505	625	1468	24	77	65	73	239	193	624	600	488	1905	1194	1416	1085	638	4333
Beutenbergia cavernae	24	17	64	76	181	317	404	492	477	1690	35	82	100	61	278	801	1447	1425	651	4324
Corynebacterium testudinoris	29	25	84	123	261	83	157	212	189	641	183	381	373	214	1151	547	1678	1511	576	4312
Paucisalibacillus globulus	78	79	224	313	694	13	33	24	28	98	49	148	173	142	512	738	1806	1280	487	4311
Microbacterium ketosireducens	8	11	36	50	105	234	346	415	424	1419	45	72	67	90	274	641	1565	1502	601	4309
Pseudarthrobacter sulfonivorans	62	56	110	160	388	104	200	188	185	677	54	45	79	87	265	823	1428	1376	671	4298
Weissella paramesenteroides	33	45	134	180	392	7	20	15	10	52	300	594	797	539	2230	1200	1031	834	1229	4294
Lactobacillus equigenerosi	15	11	58	53	137	5	12	9	7	33	372	307	383	609	1671	1263	1237	1363	419	4282
Microbacterium testaceum	27	17	82	88	214	256	363	430	353	1402	31	88	102	58	279	718	1424	1371	762	4275
Jiangella muralis	34	46	73	88	241	425	599	720	614	2358	66	90	120	97	373	716	1444	1463	650	4273
Arthrobacter globiformis	62	53	99	143	357	144	236	279	221	880	45	38	110	67	260	862	1360	1370	658	4250
Gordonia shandongensis	16	10	37	43	106	127	193	219	207	746	13	30	61	30	134	682	1592	1406	561	4241
Ruminococcus callidus	1873	1580	4019	6014	13486	183	500	812	535	2030	3933	17516	17820	8635	47904	1416	580	242	1997	4235
Sciscionella marina	19	11	43	47	120	192	244	342	268	1046	12	23	45	31	111	691	1548	1412	576	4227
Actinomyces urogenitalis	62	41	136	160	399	121	166	201	175	663	95	205	223	220	743	628	1466	1463	667	4224
Nocardioides luteus	19	27	32	67	145	396	611	689	651	2347	19	52	64	55	190	778	1488	1389	568	4223
Lactobacillus ceti	89	78	334	344	845	15	69	91	59	234	243	658	653	713	2267	1055	1269	1247	649	4220
Clostridium carboxidivorans	590	802	2421	2851	6664	64	192	181	187	624	1388	7179	6465	3725	18757	2197	500	461	1050	4208
Enterobacter sp. 638	24	28	62	57	171	67	133	167	160	527	100	114	245	151	610	2053	353	789	1010	4205
Actinocatenispora sera	26	21	38	65	150	333	469	568	498	1868	108	90	140	151	489	610	1524	1488	571	4193
Lactobacillus satsumensis	36	35	92	123	286	23	88	63	65	239	64	93	117	114	388	899	1150	1535	602	4186
Agromyces subbeticus	28	16	52	65	161	149	237	248	240	874	159	236	199	282	876	662	1419	1504	595	4180
Phycicoccus sp. Soil803	13	11	26	30	80	542	732	876	810	2960	20	30	59	44	153	594	1497	1579	509	4179
Aeromicrobium massiliense	24	14	50	45	133	251	372	452	424	1499	90	89	96	123	398	638	1504	1488	546	4176
Tsukamurella sp. 1534	18	24	35	50	127	221	292	381	321	1215	58	153	129	153	493	689	1469	1453	563	4174
Rhodococcus jostii	20	15	32	40	107	239	336	416	382	1373	18	30	32	42	122	668	1408	1491	598	4165
Clostridium sp. CL-6	609	884	2503	3022	7018	72	227	216	218	733	1561	8509	7431	4274	21775	2005	655	754	750	4164
Geodermatophilaceae bacterium URHB0048	16	13	26	31	86	223	324	378	333	1258	8	30	57	38	133	635	1566	1440	522	4163
Arsenicicoccus sp. oral taxon 190	24	23	60	85	192	564	763	962	901	3190	42	63	85	100	290	717	1437	1372	633	4159
Streptomyces albidoflavus	10	14	35	49	108	170	233	291	253	947	20	44	45	40	149	620	1499	1500	534	4153
Agrococcus lahaulensis	24	11	33	43	111	257	386	443	417	1503	44	81	68	86	279	651	1466	1431	602	4150
Sinomonas humi	20	18	59	47	144	130	200	243	225	798	119	257	260	262	898	763	1422	1356	589	4130
Lactobacillus composti	29	17	73	72	191	23	51	38	37	149	159	234	326	289	1008	1175	1295	1120	537	4127
Tsukamurella paurometabola	23	21	59	87	190	138	201	276	224	839	25	36	38	29	128	621	1524	1473	506	4124
Pseudonocardia sp. EC080619-01	22	36	25	57	140	261	342	458	419	1480	19	14	31	20	84	716	1414	1425	557	4112
Agromyces italicus	5	14	34	40	93	260	426	494	391	1571	37	46	70	46	199	645	1434	1413	614	4106
Pseudoglutamicibacter albus	21	16	47	84	168	23	35	54	39	151	12	32	38	46	128	630	1458	1579	433	4100
Clostridium sp. ND2	1146	2017	5654	6961	15778	54	165	157	197	573	3427	17929	17474	8268	47098	2381	413	309	989	4092
Klebsiella oxytoca	83	78	166	199	526	262	400	551	385	1598	152	222	310	207	891	1917	255	680	1231	4083
Nocardia thailandica	19	10	44	30	103	319	445	606	533	1903	20	19	44	33	116	620	1497	1386	577	4080
Selenomonas ruminantium	3232	3211	9630	11711	27784	460	856	915	910	3141	1962	3680	7167	6773	19582	1085	655	293	2042	4075
Halomonas smyrnensis	78	50	123	187	438	688	1058	1414	1083	4243	68	61	110	94	333	471	2496	595	481	4043
Micromonospora carbonacea	34	39	60	92	225	289	345	466	394	1494	29	37	39	50	155	612	1409	1371	651	4043
Corynebacterium singulare	41	32	95	127	295	19	28	37	27	111	46	87	115	99	347	531	1389	1420	689	4029
Rhodococcus hoagii	24	19	37	55	135	192	277	339	318	1126	24	40	83	35	182	650	1467	1362	546	4025
Lactobacillus delbrueckii	60	73	114	124	371	115	225	446	303	1089	1960	3056	523	960	6499	997	1161	1347	515	4020
Modestobacter caceresii	24	19	44	66	153	362	506	628	506	2002	28	43	91	71	233	606	1433	1381	597	4017
Arthrobacter sp. Edens01	56	46	123	183	408	73	145	167	164	549	46	57	76	69	248	821	1383	1256	555	4015
Streptosporangium amethystogenes	81	55	134	228	498	361	537	617	597	2112	75	124	148	102	449	623	1376	1307	703	4009
Microbacterium profundi	22	9	36	49	116	167	211	281	224	883	26	26	46	59	157	676	1452	1372	508	4008
Trabulsiella odontotermitis	62	49	119	158	388	73	93	143	108	417	103	136	215	139	593	2111	272	625	997	4005
Cellulomonas massiliensis	13	14	28	24	79	214	312	346	304	1176	19	39	49	33	140	644	1407	1324	622	3997
Lactobacillus malefermentans	38	50	167	230	485	14	24	34	30	102	20	70	100	51	241	1277	966	1241	512	3996
Lactococcus lactis	50	59	156	258	523	80	298	344	339	1061	519	997	1544	950	4010	1796	741	656	798	3991
Staphylococcus lugdunensis	75	70	237	355	737	22	107	97	97	323	70	207	273	174	724	993	1210	863	917	3983
Corynebacterium resistens	18	19	69	85	191	17	25	26	23	91	47	96	127	62	332	574	1252	1380	776	3982
Eremococcus coleocola	35	27	77	77	216	9	31	29	29	98	209	430	558	392	1589	920	1178	1154	720	3972
Enterococcus mundtii	433	51	222	190	896	11	26	30	22	89	114	339	396	269	1118	1423	1041	792	709	3965
Bacillus cellulosilyticus	87	84	256	313	740	33	98	93	84	308	96	240	225	215	776	730	1612	1064	550	3956
Corynebacterium pyruviciproducens	65	64	134	195	458	39	62	94	90	285	132	230	175	218	755	587	1367	1211	786	3951
Haemophilus sputorum	81	200	271	212	764	13	41	63	47	164	377	341	669	298	1685	2663	156	338	790	3947
Lactobacillus vini	51	25	103	107	286	8	33	36	33	110	86	140	208	209	643	973	1239	1197	538	3947
Alkalibacterium sp. AK22	57	81	160	246	544	31	73	79	79	262	45	140	162	132	479	341	1755	1406	445	3947
Nocardiopsis gilva	23	17	49	94	183	276	433	523	394	1626	24	25	41	21	111	708	1297	1358	584	3947
Lacticigenium naphtae	63	62	187	225	537	30	92	102	80	304	136	310	317	304	1067	647	1456	1333	477	3913
Curtobacterium oceanosedimentum	18	16	37	58	129	93	163	247	186	689	31	35	69	41	176	576	1468	1339	523	3906
Bavariicoccus seileri	47	41	134	176	398	38	110	110	98	356	64	194	270	153	681	680	1360	1238	611	3889
Actinomyces timonensis	43	34	86	95	258	145	253	257	266	921	102	171	355	198	826	613	1393	1304	575	3885
Leifsonia sp. Leaf336	26	14	43	49	132	222	330	391	338	1281	26	44	37	45	152	646	1432	1281	518	3877
Nocardioides sp. CF8	24	5	35	45	109	645	1070	1122	1047	3884	28	38	43	30	139	582	1397	1388	508	3875
Microbacterium hominis	10	10	42	32	94	289	394	476	439	1598	30	46	71	54	201	596	1355	1305	618	3874
Nocardioides sp. J54	48	49	99	121	317	516	662	809	727	2714	36	39	74	90	239	596	1487	1271	507	3861
Clostridium sp. ASF356	683	587	2143	2230	5643	63	169	169	177	578	536	2152	1998	1628	6314	1173	557	311	1817	3858
[Clostridium] saccharolyticum	581	979	1822	1836	5218	151	379	372	360	1262	1291	3395	4967	5001	14654	1038	601	230	1987	3856
Arthrobacter sp. Br18	33	22	68	119	242	99	196	207	187	689	17	44	74	41	176	815	1206	1280	555	3856
Paeniglutamicibacter gangotriensis	65	62	128	200	455	178	278	294	310	1060	39	190	234	161	624	855	1201	1180	616	3852
Aestuariimicrobium kwangyangense	50	40	88	89	267	211	356	397	354	1318	41	63	100	67	271	590	1473	1306	478	3847
Candidatus Arthromitus sp. SFB-mouse	131	175	466	530	1302	23	73	79	70	245	134	684	801	478	2097	2010	660	539	635	3844
Mycobacterium avium	36	13	39	56	144	536	746	792	764	2838	34	36	57	37	164	630	1358	1320	533	3841
Clostridium pasteurianum	604	829	2486	2770	6689	85	318	294	268	965	1376	6314	5972	3523	17185	1708	570	452	1110	3840
Geodermatophilus obscurus	33	50	76	105	264	303	466	591	484	1844	29	43	54	63	189	541	1415	1334	549	3839
Oceanobacillus iheyensis	92	79	301	400	872	49	125	117	105	396	123	477	363	309	1272	615	1574	1176	468	3833
Staphylococcus pseudintermedius	46	47	174	175	442	7	7	13	10	37	59	116	122	106	403	1277	1052	739	764	3832
Agromyces sp. Leaf222	14	24	32	62	132	190	264	348	297	1099	26	40	76	50	192	592	1357	1304	573	3826
Lactobacillus hilgardii	40	29	85	125	279	8	15	9	11	43	147	192	293	288	920	798	1363	1118	532	3811
Saccharopolyspora rectivirgula	121	21	150	158	450	200	290	373	312	1175	21	76	80	41	218	593	1347	1315	543	3798
Intrasporangium calvum	31	23	19	59	132	591	843	1039	907	3380	18	26	34	29	107	698	1287	1259	550	3794
Clostridium polynesiense	323	458	1245	1460	3486	133	365	315	342	1155	859	3422	3469	2141	9891	1365	540	253	1628	3786
Curtobacterium sp. Leaf183	15	13	23	60	111	131	193	245	208	777	13	24	18	12	67	591	1376	1333	483	3783
Eubacterium ventriosum	1548	2396	6356	5186	15486	208	559	1046	709	2522	2001	4462	4865	4829	16157	1173	783	303	1518	3777
Corynebacterium mastitidis	71	58	131	148	408	105	188	249	199	741	77	117	160	154	508	624	1217	1233	701	3775
Granulicatella adiacens	70	95	242	309	716	10	41	64	39	154	315	622	768	707	2412	1312	974	766	721	3773
Sporosarcina sp. D27	67	70	265	301	703	6	20	35	30	91	153	323	328	259	1063	768	1480	1025	499	3772
Enterobacter cloacae	40	48	116	101	305	255	507	686	459	1907	127	282	298	171	878	1738	319	610	1105	3772
Corynebacterium sputi	63	58	94	180	395	37	63	74	71	245	40	127	237	109	513	581	1351	1360	464	3756
Kitasatospora sp. MBT63	17	30	50	67	164	235	349	417	373	1374	118	341	255	352	1066	530	1395	1343	479	3747
Clostridium ventriculi	777	1366	3866	4529	10538	228	736	510	710	2184	36705	46116	202820	36902	322543	1859	528	349	1007	3743
Rhodococcus maanshanensis	19	15	39	59	132	212	354	425	365	1356	68	149	94	193	504	588	1359	1291	505	3743
Gryllotalpicola ginsengisoli	24	17	45	54	140	252	329	419	379	1379	38	53	45	62	198	620	1321	1262	532	3735
Atlantibacter hermannii	55	32	133	127	347	84	98	193	118	493	167	338	580	465	1550	1911	290	555	971	3727
Lactobacillus animalis	34	51	121	169	375	54	159	241	174	628	251	524	710	477	1962	1596	596	893	607	3692
Alloprevotella tannerae	2465	2922	6734	9584	21705	234	657	517	566	1974	1653	2904	4856	3192	12605	133	177	87	3279	3676
Ornithinibacillus contaminans	107	84	358	323	872	20	60	60	56	196	126	228	279	200	833	541	1549	1213	370	3673
[Clostridium] celerecrescens	514	857	1709	1873	4953	109	282	250	253	894	681	1772	2457	2052	6962	1178	519	208	1764	3669
Mobilicoccus sp. SIT2	36	19	60	75	190	482	698	883	707	2770	34	57	101	88	280	632	1223	1240	573	3668
Clostridium intestinale	837	1522	4015	4750	11124	59	243	185	245	732	2266	12744	11774	6199	32983	1929	501	287	949	3666
Nocardioides sp. Iso805N	40	53	50	75	218	402	556	718	595	2271	24	30	65	61	180	564	1285	1302	514	3665
Cellulomonas fimi	15	16	27	46	104	238	348	444	364	1394	36	40	53	60	189	582	1301	1282	499	3664
Corynebacterium jeddahense	38	36	77	91	242	101	142	164	163	570	65	90	161	80	396	554	1318	1252	537	3661
Aeromicrobium sp. Leaf291	24	18	36	82	160	319	411	462	450	1642	43	140	113	96	392	583	1312	1241	518	3654
Streptomyces sp. CNT360	19	17	45	47	128	188	275	302	300	1065	48	49	71	75	243	567	1294	1253	527	3641
Gordonia amarae	49	41	82	99	271	172	290	335	285	1082	42	49	98	63	252	611	1342	1184	488	3625
Rhodococcus fascians	54	81	101	154	390	219	345	390	371	1325	62	108	135	118	423	628	1308	1153	535	3624
Pseudoclavibacter faecalis	24	19	35	80	158	112	165	229	193	699	26	126	146	59	357	590	1251	1199	584	3624
Microbacterium sp. Root166	14	18	30	35	97	202	292	306	284	1084	7	58	68	33	166	529	1299	1249	545	3622
Saccharopolyspora spinosa	27	10	43	65	145	326	517	552	523	1918	79	106	140	159	484	607	1253	1252	509	3621
Halomonas xinjiangensis	50	72	132	184	438	226	381	549	433	1589	42	57	122	96	317	417	2426	438	330	3611
Kluyvera ascorbata	74	50	119	166	409	105	158	257	152	672	84	181	443	200	908	1777	309	486	1038	3610
Microbacterium sp. UNCCL10	22	21	29	57	129	237	394	475	404	1510	78	108	118	148	452	602	1230	1205	570	3607
Xylanimonas cellulosilytica	57	48	182	171	458	173	259	358	293	1083	107	103	99	140	449	568	1302	1228	501	3599
Streptacidiphilus oryzae	15	12	39	52	118	443	592	808	664	2507	53	95	78	56	282	618	1290	1176	513	3597
Propionibacteriaceae bacterium P6A17	74	50	94	120	338	349	513	651	541	2054	75	107	133	162	477	564	1226	1199	606	3595
Streptomyces violens	28	14	83	99	224	187	251	382	317	1137	85	142	100	180	507	465	1402	1271	446	3584
Microbispora sp. ATCC PTA-5024	29	27	37	61	154	395	628	738	627	2388	87	106	93	199	485	519	1305	1255	493	3572
Microbacterium ginsengisoli	16	8	20	33	77	248	390	438	388	1464	16	30	38	27	111	521	1316	1271	463	3571
Carnobacterium mobile	46	47	132	143	368	7	19	25	27	78	123	251	213	230	817	914	1108	839	705	3566
Halomonas elongata	67	32	96	140	335	323	459	704	497	1983	41	62	88	89	280	427	2159	494	486	3566
Luteipulveratus mongoliensis	35	21	64	72	192	285	384	514	442	1625	43	56	54	85	238	599	1207	1224	532	3562
Gulosibacter molinativorax	40	32	82	109	263	151	208	239	232	830	51	126	148	116	441	667	1208	1143	542	3560
Staphylococcus hyicus	58	87	241	268	654	3	9	8	19	39	214	469	605	385	1673	1154	895	664	843	3556
Geodermatophilaceae bacterium URHB0062	14	11	53	44	122	316	446	528	530	1820	29	33	29	26	117	543	1330	1212	470	3555
Lactobacillus sanfranciscensis	36	34	144	168	382	5	22	30	21	78	201	230	348	352	1131	844	1172	1106	432	3554
Actinomycetospora chiangmaiensis	20	20	34	51	125	469	631	719	635	2454	39	36	74	65	214	591	1243	1194	524	3552
Bacillus circulans	135	137	334	491	1097	37	100	99	92	328	124	524	656	393	1697	874	1150	970	555	3549
Ornithinibacillus scapharcae	80	83	249	310	722	16	54	73	58	201	100	382	406	248	1136	559	1497	1066	422	3544
Gordonia desulfuricans	47	24	62	90	223	221	302	374	347	1244	58	63	111	112	344	600	1259	1174	509	3542
Pseudonocardia acaciae	39	45	64	72	220	501	725	1022	802	3050	70	118	148	106	442	654	1230	1106	547	3537
Microbacterium azadirachtae	19	18	25	54	116	204	292	331	342	1169	29	37	40	36	142	603	1194	1204	536	3537
Streptomyces griseoplanus	55	29	71	99	254	250	302	373	328	1253	30	55	85	57	227	596	1282	1154	503	3535
Rikenella microfusus	1120	759	2256	2708	6843	315	736	680	621	2352	456	713	1414	934	3517	842	911	203	1575	3531
Lactobacillus suebicus	32	33	88	175	328	40	114	121	123	398	142	209	351	331	1033	1139	1026	883	471	3519
Microbacterium oxydans	31	46	54	101	232	186	259	304	256	1005	41	53	74	46	214	524	1289	1279	427	3519
Nonomuraea coxensis	33	40	81	112	266	427	579	704	613	2323	81	101	141	146	469	550	1190	1190	581	3511
Enterococcus gilvus	77	63	159	154	453	16	61	58	50	185	32	90	157	62	341	1528	672	550	760	3510
Knoellia sp. Soil729	35	19	33	71	158	353	538	612	597	2100	23	23	44	38	128	569	1253	1232	455	3509
Clostridium argentinense	506	775	2308	2688	6277	79	267	189	220	755	973	5446	4878	2637	13934	1852	448	318	888	3506
Klebsiella aerogenes	57	43	74	127	301	126	230	348	253	957	130	163	266	178	737	1678	252	446	1126	3502
Mycobacterium vaccae	15	4	25	28	72	301	469	500	413	1683	19	23	26	30	98	562	1324	1139	477	3502
Streptomyces himastatinicus	33	14	42	87	176	167	209	304	255	935	58	83	155	102	398	522	1213	1187	575	3497
Cellulomonas cellasea	13	12	26	46	97	186	288	377	297	1148	22	32	27	33	114	523	1230	1255	485	3493
Lactobacillus ozensis	48	72	159	202	481	9	23	15	27	74	118	286	314	323	1041	773	1210	1074	423	3480
Rathayibacter sp. Leaf296	7	4	19	30	60	184	259	310	264	1017	17	28	62	55	162	507	1305	1231	436	3479
Nocardia seriolae	13	8	41	41	103	196	321	413	311	1241	22	25	58	50	155	552	1252	1159	515	3478
Lachnospiraceae bacterium TWA4	1013	1422	3418	3316	9169	84	239	256	230	809	1105	3002	3192	2819	10118	1043	811	372	1250	3476
Marmoricola aequoreus	42	25	57	101	225	479	662	812	810	2763	38	37	53	52	180	678	1194	1060	543	3475
Bacillus alveayuensis	222	238	951	1138	2549	23	54	63	61	201	191	933	864	519	2507	775	1275	873	550	3473
Cellulomonas sp. Root930	33	23	60	67	183	251	336	403	412	1402	28	45	64	63	200	583	1150	1184	548	3465
Mycobacterium chlorophenolicum	16	17	24	50	107	512	746	825	755	2838	85	148	114	126	473	546	1298	1164	449	3457
Corynebacterium glyciniphilum	30	19	67	66	182	70	109	117	105	401	24	43	98	35	200	537	1165	1257	487	3446
Nocardia brevicatena	36	88	613	450	1187	153	262	401	2060	2876	115	290	196	223	824	451	811	1804	378	3444
Acidiphilium angustum	42	46	79	139	306	370	536	794	607	2307	58	75	135	88	356	2830	192	140	277	3439
Catenulispora acidiphila	35	23	92	114	264	424	682	772	674	2552	77	106	109	107	399	564	1147	1159	567	3437
Lactobacillus farraginis	30	23	119	83	255	27	84	87	59	257	54	42	72	103	271	889	1110	1042	391	3432
Candidatus Arthromitus sp. SFB-rat-Yit	172	171	544	616	1503	14	57	50	42	163	177	820	761	529	2287	2046	432	379	572	3429
Segetibacter koreensis	86	49	164	283	582	66	194	320	229	809	58	124	187	127	496	868	951	741	851	3411
Actinoplanes rectilineatus	47	45	102	124	318	347	447	529	503	1826	64	64	99	70	297	549	1196	1125	539	3409
Saccharomonospora glauca	9	10	30	31	80	122	144	226	204	696	76	92	92	105	365	617	1145	1131	515	3408
Pediococcus pentosaceus	47	35	78	126	286	3	7	12	9	31	135	282	385	335	1137	1169	687	1115	435	3406
Kribbella flavida	36	22	66	82	206	390	582	616	572	2160	31	44	56	52	183	556	1194	1131	514	3395
Virgibacillus massiliensis	67	97	219	274	657	13	38	32	31	114	37	145	151	114	447	495	1502	1036	357	3390
Kosakonia sacchari	31	46	115	107	299	75	131	195	157	558	106	130	222	152	610	1594	216	530	1038	3378
Pediococcus ethanolidurans	36	27	112	97	272	17	36	33	33	119	64	116	182	167	529	865	1110	993	409	3377
Acidipropionibacterium jensenii	46	25	81	116	268	238	336	380	323	1277	56	40	111	98	305	573	1145	1045	611	3374
Bacillus shackletonii	117	107	370	419	1013	64	154	107	137	462	93	291	333	225	942	775	1203	895	500	3373
Paraprevotella xylaniphila	2979	3203	6950	9337	22469	168	401	385	341	1295	1594	3087	6279	3601	14561	679	1025	113	1555	3372
Halomonas anticariensis	69	33	114	144	360	148	236	357	298	1039	42	64	112	61	279	380	2274	412	296	3362
Microbacterium mangrovi	6	10	33	25	74	253	344	434	349	1380	24	34	46	40	144	572	1128	1134	521	3355
Bacillus acidiproducens	97	81	237	344	759	91	193	190	171	645	256	506	535	630	1927	1149	915	743	547	3354
Abiotrophia defectiva	27	25	70	70	192	14	32	42	33	121	34	98	128	95	355	601	1147	902	692	3342
Pediococcus argentinicus	45	44	191	192	472	8	37	23	32	100	154	274	330	246	1004	1276	758	807	497	3338
Stomatobaculum longum	1152	1551	2847	3719	9269	162	281	366	311	1120	1098	2447	3356	2882	9783	1034	505	158	1639	3336
Clavibacter michiganensis	12	10	26	32	80	196	262	321	262	1041	28	124	151	79	382	558	1136	1136	500	3330
Corynebacterium lipophiloflavum	34	41	128	144	347	85	104	111	120	420	67	102	187	101	457	600	1085	1085	557	3327
Leifsonia sp. Root4	23	34	45	76	178	157	214	240	226	837	31	66	152	77	326	553	1205	1096	472	3326
Rhodococcus defluvii	31	15	58	91	195	294	459	474	421	1648	16	23	37	24	100	504	1224	1158	438	3324
Rhodococcus sp. HA99	28	12	58	68	166	187	286	393	301	1167	47	47	82	73	249	536	1219	1113	446	3314
Arthrobacter sp. H20	30	12	74	107	223	76	132	148	132	488	36	61	83	57	237	555	1236	1123	391	3305
Gracilibacillus halophilus	31	44	124	158	357	9	14	20	25	68	46	137	182	111	476	331	1592	1068	313	3304
Melissococcus plutonius	85	60	289	313	747	22	81	74	50	227	104	315	319	299	1037	729	1086	892	595	3302
Geodermatophilus sp. Leaf369	9	7	21	38	75	274	403	487	400	1564	29	47	49	71	196	521	1203	1040	532	3296
Actinomadura rifamycini	25	26	64	91	206	405	584	755	642	2386	39	36	76	63	214	574	1138	1058	525	3295
Oceanobacillus picturae	59	65	176	283	583	21	63	70	59	213	73	277	389	255	994	479	1417	1076	322	3294
Pseudonocardia dioxanivorans	26	36	58	71	191	529	837	948	847	3161	35	51	63	46	195	512	1209	1098	466	3285
Enterococcus phoeniculicola	84	35	205	170	494	20	40	47	46	153	215	583	722	515	2035	1039	878	731	636	3284
Streptomyces sp. CNQ-509	25	13	59	95	192	227	310	392	324	1253	27	52	84	73	236	552	1139	1146	446	3283
Carnobacterium inhibens	74	88	226	291	679	39	83	108	97	327	164	737	673	437	2011	816	1090	936	440	3282
Yokenella regensburgei	35	42	94	112	283	46	89	110	77	322	140	171	207	170	688	1442	350	514	973	3279
Arthrobacter sp. FB24	56	45	130	126	357	127	191	271	210	799	107	147	184	202	640	640	1097	1053	480	3270
Leifsonia aquatica	25	13	22	53	113	128	198	218	194	738	31	38	79	48	196	560	1149	1047	514	3270
Tetrasphaera japonica	21	34	61	77	193	648	871	1098	967	3584	21	15	38	35	109	604	1066	1092	487	3249
Nakamurella lactea	35	21	51	62	169	255	410	463	441	1569	34	35	64	45	178	528	1143	1136	440	3247
Saccharomonospora azurea	25	11	49	56	141	168	238	298	238	942	16	15	22	23	76	494	1150	1124	478	3246
Cronobacter sakazakii	44	41	140	107	332	107	144	195	155	601	218	257	350	222	1047	1377	378	560	927	3242
Clostridium lundense	581	928	2491	3030	7030	154	457	405	418	1434	889	5399	5031	2703	14022	1494	446	312	980	3232
Saccharomonospora viridis	75	46	98	114	333	108	142	191	168	609	24	28	35	42	129	494	1160	1154	421	3229
Saccharothrix espanaensis	15	31	31	51	128	341	452	578	489	1860	20	39	58	48	165	490	1170	1128	435	3223
[Clostridium] viride	1360	802	2987	3595	8744	55	128	154	135	472	1387	2579	3631	3196	10793	874	477	164	1706	3221
Clostridium sulfidigenes	934	1556	4124	5132	11746	139	397	331	343	1210	1839	10743	10535	4670	27787	1798	356	220	845	3219
Rhodococcus rhodnii	17	11	26	43	97	245	337	380	344	1306	26	19	46	17	108	561	1123	1114	419	3217
Gordonia polyisoprenivorans	19	14	37	38	108	248	402	477	403	1530	18	19	33	29	99	540	1123	1099	452	3214
Saccharomonospora marina	35	40	56	93	224	238	365	446	397	1446	68	74	165	122	429	535	1147	1082	446	3210
Lactobacillus nagelii	40	69	154	207	470	35	118	119	116	388	114	216	238	174	742	1056	807	676	668	3207
Kitasatospora setae	14	11	38	50	113	272	377	505	458	1612	53	75	97	82	307	493	1128	1166	417	3204
Nocardia rhamnosiphila	22	30	82	88	222	109	172	211	143	635	14	62	73	62	211	445	1164	1108	482	3199
Corynebacterium uterequi	51	29	85	114	279	67	128	167	151	513	52	88	116	97	353	456	1201	1118	419	3194
Siccibacter turicensis	63	75	137	160	435	81	133	191	159	564	152	175	378	143	848	1965	270	363	593	3191
Saccharomonospora paurometabolica	43	106	122	625	896	249	369	381	324	1323	25	57	108	82	272	551	1083	1060	494	3188
Streptomyces parvulus	12	3	16	29	60	138	185	236	200	759	15	9	20	28	72	403	1183	1166	433	3185
Mycobacterium sp. M26	22	15	54	50	141	571	895	850	854	3170	17	21	65	36	139	512	1127	1098	446	3183
Streptomyces griseus	43	31	86	72	232	302	370	444	389	1505	53	72	113	93	331	508	1089	1041	537	3175
Ornithinibacillus californiensis	88	69	227	318	702	16	51	59	45	171	30	124	180	137	471	406	1402	999	366	3173
Nocardioides sp. Soil805	14	11	38	57	120	551	818	889	850	3108	45	71	91	94	301	507	1113	1084	467	3171
Clostridium saccharoperbutylacetonicum	1148	1906	5249	6488	14791	82	265	234	247	828	2833	16703	15140	7323	41999	1615	445	306	804	3170
Streptomyces scabrisporus	34	36	91	87	248	500	618	808	692	2618	60	83	118	131	392	615	1036	1039	478	3168
Sporichthya polymorpha	17	24	50	56	147	530	719	864	817	2930	21	44	86	46	197	529	1135	1060	442	3166
Actinomyces hongkongensis	35	24	58	81	198	87	108	168	106	469	64	64	111	130	369	484	1097	1047	528	3156
Enterococcus casseliflavus	109	49	142	185	485	16	62	71	59	208	120	180	281	282	863	878	850	900	527	3155
Bacillus bataviensis	65	108	295	224	692	60	210	209	611	1090	191	353	434	340	1318	1250	538	620	746	3154
Lysinibacillus massiliensis	134	156	464	544	1298	48	113	93	124	378	95	427	464	271	1257	893	954	728	573	3148
Modestobacter marinus	29	5	36	33	103	341	554	674	527	2096	18	50	50	44	162	561	1101	991	494	3147
Actinosynnema mirum	20	5	27	32	84	238	330	412	330	1310	25	17	34	29	105	490	1111	1056	490	3147
Microbacterium paludicola	26	20	62	70	178	147	243	232	269	891	24	84	71	21	200	528	1092	1078	446	3144
Lactobacillus manihotivorans	33	25	57	103	218	16	23	31	25	95	42	76	124	145	387	838	987	960	355	3140
Enorma timonensis	622	591	1400	1463	4076	221	418	509	403	1551	897	1387	2018	1709	6011	751	415	196	1777	3139
Microbacterium sp. CF335	15	13	20	42	90	124	208	248	203	783	11	28	35	27	101	508	1112	1082	437	3139
Acidaminococcus fermentans	619	579	1634	1668	4500	185	311	423	336	1255	2647	7859	12204	9869	32579	795	390	178	1775	3138
Aeromicrobium sp. Root472D3	20	15	31	31	97	251	372	474	427	1524	14	12	17	30	73	450	1105	1156	426	3137
Brevibacterium mcbrellneri	33	29	114	96	272	78	193	152	150	573	33	45	87	71	236	541	1065	1043	485	3134
Arthrobacter sp. H14	32	32	158	113	335	88	102	144	321	655	67	63	57	73	260	687	954	1023	468	3132
Saccharothrix syringae	22	17	57	105	201	280	366	498	454	1598	41	49	53	54	197	516	1027	981	606	3130
Lactobacillus dextrinicus	32	30	86	100	248	15	51	68	56	190	573	1170	1320	964	4027	919	839	921	443	3122
Lactobacillus oligofermentans	36	40	83	105	264	9	19	17	22	67	81	120	252	180	633	817	876	948	481	3122
Nocardia vinacea	31	32	68	94	225	266	312	442	377	1397	35	31	47	54	167	473	1175	1045	428	3121
actinobacterium LLX17	30	20	89	92	231	188	271	326	321	1106	37	87	77	52	253	520	1049	1092	458	3119
Microbacterium maritypicum	26	4	13	38	81	108	173	199	175	655	21	34	47	41	143	524	1073	1061	457	3115
Streptomyces sp. Tu6071	16	17	39	37	109	180	285	339	310	1114	22	24	52	45	143	513	1139	1037	425	3114
Actinoplanes utahensis	69	52	96	135	352	341	480	572	504	1897	56	73	70	82	281	466	1124	1066	453	3109
Streptococcus sp. X13SY08	28	13	73	73	187	69	180	213	184	646	947	1638	2757	1564	6906	2160	115	126	707	3108
Corynebacterium pilosum	103	76	214	302	695	61	148	163	154	526	156	264	880	213	1513	459	1101	989	557	3106
Thermomonospora curvata	38	42	88	99	267	452	637	706	585	2380	179	288	279	411	1157	596	996	1034	464	3090
Clostridium acetobutylicum	345	540	1508	1785	4178	61	209	155	161	586	771	3791	3509	2145	10216	1107	670	503	800	3080
Nocardia higoensis	18	14	50	53	135	239	342	405	362	1348	33	52	51	40	176	518	1085	1054	423	3080
Corynebacterium riegelii	57	27	91	119	294	24	60	50	36	170	36	70	120	74	300	408	1105	1057	508	3078
Dactylosporangium aurantiacum	65	36	82	91	274	720	1027	1253	1060	4060	61	86	106	104	357	482	1115	954	516	3067
Clostridium sp. KNHs214	352	578	1410	1765	4105	112	284	306	289	991	1788	6917	7818	5415	21938	1313	466	271	1013	3063
Leifsonia sp. Root1293	17	6	33	56	112	150	166	225	248	789	29	43	70	50	192	561	1020	1024	457	3062
Facklamia sourekii	28	32	95	111	266	8	15	18	18	59	25	81	114	79	299	502	1094	891	573	3060
Streptomyces sp. BoleA5	44	38	77	105	264	329	468	561	425	1783	69	71	76	117	333	492	1065	1073	420	3050
Tetrasphaera elongata	25	32	59	81	197	2010	2847	3336	3235	11428	9	31	28	38	106	483	1078	1075	409	3045
Lactobacillus capillatus	53	41	178	170	442	12	36	49	36	133	73	145	207	191	616	787	982	870	403	3042
Pseudobutyrivibrio ruminis	1371	1787	4481	4852	12491	72	260	239	226	797	2645	3742	4332	4367	15086	833	753	664	786	3036
Enterococcus asini	51	27	90	116	284	27	102	95	97	321	316	515	824	567	2222	1181	674	585	593	3033
Streptomyces megasporus	25	18	36	81	160	162	261	377	307	1107	58	65	101	82	306	441	1062	1065	459	3027
Glaciibacter superstes	33	40	117	99	289	110	158	198	150	616	40	53	97	88	278	491	1070	1041	425	3027
Nocardioides sp. Leaf307	27	20	34	60	141	532	672	835	752	2791	43	67	43	71	224	489	1045	1013	479	3026
Microbacterium sp. Root61	27	40	90	100	257	170	233	254	233	890	19	30	74	32	155	512	1020	1038	453	3023
Enterococcus sulfureus	83	86	171	209	549	11	28	22	24	85	162	511	683	326	1682	728	934	886	469	3017
Lactobacillus bifermentans	52	45	110	187	394	9	22	20	18	69	138	225	293	257	913	973	696	825	521	3015
Fusobacterium nucleatum	348	394	1259	1397	3398	135	403	365	387	1290	449	2025	1967	1852	6293	1219	496	314	979	3008
Lactobacillus ruminis	572	1298	3404	3438	8712	156	447	833	562	1998	524	2458	3593	1760	8335	1263	632	534	572	3001
Streptosporangium roseum	30	23	64	108	225	332	540	586	533	1991	54	70	112	87	323	508	1017	939	536	3000
Microbacterium sp. GCS4	27	28	29	52	136	173	251	290	254	968	19	28	53	49	149	488	1054	1002	456	3000
Vagococcus lutrae	71	74	236	286	667	12	55	47	37	151	79	219	255	182	735	1109	796	610	484	2999
Bifidobacterium animalis	372	1122	957	1495	3946	59	108	151	110	428	938	1946	3207	2503	8594	696	266	107	1926	2995
Rhodococcus triatomae	14	18	38	37	107	283	435	509	417	1644	12	30	37	18	97	533	1058	1046	354	2991
Streptomyces violaceusniger	22	15	34	48	119	101	161	222	201	685	33	53	93	64	243	403	1080	1088	414	2985
Nocardioides alkalitolerans	21	36	63	59	179	470	649	733	642	2494	39	61	94	115	309	532	993	986	471	2982
Phycicoccus sp. Soil748	31	40	106	137	314	468	645	816	697	2626	36	69	88	76	269	531	946	1035	464	2976
Cryptosporangium arvum	35	20	58	85	198	611	747	925	828	3111	34	39	46	48	167	477	1034	1028	437	2976
Nocardioides sp. Soil797	38	38	65	101	242	475	650	732	721	2578	22	28	68	65	183	485	1033	991	464	2973
Mycobacterium phlei	25	24	41	85	175	448	670	765	700	2583	19	31	19	13	82	451	1084	1039	398	2972
Cryocola sp. 340MFSha3.1	40	16	51	47	154	136	211	266	180	793	44	58	98	48	248	488	997	1043	441	2969
Leifsonia sp. Root227	18	23	47	76	164	178	288	344	316	1126	31	59	122	62	274	449	1084	1031	403	2967
Gordonia araii	46	36	76	158	316	168	309	329	294	1100	41	51	58	69	219	573	1042	920	428	2963
Mycobacterium heraklionense	48	21	75	87	231	672	1105	1088	1064	3929	30	51	68	65	214	543	1037	977	406	2963
Corynebacterium bovis	44	35	71	82	232	104	182	211	194	691	29	49	70	35	183	482	1023	1052	402	2959
Mycobacterium mucogenicum	13	18	33	39	103	478	774	953	768	2973	40	54	47	52	193	443	1057	1019	437	2956
Lachnobacterium bovis	1253	1373	4466	4927	12019	74	262	263	216	815	1120	3134	3627	3359	11240	996	644	328	987	2955
Clostridium sp. KNHs205	712	1299	2550	2443	7004	60	164	198	168	590	904	2634	2983	2623	9144	1142	537	195	1078	2952
Nocardia cyriacigeorgica	13	8	22	28	71	188	293	296	247	1024	12	25	27	25	89	471	1066	1006	406	2949
Corynebacterium ureicelerivorans	38	38	64	84	224	39	82	87	89	297	46	73	100	95	314	457	1048	976	467	2948
Kutzneria albida	52	21	81	105	259	283	426	547	522	1778	53	63	92	73	281	501	996	908	542	2947
Inediibacterium massiliense	323	388	1092	1175	2978	164	489	417	461	1531	607	3340	2548	2096	8591	1241	459	323	923	2946
Nocardioides sp. Root79	15	12	45	31	103	477	667	725	673	2542	24	33	66	54	177	456	1037	1002	450	2945
Leucobacter sp. PH1c	22	37	31	81	171	129	202	239	212	782	19	33	45	50	147	514	990	966	470	2940
Streptomyces lydicus	34	17	87	83	221	347	452	550	464	1813	43	84	198	102	427	515	1048	935	440	2938
Corynebacterium diphtheriae	37	45	117	154	353	18	50	53	56	177	28	55	88	64	235	420	1046	1001	470	2937
Streptomyces sp. HmicA12	26	16	43	71	156	266	355	450	377	1448	46	39	32	56	173	450	1034	980	468	2932
Nocardia transvalensis	35	19	41	69	164	173	258	347	293	1071	11	31	36	18	96	470	1045	1012	402	2929
Nocardioides sp. Root190	15	15	23	38	91	326	411	527	481	1745	82	170	124	206	582	489	1036	977	425	2927
Clostridium hydrogeniformans	538	865	2573	2984	6960	69	194	233	196	692	1287	7617	6684	3591	19179	1716	297	247	662	2922
Plantibacter sp. Leaf314	23	11	141	108	283	145	207	238	206	796	12	20	48	14	94	490	963	977	491	2921
Desulfovibrio piger	269	199	3151	2766	6385	372	709	900	645	2626	24394	40741	61909	36622	163666	594	476	222	1616	2908
Clostridium beijerinckii	854	1602	4299	5382	12137	119	385	378	366	1248	1887	12610	10947	5452	30896	1685	357	167	695	2904
Actinopolyspora halophila	22	26	60	49	157	125	182	229	219	755	32	39	31	39	141	469	990	1050	394	2903
[Clostridium] aerotolerans	687	1154	2248	2384	6473	51	196	158	187	592	955	2405	2995	2675	9030	922	436	189	1350	2897
Streptomyces sp. NRRL B-24484	49	68	107	134	358	270	307	373	312	1262	16	27	47	59	149	429	1016	1037	395	2877
Veillonella magna	122	95	298	334	849	75	222	185	180	662	242	552	826	610	2230	1811	184	243	633	2871
Butyrivibrio proteoclasticus	1380	1667	4189	4792	12028	117	337	297	347	1098	3068	5023	6161	5724	19976	925	509	183	1250	2867
Corynebacterium afermentans	43	55	95	144	337	38	104	93	113	348	61	131	143	103	438	456	983	973	455	2867
Marmoricola sp. Leaf446	33	36	64	90	223	422	600	716	680	2418	47	46	74	90	257	526	925	915	496	2862
Halomonas zincidurans	43	27	104	129	303	530	779	1102	820	3231	58	155	141	125	479	344	1842	376	293	2855
Marmoricola sp. URHB0036	18	10	32	46	106	436	679	834	691	2640	46	108	119	84	357	466	959	975	455	2855
Adlercreutzia equolifaciens	521	415	1023	1209	3168	389	689	926	724	2728	831	1324	1495	1444	5094	686	579	322	1247	2834
Microbacterium trichothecenolyticum	14	11	35	43	103	193	262	326	264	1045	26	35	70	48	179	484	930	930	489	2833
Bacillus massiliogorillae	244	286	1065	1310	2905	11	59	67	72	209	252	1242	1173	678	3345	830	822	716	460	2828
Cellulomonas sp. A375-1	16	9	22	32	79	219	346	400	344	1309	29	40	27	42	138	446	1016	941	417	2820
Lachnoclostridium phytofermentans	799	1157	2427	2448	6831	45	136	148	159	488	731	2272	2554	2075	7632	882	651	253	1029	2815
Mycobacterium sp. Root265	35	28	73	109	245	349	527	522	543	1941	33	35	63	64	195	386	1056	1002	370	2814
Micromonospora aurantiaca	22	15	30	63	130	396	521	615	583	2115	37	57	54	72	220	491	936	961	423	2811
Clostridium sp. KNHs209	776	795	1909	2244	5724	96	238	237	238	809	1469	5271	5983	4903	17626	893	447	170	1300	2810
Pseudonocardia spinosispora	35	31	88	91	245	374	494	543	527	1938	84	133	144	170	531	541	972	885	411	2809
Streptomyces sp. TAA204	38	19	47	76	180	219	319	391	309	1238	35	54	67	69	225	434	997	1023	352	2806
Kibdelosporangium phytohabitans	14	18	65	39	136	354	486	662	565	2067	41	29	48	60	178	444	1016	894	446	2800
Gottschalkia acidurici	293	358	1035	1256	2942	88	223	219	223	753	634	2703	2463	1779	7579	955	975	199	668	2797
Peptoclostridium acidaminophilum	238	339	864	1173	2614	500	1186	1077	1240	4003	576	1425	1530	1346	4877	1576	294	326	595	2791
Bacillus cihuensis	89	65	333	321	808	18	76	73	56	223	79	287	237	166	769	710	998	651	430	2789
Streptococcus gordonii	17	17	52	90	176	37	132	109	138	416	479	918	1828	943	4168	1657	235	238	653	2783
Pluralibacter gergoviae	89	70	165	233	557	273	505	682	516	1976	394	309	546	350	1599	1625	203	295	659	2782
Nocardioides sp. Soil774	15	12	24	36	87	522	749	878	906	3055	30	40	49	39	158	467	940	968	407	2782
Rhodococcus sp. Leaf247	49	31	74	131	285	112	173	202	179	666	25	41	57	57	180	489	985	955	349	2778
Mycobacterium cosmeticum	23	14	52	66	155	387	538	578	514	2017	30	34	70	37	171	451	1032	855	437	2775
[Eubacterium] dolichum	290	580	1089	1066	3025	43	132	154	120	449	309	885	985	788	2967	753	409	171	1441	2774
Amycolatopsis methanolica	21	9	22	41	93	294	405	519	453	1671	31	34	45	51	161	473	948	912	440	2773
Amycolatopsis mediterranei	36	11	37	89	173	398	575	696	621	2290	39	83	64	100	286	440	893	936	500	2769
Herbidospora sakaeratensis	41	24	60	96	221	493	666	799	704	2662	42	61	70	70	243	473	940	919	434	2766
Nocardioides sp. URHA0020	17	14	45	44	120	464	701	831	775	2771	39	36	51	55	181	421	1020	908	415	2764
Gordonia bronchialis	31	32	48	71	182	349	588	565	539	2041	15	25	35	19	94	458	973	987	340	2758
Actinomadura oligospora	31	32	76	108	247	280	413	513	434	1640	58	88	131	96	373	458	964	930	400	2752
Clostridium novyi	453	658	1786	2383	5280	27	139	112	138	416	987	5130	4976	2759	13852	1350	362	232	805	2749
Staphylococcus microti	52	57	173	272	554	4	10	6	8	28	52	153	190	106	501	648	858	665	578	2749
Lactobacillus camelliae	70	57	129	184	440	67	111	112	86	376	96	133	140	213	582	1189	458	764	330	2741
Shuttleworthia satelles	590	621	1539	1917	4667	79	136	159	124	498	605	1204	1638	1620	5067	814	488	159	1272	2733
Phycicoccus sp. Root563	39	27	78	119	263	466	619	826	734	2645	23	41	65	52	181	497	946	848	441	2732
Corynebacterium timonense	42	34	74	103	253	76	111	152	127	466	42	53	63	49	207	464	941	916	410	2731
Carnobacterium jeotgali	56	55	175	188	474	18	50	34	53	155	63	177	167	163	570	846	807	657	416	2726
Streptomyces qinglanensis	21	25	53	48	147	165	230	340	265	1000	52	80	90	75	297	422	964	945	392	2723
Humibacter albus	26	24	71	78	199	139	170	233	182	724	37	46	84	84	251	469	954	906	393	2722
Bacillus luciferensis	282	303	1064	1183	2832	11	43	53	62	169	323	1316	1297	761	3697	959	756	533	468	2716
Bacillus thermotolerans	120	88	326	361	895	15	70	45	64	194	172	903	768	447	2290	605	1011	765	333	2714
Halomonas huangheensis	59	40	93	168	360	158	229	359	262	1008	35	56	143	57	291	284	1844	332	246	2706
Actinokineospora spheciospongiae	14	12	28	54	108	232	271	345	294	1142	47	102	81	103	333	423	983	877	421	2704
Enterococcus haemoperoxidus	89	102	293	383	867	9	31	40	33	113	304	799	865	651	2619	1163	542	431	566	2702
Stackebrandtia nassauensis	43	26	105	109	283	236	422	442	430	1530	70	126	169	131	496	449	853	843	556	2701
Knoellia subterranea	8	15	20	37	80	331	505	574	502	1912	18	28	39	38	123	453	973	913	359	2698
Dehalobacter sp. FTH1	163	186	361	448	1158	504	945	1058	997	3504	450	563	1079	826	2918	509	848	815	525	2697
Corynebacterium imitans	66	35	134	151	386	92	150	183	139	564	63	195	204	197	659	388	938	925	446	2697
Mycobacterium rhodesiae	46	31	52	77	206	660	1088	1157	1010	3915	68	77	124	106	375	507	927	827	436	2697
Streptacidiphilus albus	35	20	80	81	216	294	499	542	483	1818	57	72	126	107	362	458	869	808	560	2695
Tetrasphaera sp. Soil756	19	14	43	60	136	610	792	1015	998	3415	24	28	60	45	157	522	894	835	440	2691
Actinoalloteichus cyanogriseus	19	28	58	57	162	263	422	448	395	1528	35	43	46	35	159	457	887	939	404	2687
Lactobacillus algidus	33	89	162	154	438	11	46	59	35	151	185	557	569	445	1756	612	741	687	645	2685
Arthrobacter sp. H5	43	31	76	108	258	97	158	210	129	594	48	58	99	62	267	474	949	868	394	2685
Amycolatopsis taiwanensis	32	24	43	80	179	286	392	479	426	1583	32	43	73	35	183	457	951	920	357	2685
Gordonia terrae	14	7	26	39	86	189	260	305	299	1053	16	16	51	34	117	447	948	920	369	2684
Bacillus flexus	102	137	490	593	1322	15	41	47	31	134	311	888	915	749	2863	1034	721	488	437	2680
Lactobacillus diolivorans	30	23	66	86	205	2	6	11	8	27	33	67	76	87	263	528	848	1024	279	2679
Corynebacterium atypicum	29	13	47	74	163	63	76	102	85	326	63	99	144	96	402	394	945	874	459	2672
Bifidobacterium gallinarum	201	171	333	547	1252	57	96	131	89	373	222	383	574	377	1556	618	559	351	1143	2671
Tetragenococcus muriaticus	70	59	160	196	485	8	35	31	32	106	37	125	168	131	461	620	779	816	455	2670
Kribbella catacumbae	17	19	41	70	147	289	431	519	484	1723	27	52	83	47	209	464	894	871	440	2669
Intrasporangium oryzae	25	22	38	69	154	670	893	1217	1003	3783	36	42	64	40	182	492	916	796	462	2666
Bacillus thuringiensis	43	38	102	142	325	13	49	45	53	160	36	117	127	67	347	276	375	1792	219	2662
[Eubacterium] siraeum	4504	3336	7454	17263	32557	161	394	625	479	1659	6918	16278	22891	25230	71317	867	398	124	1269	2658
Viridibacillus arvi	80	107	296	340	823	7	43	40	22	112	227	536	531	436	1730	969	767	500	416	2652
Curtobacterium flaccumfaciens	7	7	19	23	56	101	171	206	179	657	16	27	32	31	106	409	938	896	409	2652
Dyella-like sp. DHo	65	58	134	158	415	1388	1914	2746	2099	8147	76	108	131	163	478	766	560	679	644	2649
Leucobacter komagatae	29	23	62	91	205	116	184	187	182	669	52	108	109	136	405	419	971	930	329	2649
Mycobacterium smegmatis	19	17	46	53	135	326	448	538	473	1785	29	86	86	51	252	448	987	809	404	2648
Prauserella rugosa	41	35	57	74	207	217	368	475	376	1436	31	65	49	83	228	479	920	864	377	2640
Catellicoccus marimammalium	112	96	386	417	1011	27	64	63	50	204	113	279	295	239	926	728	847	641	420	2636
Streptomyces purpeofuscus	21	16	35	84	156	216	311	400	357	1284	24	76	74	58	232	446	928	862	399	2635
Nocardia otitidiscaviarum	36	58	178	103	375	299	415	698	589	2001	123	109	124	177	533	486	908	810	430	2634
Actinomadura madurae	36	13	42	82	173	468	688	836	720	2712	33	84	114	67	298	468	888	823	444	2623
Streptomyces atroolivaceus	27	24	49	52	152	126	204	286	209	825	42	41	74	46	203	419	876	943	382	2620
Streptomyces yeochonensis	28	36	74	99	237	231	360	408	342	1341	41	51	85	51	228	425	911	868	410	2614
Actinoplanes missouriensis	46	44	106	157	353	323	483	570	443	1819	39	65	83	71	258	405	938	838	431	2612
Janibacter sp. HTCC2649	22	20	62	107	211	525	702	860	747	2834	21	34	68	37	160	439	912	912	349	2612
Candidatus Blastococcus massiliensis	25	6	28	50	109	333	457	606	512	1908	34	56	63	66	219	442	929	853	387	2611
Saccharomonospora saliphila	19	8	20	43	90	227	307	396	310	1240	62	87	88	125	362	401	945	895	369	2610
Cellulosilyticum ruminicola	1145	1590	4332	5718	12785	55	164	135	185	539	948	4025	3701	2504	11178	1023	491	375	716	2605
Lactobacillus vaccinostercus	20	12	33	41	106	5	19	16	19	59	55	144	108	139	446	763	751	700	371	2585
Leucobacter sp. Ag1	22	9	38	47	116	280	406	459	416	1561	34	57	77	103	271	420	909	855	401	2585
Clostridium cadaveris	609	740	2164	3418	6931	79	325	265	263	932	1105	5139	5146	2685	14075	1396	271	223	693	2583
Clostridium sp. HMP27	744	1023	3171	3740	8678	126	432	355	375	1288	862	4971	4436	2737	13006	1325	294	210	752	2581
Saccharothrix sp. NRRL B-16314	26	17	53	64	160	193	298	353	309	1153	38	68	70	199	375	369	906	903	401	2579
Klebsiella sp. RIT-PI-d	38	62	115	136	351	44	79	107	99	329	120	148	189	133	590	1270	169	340	797	2576
Salimicrobium jeotgali	61	75	182	209	527	88	145	119	137	489	40	83	157	94	374	539	909	744	381	2573
Microbacterium sp. C448	31	9	27	61	128	145	232	246	226	849	21	32	57	39	149	412	881	914	366	2573
Nocardia sp. BMG51109	30	9	52	47	138	231	330	465	415	1441	22	30	45	24	121	416	963	860	332	2571
Streptomyces sp. CNH287	24	32	96	106	258	225	354	347	384	1310	64	123	121	146	454	387	941	905	335	2568
Gordonia aichiensis	27	23	53	105	208	193	313	347	317	1170	17	15	52	31	115	387	937	890	350	2564
Corynebacterium-like bacterium B27	23	25	57	93	198	141	185	241	222	789	31	59	76	73	239	427	899	829	397	2552
Knoellia aerolata	11	11	23	38	83	495	717	839	805	2856	14	18	32	29	93	471	865	825	388	2549
Enterorhabdus mucosicola	479	368	997	1221	3065	130	209	267	214	820	792	1156	1534	1326	4808	633	490	266	1157	2546
Listeria monocytogenes	58	51	186	279	574	69	209	157	179	614	150	287	369	285	1091	780	719	581	462	2542
Proteiniclasticum ruminis	207	193	594	655	1649	217	619	724	624	2184	390	1489	1431	1038	4348	1070	343	492	633	2538
Mycobacterium thermoresistibile	9	13	12	35	69	341	546	612	540	2039	19	33	40	23	115	438	889	843	367	2537
Nocardia asteroides	12	17	26	62	117	279	410	484	441	1614	13	19	31	24	87	384	917	879	356	2536
Saccharomonospora sp. CNQ490	20	17	51	62	150	187	248	304	261	1000	37	44	67	51	199	439	905	877	314	2535
Gordonia sihwensis	41	19	52	89	201	257	398	450	406	1511	30	35	46	37	148	427	941	786	379	2533
Defluviitalea phaphyphila	490	552	1655	1853	4550	129	424	375	404	1332	795	3237	2942	2395	9369	792	514	253	966	2525
Gammaproteobacteria bacterium MFB021	47	23	63	120	253	463	670	1013	753	2899	74	74	140	137	425	339	1394	509	279	2521
Nocardia tenerifensis	17	10	58	40	125	226	298	392	328	1244	38	56	74	62	230	432	916	838	329	2515
Gordonia rhizosphera	42	35	54	85	216	222	322	417	370	1331	27	43	51	60	181	453	884	846	332	2515
Nocardia soli	35	21	41	63	160	246	351	444	434	1475	22	42	54	40	158	389	866	810	448	2513
Prevotella buccalis	3304	5255	9300	11134	28993	124	375	304	350	1153	1014	2343	6244	4921	14522	313	221	78	1894	2506
Arthrobacter sp. Soil782	34	18	63	69	184	102	186	268	196	752	41	120	136	77	374	517	827	795	367	2506
Gordonia malaquae	35	22	34	65	156	111	208	198	152	669	18	65	110	27	220	422	912	830	342	2506
Clostridium aceticum	196	199	750	923	2068	79	254	196	228	757	534	1603	1589	1559	5285	506	690	805	503	2504
Bacillus oryziterrae	75	87	316	771	1249	33	98	87	79	297	291	764	968	664	2687	918	641	551	386	2496
Collinsella stercoris	563	471	1227	1436	3697	172	322	329	282	1105	686	1151	1571	1307	4715	598	355	151	1390	2494
Mycobacterium chubuense	11	13	47	87	158	297	447	452	441	1637	27	32	44	29	132	373	907	843	371	2494
Leuconostoc pseudomesenteroides	20	26	217	169	432	26	61	82	331	500	110	255	333	202	900	700	697	795	295	2487
Kutzneria sp. 744	45	31	59	96	231	339	514	564	545	1962	62	132	206	141	541	433	837	794	420	2484
Turicella otitidis	48	29	102	117	296	94	152	211	175	632	90	101	142	117	450	468	817	754	440	2479
Clostridium arbusti	285	453	1352	1471	3561	68	213	175	196	652	598	3370	3035	1627	8630	1081	460	402	535	2478
Niameybacter massiliensis	591	661	1874	2333	5459	83	170	173	191	617	693	2954	2789	1772	8208	1025	405	240	808	2478
Symbiobacterium thermophilum	358	336	740	1022	2456	469	808	922	773	2972	605	857	1103	1069	3634	517	433	310	1215	2475
Actinopolymorpha alba	29	23	57	82	191	346	513	578	537	1974	32	46	90	87	255	425	864	807	379	2475
Streptomyces sp. SBT349	48	24	56	86	214	290	417	481	394	1582	30	52	69	69	220	388	865	825	390	2468
Nonomuraea sp. NBRC 110462	44	18	82	116	260	426	604	783	682	2495	43	57	106	99	305	443	833	733	444	2453
Clostridium kluyveri	291	394	1085	1293	3063	217	604	532	570	1923	687	2888	2615	1928	8118	1025	371	257	795	2448
Thermobispora bispora	37	23	106	103	269	374	493	611	564	2042	34	46	70	61	211	410	844	791	403	2448
Lentzea guizhouensis	19	8	27	38	92	259	369	461	394	1483	21	67	72	33	193	373	887	855	332	2447
Gordonia kroppenstedtii	19	13	23	48	103	200	235	305	277	1017	24	41	53	38	156	405	842	839	361	2447
Streptomyces paucisporeus	38	20	40	90	188	210	281	348	301	1140	24	33	55	51	163	395	895	771	384	2445
Lactobacillus acidipiscis	19	22	91	183	315	3	17	10	13	43	111	103	224	157	595	452	860	868	263	2443
Bacillus sp. UNC322MFChir4.1	124	191	592	767	1674	4	26	19	18	67	161	771	763	452	2147	1018	585	422	415	2440
Paenarthrobacter aurescens	39	28	107	112	286	72	130	129	114	445	60	88	108	143	399	408	887	810	334	2439
Cellulosilyticum lentocellum	679	756	2284	3497	7216	38	98	113	81	330	672	3257	2842	2087	8858	863	547	372	656	2438
Lachnospiraceae bacterium MC2017	728	1133	2313	2858	7032	106	289	290	237	922	1250	2874	3501	3215	10840	846	401	142	1041	2430
Actinomadura atramentaria	24	16	59	58	157	322	451	501	490	1764	49	67	98	106	320	434	838	788	370	2430
Streptomyces sp. MJM8645	31	21	61	79	192	196	247	380	286	1109	19	25	51	30	125	396	851	851	329	2427
Blastococcus sp. URHD0036	13	29	61	73	176	414	514	648	549	2125	30	35	54	50	169	433	815	849	329	2426
Bacillus farraginis	149	189	587	771	1696	42	138	87	94	361	181	596	701	372	1850	690	848	516	371	2425
Corynebacterium tuscaniense	28	23	73	81	205	19	32	51	38	140	14	26	56	33	129	355	824	825	412	2416
Leuconostoc gelidum	42	40	172	188	442	38	67	80	57	242	207	534	605	431	1777	745	653	598	407	2403
Pseudopropionibacterium propionicum	46	34	71	131	282	307	444	574	484	1809	53	82	119	104	358	400	815	852	335	2402
Actinopolyspora erythraea	27	20	45	71	163	154	238	271	237	900	32	30	44	33	139	379	865	821	336	2401
Actinomyces gerencseriae	41	47	83	129	300	127	214	274	232	847	33	95	96	75	299	405	817	722	454	2398
Streptomyces sp. WM6378	27	11	30	56	124	168	197	273	258	896	22	19	175	42	258	358	907	799	323	2387
Bacteroides neonati	1466	1388	3063	3923	9840	266	712	672	608	2258	586	984	1955	1196	4721	305	895	48	1138	2386
Microbispora rosea	63	29	111	163	366	369	516	554	601	2040	89	135	134	175	533	445	727	691	517	2380
Lactobacillus fabifermentans	26	21	81	105	233	17	79	56	56	208	24	80	63	52	219	590	754	764	272	2380
Thermobifida fusca	34	15	94	118	261	158	254	270	280	962	80	224	185	210	699	420	772	847	339	2378
Frondihabitans sp. Leaf304	15	9	28	46	98	97	140	164	192	593	29	69	80	72	250	428	846	781	321	2376
Actinoplanes sp. SE50/110	21	13	42	54	130	369	480	591	555	1995	28	44	72	62	206	418	854	792	312	2376
Alkalibacillus haloalkaliphilus	84	84	283	343	794	16	40	32	48	136	26	160	139	105	430	389	949	762	275	2375
Lactobacillus hokkaidonensis	32	46	142	156	376	6	26	35	19	86	76	133	131	224	564	649	758	635	332	2374
Pontibacillus litoralis	162	1542	1305	1503	4512	26	77	87	80	270	55	143	164	168	530	374	1008	706	283	2371
Actinokineospora enzanensis	37	26	56	87	206	200	236	353	294	1083	143	160	200	209	712	364	823	793	389	2369
Lactobacillus kunkeei	21	15	47	99	182	23	54	35	43	155	78	92	125	162	457	666	702	683	311	2362
Streptomyces vitaminophilus	52	30	119	146	347	203	306	378	328	1215	55	47	82	96	280	441	744	714	463	2362
Leifsonia sp. Root112D2	30	21	50	79	180	156	206	245	227	834	38	70	103	89	300	342	846	851	314	2353
Mycobacterium sp. URHB0044	33	29	59	84	205	268	379	445	421	1513	33	55	80	80	248	424	833	773	322	2352
Bacillus cecembensis	75	82	284	394	835	9	23	27	22	81	106	308	460	266	1140	603	745	656	344	2348
Lactobacillus apinorum	51	47	179	202	479	11	31	21	36	99	144	377	304	323	1148	548	730	711	358	2347
Nocardia niigatensis	22	18	41	76	157	251	384	515	399	1549	36	44	58	64	202	408	823	777	339	2347
Holdemanella biformis	1130	20829	32941	19251	74151	327	1050	2011	1298	4686	570	4195	10590	5912	21267	1055	289	175	814	2333
Brochothrix campestris	79	60	188	262	589	22	60	54	46	182	331	605	630	637	2203	1009	542	407	375	2333
Yonghaparkia sp. Soil809	7	7	9	20	43	179	243	272	279	973	17	25	37	25	104	380	834	815	299	2328
Mycobacterium hassiacum	19	11	61	54	145	462	567	757	606	2392	17	38	44	44	143	366	775	807	376	2324
Olsenella sp. SIT9	557	826	1919	1537	4839	224	399	526	1301	2450	595	706	1088	976	3365	476	367	480	996	2319
Thermocrispum municipale	33	20	63	72	188	233	330	361	308	1232	26	58	71	49	204	426	818	742	333	2319
Gordonia soli	29	30	38	68	165	147	214	228	230	819	13	40	41	38	132	407	835	755	322	2319
Nocardioides sp. JS614	21	23	48	55	147	1065	1647	1774	1845	6331	28	101	111	92	332	425	767	728	397	2317
Frigoribacterium sp. Leaf254	18	16	49	54	137	206	284	356	295	1141	20	32	62	49	163	384	786	703	439	2312
Streptomyces niveus	15	24	30	49	118	191	286	345	306	1128	21	36	41	44	142	348	863	784	317	2312
Blastococcus saxobsidens	11	11	32	40	94	289	469	566	507	1831	10	34	44	27	115	439	776	778	318	2311
Desnuesiella massiliensis	360	536	1495	1780	4171	115	312	247	307	981	784	4324	3873	2120	11101	1163	333	285	529	2310
Lactobacillus senioris	16	18	38	41	113	7	36	39	38	120	38	91	142	100	371	697	575	735	302	2309
Bacillus sp. J37	115	98	393	392	998	19	98	88	64	269	169	748	711	398	2026	544	790	607	367	2308
Actinomyces johnsonii	40	33	67	97	237	111	177	200	158	646	37	59	63	67	226	406	805	731	363	2305
Nocardia nova	55	51	103	147	356	146	300	325	277	1048	22	49	73	55	199	414	762	776	344	2296
Bacillus endophyticus	136	121	442	497	1196	45	109	135	112	401	113	374	486	296	1269	715	713	491	375	2294
Saccharothrix sp. ST-888	25	11	40	58	134	185	194	262	248	889	54	75	104	89	322	348	811	827	307	2293
Streptomyces humi	27	16	49	58	150	201	329	380	316	1226	41	76	93	74	284	384	738	760	407	2289
Nocardia arthritidis	10	5	15	22	52	151	287	310	297	1045	12	22	30	30	94	346	833	839	270	2288
Eubacterium sp. AB3007	2560	3316	5144	6450	17470	83	187	177	187	634	1272	2427	2679	2955	9333	627	330	129	1198	2284
Lentzea albidocapillata	16	19	37	37	109	251	317	430	346	1344	27	81	81	42	231	360	872	748	303	2283
Streptomyces nodosus	23	9	28	55	115	133	242	252	254	881	49	96	103	69	317	376	780	746	379	2281
Lactobacillus lindneri	39	58	164	207	468	11	19	27	32	89	83	245	246	160	734	478	847	626	329	2280
Carnobacterium sp. CP1	68	86	256	314	724	9	15	20	31	75	50	293	245	164	752	569	711	590	409	2279
Streptomyces roseoverticillatus	32	48	77	80	237	153	221	260	196	830	58	89	85	141	373	334	815	815	312	2276
Allokutzneria albata	47	45	88	86	266	335	449	541	427	1752	46	63	133	78	320	400	741	736	391	2268
Lactobacillus fuchuensis	31	21	155	126	333	13	26	15	25	79	129	174	257	277	837	605	690	688	282	2265
Lactobacillus paracollinoides	19	14	45	82	160	6	12	12	18	48	18	56	91	54	219	923	594	450	298	2265
Rothia dentocariosa	54	43	115	137	349	39	86	102	87	314	67	142	239	111	559	432	810	694	327	2263
Streptomyces ipomoeae	18	15	49	48	130	114	162	240	173	689	18	46	54	65	183	318	851	755	336	2260
Cellulomonas sp. URHE0023	21	18	25	39	103	176	242	276	245	939	17	14	25	38	94	353	801	766	338	2258
Streptacidiphilus rugosus	48	25	76	88	237	375	523	687	559	2144	98	189	164	194	645	388	782	741	346	2257
Aeromicrobium marinum	33	13	53	82	181	273	397	451	436	1557	27	34	43	42	146	374	795	728	345	2242
Bacillus sp. FJAT-25496	68	68	159	267	562	29	114	92	115	350	83	252	248	237	820	504	796	624	315	2239
Buttiauxella ferragutiae	27	32	81	101	241	51	120	127	106	404	74	107	121	76	378	1055	143	307	733	2238
Senegalimassilia anaerobia	653	604	1261	1600	4118	208	359	457	361	1385	1140	1777	2893	2304	8114	542	402	136	1157	2237
Clostridium cylindrosporum	390	476	1392	1805	4063	39	104	95	100	338	420	2178	2268	1268	6134	1092	336	228	581	2237
Lactobacillus farciminis	41	47	174	174	436	4	22	31	25	82	118	153	238	161	670	760	631	527	318	2236
Knoellia flava	21	34	50	65	170	482	668	801	696	2647	8	55	66	40	169	381	795	677	383	2236
Nocardioides halotolerans	16	16	41	69	142	522	881	926	907	3236	17	49	46	35	147	402	749	767	318	2236
Clostridium akagii	285	404	1136	1265	3090	44	178	177	151	550	603	3225	2774	1860	8462	617	626	520	472	2235
Glycomyces arizonensis	61	51	96	145	353	145	237	352	263	997	108	134	112	178	532	336	841	706	348	2231
Butyricimonas synergistica	454	374	1075	1384	3287	208	544	503	455	1710	544	1042	1984	1962	5532	388	299	58	1483	2228
Haematomicrobium sanguinis	46	23	81	90	240	105	122	155	141	523	43	96	162	99	400	482	749	607	388	2226
Streptomyces sulphureus	16	13	27	33	89	220	317	427	384	1348	24	24	69	50	167	396	725	762	339	2222
Mycobacterium simiae	10	16	33	48	107	220	405	359	354	1338	18	32	66	42	158	339	777	841	263	2220
Actinokineospora inagensis	36	24	47	80	187	222	302	375	326	1225	44	41	44	57	186	357	757	782	321	2217
Kitasatospora azatica	52	61	106	143	362	309	463	597	494	1863	48	88	94	84	314	372	793	716	334	2215
Trueperella pyogenes	336	380	1049	1061	2826	110	208	189	179	686	1837	4158	4912	5219	16126	314	749	666	482	2211
Bacillus sp. FJAT-22090	179	214	615	815	1823	21	57	49	44	171	144	585	604	427	1760	609	831	452	317	2209
Verrucosispora maris	42	54	92	133	321	273	383	472	422	1550	35	56	61	52	204	387	728	719	373	2207
Sharpea azabuensis	304	563	1392	1242	3501	45	104	124	150	423	745	2357	2389	2093	7584	746	442	258	760	2206
Glycomyces sp. NRRL B-16210	35	23	52	81	191	271	431	512	437	1651	51	81	92	88	312	384	701	710	409	2204
Amycolatopsis nigrescens	19	16	51	48	134	219	335	431	363	1348	20	46	77	60	203	443	716	701	340	2200
Streptomyces catenulae	16	10	30	51	107	138	245	307	254	944	20	41	41	40	142	385	816	718	281	2200
Pyramidobacter piscolens	408	323	828	995	2554	368	766	641	619	2394	805	1364	1634	1717	5520	505	261	99	1334	2199
Corynebacterium terpenotabidum	74	59	110	168	411	97	160	181	166	604	31	69	111	83	294	420	711	704	360	2195
Kitasatospora sp. Root187	14	7	21	25	67	195	281	336	290	1102	33	28	39	35	135	326	771	792	302	2191
Franconibacter pulveris	60	37	103	125	325	137	236	303	229	905	52	117	224	129	522	1012	157	340	680	2189
Streptomyces cellulosae	13	11	35	32	91	140	215	254	256	865	27	37	66	41	171	315	823	756	292	2186
Streptomyces sp. SAT1	23	14	97	63	197	153	209	235	217	814	18	24	38	43	123	319	797	769	300	2185
Slackia heliotrinireducens	846	763	1490	2216	5315	178	297	373	339	1187	1103	1656	1903	1877	6539	502	339	120	1220	2181
Austwickia chelonae	182	63	126	161	532	226	435	442	410	1513	30	39	76	73	218	325	744	752	357	2178
Bacillus massilioanorexius	140	152	471	564	1327	45	150	122	111	428	149	485	510	443	1587	577	667	542	386	2172
Bacillus badius	52	82	171	233	538	56	129	140	137	462	82	219	257	232	790	412	845	600	315	2172
Agreia bicolorata	36	11	37	44	128	118	181	235	183	717	47	56	118	107	328	338	773	731	323	2165
Nocardia carnea	28	20	60	74	182	126	164	270	212	772	39	68	88	67	262	421	667	714	362	2164
Eggerthia catenaformis	209	298	655	769	1931	38	87	81	96	302	308	974	946	896	3124	659	458	227	815	2159
Coprococcus eutactus	946	3704	3794	3766	12210	238	676	1041	728	2683	2014	3717	6881	4547	17159	794	343	116	905	2158
Streptomyces olivaceus	28	20	30	75	153	163	223	301	242	929	21	17	35	35	108	333	796	720	306	2155
Atopobacter phocae	55	66	239	264	624	20	49	94	70	233	88	265	176	142	671	450	682	681	341	2154
Mycobacterium sp. KMS	31	17	42	71	161	306	518	557	502	1883	17	34	58	60	169	353	763	724	314	2154
Bifidobacterium biavatii	376	186	643	1094	2299	104	200	208	189	701	287	499	691	600	2077	550	521	394	688	2153
Clostridium sp. mt5	409	631	1734	2115	4889	28	131	128	134	421	987	5065	4392	3087	13531	982	327	225	617	2151
Corynebacterium renale	43	24	49	78	194	26	64	97	62	249	12	35	44	35	126	287	761	769	327	2144
[Eubacterium] saphenum	81	42	204	237	564	93	254	171	206	724	120	382	423	370	1295	64	1986	20	73	2143
Lysinibacillus macroides	63	110	248	279	700	53	178	152	133	516	126	314	334	295	1069	807	524	437	375	2143
Planococcus sp. CAU13	40	38	105	132	315	24	56	53	46	179	48	128	201	131	508	472	764	597	305	2138
Streptomyces sp. CNS606	14	4	30	43	91	175	231	259	238	903	15	14	38	22	89	349	759	694	332	2134
Clostridium sp. DMHC 10	344	472	1349	1492	3657	212	651	661	647	2171	542	2521	2364	1462	6889	910	380	225	614	2129
Arthrobacter sp. ATCC 21022	60	64	183	226	533	63	131	169	137	500	28	56	85	77	246	402	776	621	327	2126
Bacillus azotoformans	98	133	330	402	963	34	119	121	108	382	189	447	503	369	1508	567	583	455	514	2119
Microbacterium sp. B19	19	19	52	64	154	122	192	224	182	720	38	53	94	66	251	361	724	643	385	2113
Mycobacterium kyorinense	12	8	29	32	81	254	364	465	368	1451	23	24	69	30	146	323	771	734	285	2113
Lachnospiraceae bacterium AC2014	1055	1512	3613	3642	9822	61	140	156	132	489	1489	4079	5821	5143	16532	686	408	189	829	2112
Enterobacteriaceae bacterium LSJC7	94	56	245	198	593	53	88	116	91	348	84	167	262	180	693	1068	143	356	542	2109
Thermobrachium celere	339	447	1264	1437	3487	79	197	202	196	674	607	2226	2071	1386	6290	936	264	187	714	2101
Collinsella tanakaei	672	542	1316	1589	4119	95	173	189	201	658	888	1370	1829	1557	5644	476	280	102	1235	2093
Beduini massiliensis	221	291	680	829	2021	20	61	70	72	223	298	811	1012	858	2979	569	375	221	925	2090
Lachnospiraceae bacterium TF01-11	1809	3046	7757	6524	19136	148	407	459	427	1441	1714	4354	6098	5272	17438	671	378	108	929	2086
Bacillus solani	82	70	233	275	660	41	132	104	112	389	836	2198	2351	1724	7109	382	750	639	314	2085
Nocardia niwae	49	19	51	93	212	215	274	324	313	1126	32	33	39	36	140	311	740	776	258	2085
Nocardia sp. BMG111209	29	10	42	63	144	291	439	536	487	1753	25	27	32	46	130	402	717	656	309	2084
Lactobacillus tucceti	53	59	205	279	596	32	83	79	57	251	113	300	248	247	908	610	655	512	305	2082
Yersinia enterocolitica	27	34	71	73	205	24	66	71	66	227	50	114	135	76	375	1011	162	522	381	2076
Jeotgalibacillus malaysiensis	74	102	244	260	680	16	37	40	38	131	112	185	291	207	795	611	643	531	287	2072
Acaricomes phytoseiuli	15	16	31	52	114	58	79	103	102	342	39	79	80	81	279	427	681	652	310	2070
Bacillus jeddahensis	74	92	300	362	828	15	34	24	28	101	132	426	485	328	1371	869	466	346	387	2068
Williamsia muralis	11	17	29	48	105	194	294	399	351	1238	23	38	63	39	163	372	774	654	263	2063
Corynebacterium ciconiae	50	40	120	160	370	74	165	168	161	568	49	60	64	64	237	306	746	710	300	2062
Thermobacillus composti	165	130	332	420	1047	244	430	514	393	1581	296	503	721	606	2126	773	345	356	584	2058
Halomonas jeotgali	62	69	140	203	474	283	590	753	551	2177	43	59	111	84	297	252	1335	239	229	2055
Mycobacterium parascrofulaceum	9	9	19	43	80	349	603	564	526	2042	19	31	23	27	100	330	783	657	283	2053
Mycobacterium gilvum	21	35	30	72	158	322	490	508	516	1836	27	23	40	39	129	361	793	643	255	2052
Halomonas lutea	33	21	67	101	222	254	433	634	446	1767	21	43	66	70	200	213	1342	302	193	2050
Escherichia vulneris	49	38	118	133	338	57	112	158	126	453	115	133	159	128	535	974	119	288	666	2047
Streptomyces sp. CB02488	31	15	71	67	184	259	403	466	410	1538	23	43	44	28	138	348	684	692	323	2047
Nocardioides sp. URHA0032	16	8	31	39	94	465	687	709	709	2570	21	35	53	49	158	364	712	624	346	2046
Gordonia neofelifaecis	23	20	62	58	163	138	199	291	222	850	15	37	38	40	130	353	716	647	330	2046
Clostridium cellulovorans	651	1089	2578	2891	7209	76	232	185	187	680	1579	6768	6502	4530	19379	961	252	202	629	2044
Actinoplanes friuliensis	31	23	70	80	204	415	568	666	567	2216	44	59	112	107	322	376	704	662	301	2043
Streptomyces venezuelae	16	4	42	24	86	86	134	175	163	558	17	14	20	25	76	294	766	640	343	2043
Clostridium tetani	438	510	1583	2036	4567	36	125	112	100	373	643	3685	3275	2028	9631	819	291	173	758	2041
Streptomyces sp. NRRL F-5053	21	26	56	79	182	223	289	321	299	1132	56	67	96	82	301	365	679	684	312	2040
Saccharomonospora cyanea	17	5	32	46	100	173	253	289	257	972	25	32	42	32	131	329	712	717	276	2034
Sporosarcina koreensis	58	47	116	183	404	44	91	88	78	301	109	278	342	161	890	389	701	571	367	2028
Mycobacterium kansasii	30	22	68	81	201	297	346	427	414	1484	27	41	76	63	207	295	740	700	291	2026
Streptomyces zinciresistens	18	28	55	103	204	151	245	274	221	891	17	36	58	42	153	301	722	711	291	2025
Carnobacterium funditum	50	42	142	182	416	26	77	73	83	259	81	270	286	207	844	449	677	529	366	2021
Streptomyces pristinaespiralis	42	34	75	109	260	189	230	289	255	963	35	44	94	65	238	340	676	697	306	2019
Kandleria vitulina	389	544	1483	1380	3796	31	110	103	110	354	318	1046	1317	802	3483	603	454	402	554	2013
Bacillus massiliosenegalensis	69	63	229	297	658	33	83	91	75	282	186	461	514	317	1478	616	579	455	363	2013
Demetria terragena	12	10	24	74	120	146	284	338	284	1052	25	54	67	54	200	359	673	682	292	2006
Clostridium sp. LF2	377	496	1512	1896	4281	84	300	253	303	940	937	5380	4811	2768	13896	809	384	266	542	2001
Eubacterium sp. 3_1_31	229	399	869	962	2459	201	546	757	583	2087	333	869	817	824	2843	651	259	121	970	2001
Lysinibacillus fusiformis	82	112	321	419	934	6	28	24	24	82	80	213	279	139	711	525	634	506	335	2000
Clostridiisalibacter paucivorans	215	199	606	760	1780	261	656	561	622	2100	478	2038	1382	1293	5191	632	491	435	428	1986
Bacillus bogoriensis	137	138	422	532	1229	25	73	78	61	237	155	628	510	356	1649	581	615	453	333	1982
Ruminococcus bicirculans	933	787	2438	3257	7415	572	1485	2926	1975	6958	3052	5990	7328	5364	21734	617	311	124	927	1979
Bacillus alcalophilus	117	116	351	561	1145	22	49	68	44	183	77	234	258	212	781	440	711	541	283	1975
Streptacidiphilus melanogenes	34	11	55	89	189	217	291	376	315	1199	36	54	40	42	172	331	671	663	307	1972
Nocardioides sp. Root151	27	29	65	53	174	539	742	866	783	2930	16	28	69	50	163	379	648	633	307	1967
Planococcus kocurii	32	18	90	112	252	6	12	18	13	49	40	75	124	73	312	428	666	605	265	1964
Mycobacterium neoaurum	25	14	50	79	168	384	641	758	626	2409	24	36	40	45	145	317	679	688	279	1963
Spirillospora albida	18	26	42	70	156	405	529	761	600	2295	36	52	62	63	213	325	687	688	259	1959
Mycobacterium sp. Root135	23	16	49	60	148	262	368	374	409	1413	41	124	125	95	385	316	704	639	299	1958
Knoellia sinensis	9	11	29	39	88	280	411	531	447	1669	41	33	32	48	154	310	708	666	272	1956
Streptomyces varsoviensis	12	9	34	33	88	186	247	342	301	1076	18	30	47	36	131	300	703	631	321	1955
Caldisalinibacter kiritimatiensis	291	389	1147	1410	3237	127	379	285	346	1137	440	2122	1832	1304	5698	653	428	376	494	1951
Mangrovibacter sp. MFB070	42	44	80	127	293	32	70	88	71	261	110	151	149	104	514	989	144	312	506	1951
Pseudolabrys sp. Root1462	32	27	50	79	188	776	1120	1626	1331	4853	109	169	207	241	726	254	747	679	268	1948
Desulfovibrio desulfuricans	441	387	1032	1320	3180	1771	3248	4675	3289	12983	645	1167	1360	1452	4624	439	324	136	1047	1946
Propionicicella superfundia	42	34	115	92	283	507	863	966	898	3234	69	175	196	141	581	314	659	590	383	1946
Lactobacillus concavus	13	20	30	70	133	5	16	13	29	63	162	222	343	340	1067	582	586	442	334	1944
Mycobacterium vanbaalenii	23	34	49	60	166	474	792	801	762	2829	25	44	43	42	154	381	663	601	297	1942
Streptomyces sp. TAA040	25	22	46	60	153	224	308	387	296	1215	22	35	57	52	166	325	664	618	333	1940
Facklamia languida	26	45	118	176	365	32	59	76	70	237	30	82	107	81	300	286	707	653	293	1939
Streptomyces rimosus	33	23	75	88	219	223	243	335	246	1047	23	32	54	51	160	370	661	597	310	1938
Corynebacterium ulceribovis	18	41	61	84	204	20	37	42	46	145	19	34	50	23	126	259	722	643	313	1937
Lactobacillus pobuzihii	31	35	116	675	857	4	12	14	16	46	65	132	166	130	493	542	548	517	326	1933
Shimwellia blattae	54	51	121	121	347	118	224	293	249	884	264	229	200	271	964	861	133	366	569	1929
Actinomyces sp. oral taxon 448	23	20	43	43	129	145	168	245	217	775	49	69	119	93	330	331	614	560	424	1929
Streptomyces acidiscabies	29	12	58	58	157	174	280	366	263	1083	25	51	79	49	204	304	646	619	360	1929
Ruminococcus sp. HUN007	1055	750	2618	3635	8058	222	592	642	539	1995	3279	7741	10983	9168	31171	650	262	132	883	1927
Bacillus manliponensis	126	150	422	548	1246	10	18	20	16	64	83	404	468	215	1170	606	661	375	285	1927
Ureibacillus thermosphaericus	94	110	331	376	911	8	25	27	21	81	107	396	403	288	1194	537	637	392	356	1922
Streptomyces silaceus	9	14	20	35	78	133	201	273	256	863	24	19	35	32	110	293	696	651	282	1922
Frankia discariae	34	23	50	82	189	397	551	660	642	2250	197	261	270	367	1095	325	660	661	275	1921
Lactobacillus xiangfangensis	14	9	44	39	106	8	20	11	20	59	86	123	170	175	554	711	410	474	323	1918
Lactobacillus hordei	68	60	173	203	504	11	46	25	25	107	74	148	340	137	699	640	542	442	290	1914
Bacillus timonensis	133	139	494	565	1331	26	80	87	72	265	95	543	534	285	1457	444	684	523	262	1913
Actinopolyspora mortivallis	39	33	111	102	285	120	184	225	176	705	32	45	84	86	247	347	680	567	316	1910
Bacteroides reticulotermitis	1023	839	1857	2697	6416	263	612	536	548	1959	358	602	1410	805	3175	280	778	44	804	1906
Arthrobacter sp. Hiyo1	41	50	108	139	338	49	124	138	122	433	42	56	90	53	241	395	667	571	270	1903
Nocardia takedensis	20	12	34	43	109	247	379	413	373	1412	39	71	71	86	267	364	656	547	330	1897
Prevotella sp. HUN102	3718	4180	8155	11485	27538	140	361	331	329	1161	1178	2573	6188	3476	13415	473	319	44	1059	1895
Lachnospiraceae bacterium V9D3004	687	806	2191	2337	6021	58	161	148	142	509	1242	2759	4190	3706	11897	638	281	101	875	1895
Microbacterium sp. CH12i	22	13	40	64	139	115	189	235	212	751	74	119	128	176	497	351	662	605	276	1894
Olsenella profusa	733	784	1944	1747	5208	182	313	346	295	1136	626	977	1375	1201	4179	456	325	97	1015	1893
Carnobacterium pleistocenium	74	70	191	239	574	43	103	95	116	357	63	392	270	291	1016	437	645	450	361	1893
Mycobacterium aurum	13	10	27	53	103	241	426	474	462	1603	27	36	61	50	174	365	601	577	344	1887
Bacillus ndiopicus	85	77	271	346	779	15	47	40	36	138	124	285	337	243	989	617	551	417	293	1878
Streptomyces sp. LaPpAH-95	22	12	16	50	100	240	325	457	379	1401	34	78	66	101	279	285	673	600	320	1878
Streptomyces avermitilis	26	16	53	51	146	200	268	329	293	1090	23	66	99	46	234	322	686	571	299	1878
Brochothrix thermosphacta	77	68	202	220	567	34	87	98	102	321	83	210	276	241	810	399	584	595	298	1876
Pimelobacter simplex	24	25	40	57	146	581	734	993	827	3135	54	76	100	101	331	342	622	590	319	1873
Caloranaerobacter sp. TR13	218	268	907	1025	2418	75	213	210	209	707	391	1866	1649	1213	5119	882	247	229	510	1868
Clostridium homopropionicum	357	523	1419	1625	3924	131	480	397	428	1436	789	4217	3830	2277	11113	916	263	157	530	1866
Nocardioides sp. Root682	10	21	22	43	96	374	591	659	586	2210	22	25	66	42	155	321	668	566	305	1860
Streptomyces sp. NRRL F-5126	28	12	42	80	162	171	305	327	320	1123	47	27	57	59	190	368	621	545	319	1853
Mycobacterium sp. UM_Kg1	32	28	97	104	261	288	405	502	426	1621	28	32	52	50	162	320	619	592	322	1853
Streptomyces reticuli	29	12	45	49	135	171	219	257	213	860	30	54	72	80	236	305	599	613	332	1849
Erwinia typographi	36	46	66	105	253	65	132	148	136	481	85	156	169	105	515	1036	264	192	356	1848
Hamadaea tsunoensis	29	32	69	85	215	429	547	675	596	2247	31	33	62	46	172	297	603	603	342	1845
Propionibacterium acidifaciens	42	51	97	118	308	274	399	514	477	1664	68	102	113	101	384	293	570	545	435	1843
Bacillus cytotoxicus	114	124	365	474	1077	23	58	66	73	220	86	645	514	365	1610	561	579	395	307	1842
Muribacter muris	26	28	61	56	171	32	98	133	118	381	32	64	64	115	275	1235	74	122	410	1841
Mycobacterium elephantis	13	5	16	33	67	288	429	482	478	1677	27	49	50	57	183	323	639	586	291	1839
Streptomyces scabiei	29	22	39	78	168	209	295	401	316	1221	24	44	74	51	193	289	626	656	266	1837
Desulfosporosinus sp. OT	76	58	157	249	540	50	137	122	130	439	122	376	415	311	1224	494	591	459	290	1834
Actinomadura flavalba	23	45	63	108	239	287	396	510	438	1631	59	47	123	80	309	286	647	598	302	1833
Bacillus humi	121	67	349	417	954	14	65	50	50	179	315	731	655	808	2509	390	669	503	270	1832
Pontibacillus yanchengensis	55	60	162	229	506	22	81	82	61	246	90	365	356	218	1029	410	666	493	263	1832
Streptomyces purpureus	14	14	50	48	126	169	244	313	256	982	146	279	214	303	942	274	651	637	270	1832
Cryobacterium roopkundense	33	44	80	110	267	197	317	358	312	1184	38	98	141	76	353	361	576	623	272	1832
Streptomyces caatingaensis	27	10	67	67	171	164	258	304	291	1017	41	48	52	58	199	314	615	611	292	1832
Gordonia paraffinivorans	21	18	48	81	168	247	375	461	380	1463	144	257	180	303	884	378	589	561	300	1828
Fusobacterium perfoetens	225	317	880	1019	2441	44	116	116	91	367	316	1496	1393	922	4127	826	261	241	498	1826
Bacillus rubiinfantis	342	304	1120	1304	3070	39	107	87	85	318	77	357	476	308	1218	340	609	506	371	1826
Eubacterium xylanophilum	665	702	2016	2129	5512	39	98	124	100	361	730	1532	2263	1942	6467	790	293	126	616	1825
Bacillus sp. OxB-1	47	27	111	155	340	25	63	77	63	228	82	321	322	236	961	346	709	512	258	1825
Aeromicrobium sp. Root236	15	13	22	47	97	353	461	532	539	1885	24	30	58	43	155	317	617	563	325	1822
Clostridium autoethanogenum	276	382	1056	1184	2898	121	357	274	319	1071	680	3158	2770	1775	8383	719	302	240	555	1816
Thermaerobacter subterraneus	145	112	257	330	844	363	576	761	620	2320	255	336	455	376	1422	363	349	182	918	1812
Streptomyces collinus	11	5	14	23	53	159	151	230	195	735	12	19	33	36	100	281	675	579	272	1807
Streptacidiphilus jiangxiensis	23	8	42	61	134	257	358	450	388	1453	27	27	51	43	148	340	588	545	331	1804
Lactobacillus rhamnosus	14	48	65	59	186	8	22	40	23	93	18	31	53	52	154	692	430	439	241	1802
Cellulomonas sp. HZM	12	7	18	30	67	175	263	308	291	1037	26	23	42	30	121	286	601	594	319	1800
Bacillus methanolicus	67	70	189	249	575	24	93	86	92	295	32	175	186	120	513	494	593	475	237	1799
Porphyromonas crevioricanis	512	523	1029	1523	3587	71	134	163	135	503	390	629	1163	1003	3185	196	121	37	1442	1796
Gordonia amicalis	23	14	42	65	144	221	328	355	367	1271	13	23	33	27	96	354	626	560	255	1795
Mycobacterium obuense	25	8	30	51	114	303	478	503	454	1738	20	32	32	50	134	315	601	638	237	1791
Fructobacillus pseudoficulneus	16	20	46	43	125	1	3	2	9	15	122	225	368	270	985	507	590	443	250	1790
Catabacter hongkongensis	737	419	1581	2049	4786	171	438	491	460	1560	2397	5069	4515	6416	18397	493	320	106	868	1787
Akkermansia muciniphila	378	218	507	778	1881	603	1192	1634	1199	4628	195	374	432	422	1423	108	74	59	1544	1785
Campylobacter jejuni	17	20	541	104	682	8	24	17	22	71	80	95	168	427	770	875	16	14	878	1783
[Clostridium] ultunense	129	165	478	607	1379	333	835	692	785	2645	165	843	817	516	2341	454	502	368	458	1782
Carnobacterium divergens	86	106	289	366	847	11	26	27	23	87	98	314	345	206	963	407	564	516	291	1778
Halomonas halocynthiae	4	2	18	16	40	50	92	114	89	345	23	37	58	68	186	204	1169	245	157	1775
Selenomonas bovis	1063	935	3449	3236	8683	362	581	802	568	2313	2406	7479	6485	7365	23735	430	332	117	894	1773
Caloramator proteoclasticus	242	269	917	1017	2445	109	357	290	288	1044	335	1487	1489	960	4271	647	240	171	714	1772
Nitriliruptor alkaliphilus	61	57	151	219	488	494	771	921	786	2972	76	108	170	129	483	277	624	586	284	1771
Rhodococcus erythropolis	36	32	62	89	219	97	163	173	170	603	38	70	79	109	296	310	628	572	261	1771
Actinomyces massiliensis	53	36	85	163	337	113	179	235	201	728	36	71	100	111	318	311	608	565	277	1761
Streptomyces rubrolavendulae	18	10	30	66	124	162	222	285	244	913	34	31	47	46	158	303	596	588	271	1758
Weissella viridescens	7	16	44	47	114	1	9	7	11	28	125	213	294	198	830	551	371	506	326	1754
Bacillus okuhidensis	32	36	96	120	284	47	164	147	140	498	80	338	374	190	982	421	606	491	233	1751
Streptomyces sp. 150FB	28	31	67	92	218	176	231	283	284	974	27	56	75	60	218	299	611	544	295	1749
Streptomyces griseoaurantiacus	33	26	46	63	168	156	182	265	240	843	21	40	58	39	158	288	571	616	272	1747
Bacillus sp. FJAT-26652	81	75	261	323	740	14	24	46	36	120	55	158	266	157	636	632	396	472	243	1743
Sphingomonas sp. ERG5	104	157	282	414	957	1313	1776	2349	1884	7322	51	232	234	109	626	1110	148	137	345	1740
Halomonas sp. PR-M31	57	37	168	174	436	209	323	433	322	1287	42	114	115	99	370	205	1125	210	197	1737
Saccharomonospora xinjiangensis	21	20	39	52	132	279	510	442	445	1676	29	31	100	69	229	252	661	557	264	1734
Cedecea neteri	67	65	118	163	413	61	105	124	87	377	89	168	204	157	618	788	156	253	536	1733
[Clostridium] cellulosi	555	307	1152	1636	3650	192	596	443	471	1702	731	1906	2146	2070	6853	519	311	104	795	1729
Nocardia veterana	39	64	81	151	335	112	210	233	196	751	32	79	97	44	252	290	616	609	213	1728
Peptostreptococcus stomatis	274	335	748	1041	2398	20	43	53	63	179	230	1349	1488	872	3939	1085	123	127	388	1723
Lachnospiraceae bacterium AC2012	904	1396	3160	3253	8713	52	154	150	142	498	1192	2830	3815	3354	11191	624	347	108	643	1722
Streptomyces aureocirculatus	20	11	43	41	115	231	414	449	418	1512	10	16	38	22	86	255	590	617	259	1721
Herbiconiux sp. YR403	37	41	84	94	256	41	88	105	120	354	22	15	36	38	111	240	714	574	192	1720
Amycolatopsis benzoatilytica	26	24	60	69	179	326	468	529	456	1779	28	42	62	41	173	305	578	546	288	1717
Bacillus psychrosaccharolyticus	46	42	173	231	492	43	137	131	120	431	101	418	384	330	1233	420	532	462	302	1716
Lactobacillus ginsenosidimutans	44	50	122	193	409	10	18	21	19	68	82	129	190	202	603	332	612	564	207	1715
Lysinibacillus sp. BF-4	58	53	242	255	608	18	44	41	49	152	90	249	338	224	901	433	608	440	233	1714
Lysinibacillus xylanilyticus	104	84	297	379	864	12	32	32	22	98	67	265	328	157	817	567	472	306	368	1713
Facklamia hominis	61	81	265	277	684	7	34	38	31	110	83	339	286	279	987	313	627	446	323	1709
Bacillus ginsengihumi	99	77	302	332	810	18	42	52	43	155	114	534	517	357	1522	440	585	391	292	1708
Pseudoxanthomonas suwonensis	82	56	148	197	483	8974	12308	13005	11386	45673	164	144	225	207	740	346	488	463	406	1703
Kitasatospora cheerisanensis	26	18	38	57	139	178	254	292	305	1029	37	35	44	55	171	269	582	539	309	1699
Streptomyces hokutonensis	30	14	45	73	162	225	252	332	329	1138	21	34	40	41	136	288	568	569	270	1695
Streptomyces ciscaucasicus	17	15	28	30	90	165	260	291	274	990	16	42	59	34	151	267	602	561	262	1692
Longispora albida	21	18	38	59	136	206	262	370	291	1129	28	28	49	25	130	254	601	549	285	1689
Bacillus subtilis	82	42	212	239	575	34	92	70	80	276	93	317	311	206	927	325	605	483	275	1688
Tetrasphaera jenkinsii	41	44	90	119	294	1180	1921	2152	2170	7423	46	53	78	75	252	327	588	518	253	1686
Curtobacterium sp. Leaf261	10	7	22	29	68	177	214	286	211	888	37	22	53	47	159	358	561	505	262	1686
Azohydromonas australica	67	74	122	159	422	6007	7549	11480	8549	33585	67	98	188	144	497	275	607	484	317	1683
Butyrivibrio sp. NC3005	842	1310	3031	3086	8269	54	189	218	165	626	1480	3104	3836	3367	11787	587	325	136	632	1680
[Bacillus] aminovorans	42	64	152	210	468	24	102	85	82	293	28	174	188	90	480	434	593	484	169	1680
Bacillus wakoensis	69	90	197	302	658	24	49	48	47	168	100	359	325	219	1003	404	588	461	221	1674
Halanaerobium praevalens	120	129	351	442	1042	126	399	338	390	1253	155	618	502	454	1729	483	456	401	324	1664
Terribacillus aidingensis	77	74	234	281	666	4	22	21	27	74	132	344	348	330	1154	478	497	410	278	1663
Bacillus shacheensis	25	35	131	139	330	36	96	68	79	279	21	58	105	56	240	234	786	481	162	1663
Bacillus sp. JCM 19035	45	80	220	228	573	25	83	114	87	309	129	358	507	359	1353	547	501	330	282	1660
Bacillus akibai	93	123	369	482	1067	11	50	44	40	145	100	464	448	274	1286	464	550	405	239	1658
Lachnoanaerobaculum sp. OBRC5-5	412	511	1561	1328	3812	191	608	478	506	1783	3079	7119	8872	10018	29088	522	243	131	761	1657
Frankia alni	21	32	45	63	161	552	779	994	829	3154	61	119	108	97	385	278	593	511	267	1649
Weissella ceti	35	32	164	131	362	7	10	11	16	44	119	217	295	220	851	761	246	356	283	1646
Mycobacterium fortuitum	22	13	34	47	116	345	561	575	549	2030	21	32	35	33	121	294	512	531	306	1643
Oribacterium sinus	347	393	939	1041	2720	120	387	304	298	1109	321	832	1246	1101	3500	414	390	139	696	1639
Fusobacterium periodonticum	124	169	621	544	1458	71	203	200	184	658	253	806	944	699	2702	790	268	189	392	1639
Firmicutes bacterium ZOR0006	148	213	603	713	1677	49	164	151	156	520	183	679	609	407	1878	732	282	273	350	1637
Collinsella intestinalis	649	497	1316	1578	4040	164	252	333	275	1024	594	1061	1470	1212	4337	380	219	66	969	1634
Clostridium algidicarnis	264	358	972	1239	2833	56	201	147	159	563	923	4284	3927	2150	11284	844	215	160	414	1633
Pediococcus claussenii	30	37	105	94	266	6	26	25	21	78	181	502	444	597	1724	418	497	433	283	1631
Nocardia brasiliensis	18	27	47	51	143	202	297	374	328	1201	46	74	65	63	248	252	586	539	253	1630
Caloranaerobacter azorensis	204	218	680	753	1855	54	196	154	179	583	315	1779	1547	1007	4648	752	202	168	507	1629
Lactobacillus nodensis	34	80	178	197	489	1	6	3	3	13	64	179	236	174	653	504	468	394	263	1629
Mycobacterium sp. 155	34	28	51	77	190	214	337	325	329	1205	19	29	56	29	133	277	593	500	258	1628
Pontibacillus marinus	62	41	194	236	533	4	7	9	10	30	67	264	276	171	778	368	608	421	226	1623
Aeromicrobium sp. Root495	11	17	36	67	131	263	339	417	362	1381	25	44	52	37	158	303	536	520	261	1620
Williamsia herbipolensis	22	19	36	57	134	269	393	457	374	1493	18	45	49	44	156	290	575	510	243	1618
Mycobacterium setense	9	11	35	30	85	232	359	434	382	1407	21	14	30	36	101	307	550	557	204	1618
Lachnospiraceae bacterium MA2020	880	1023	2745	2809	7457	60	179	111	143	493	1421	2197	2878	2674	9170	494	348	122	651	1615
Jeotgalibacillus soli Cunha et al. 2012	43	60	191	244	538	20	55	56	64	195	96	446	398	242	1182	300	575	506	234	1615
Conexibacter woesei	111	75	160	174	520	977	1370	1677	1423	5447	140	243	339	344	1066	264	524	490	336	1614
Lactococcus garvieae	44	16	120	127	307	9	40	36	40	125	319	582	993	528	2422	863	182	218	348	1611
Thermocrispum agreste	26	23	45	65	159	235	313	431	333	1312	30	52	63	71	216	332	520	498	261	1611
Anaerobacillus macyae	55	50	196	267	568	8	29	42	19	98	57	227	197	136	617	316	574	456	264	1610
Nocardia mikamii	27	19	39	48	133	147	237	233	211	828	32	23	40	41	136	258	529	538	283	1608
Prevotella dentalis	4937	6938	11286	14820	37981	235	505	489	455	1684	2414	4033	10056	5899	22402	252	630	83	640	1605
Acetobacterium bakii	118	106	308	325	857	90	286	249	295	920	126	317	441	358	1242	439	490	295	377	1601
Ruminococcus albus	1123	730	2431	3201	7485	227	605	563	528	1923	5538	14823	9726	8044	38131	459	224	108	809	1600
Micromonospora lupini	61	34	47	101	243	261	356	454	395	1466	30	28	51	65	174	265	555	494	286	1600
Mycobacterium septicum	13	17	31	45	106	225	327	396	349	1297	15	54	53	26	148	275	583	498	241	1597
Mycobacterium nebraskense	22	21	40	40	123	311	453	515	455	1734	13	19	36	26	94	278	588	516	215	1597
Actinomyces turicensis	57	22	88	153	320	24	33	36	30	123	38	120	157	129	444	216	611	583	186	1596
Acholeplasma axanthum	248	257	889	1002	2396	59	173	271	199	702	323	1379	1285	848	3835	531	328	244	492	1595
Acinetobacter equi	69	49	206	214	538	13	24	32	36	105	57	59	133	129	378	320	554	530	191	1595
Bacillus niacini	107	103	316	376	902	40	98	91	96	325	102	429	492	253	1276	410	548	364	268	1590
Clostridiales bacterium oral taxon 876	223	384	946	1233	2786	477	1360	996	1088	3921	684	2914	2492	1811	7901	785	214	146	444	1589
Gemella sanguinis	182	125	450	513	1270	21	57	66	67	211	172	764	603	617	2156	514	358	279	437	1588
Bacillus mycoides	97	134	347	401	979	15	42	63	47	167	67	269	288	206	830	424	483	423	257	1587
Streptomyces yerevanensis	26	26	67	83	202	195	291	349	329	1164	22	48	61	51	182	299	506	495	286	1586
Mycobacterium asiaticum	15	7	22	46	90	152	291	261	233	937	36	37	38	40	151	264	604	507	209	1584
Helcococcus sueciensis	147	125	507	527	1306	19	64	65	51	199	204	761	640	621	2226	383	398	484	316	1581
Lactobacillus rapi	17	11	50	34	112	3	18	9	7	37	24	69	94	56	243	507	454	410	209	1580
Halomonas sp. HL-93	35	39	70	106	250	99	141	230	177	647	24	36	65	49	174	206	1018	203	151	1578
Pediococcus damnosus	31	14	49	64	158	2	7	18	5	32	53	63	88	82	286	434	497	442	204	1577
Streptomyces griseofuscus	9	9	23	34	75	111	168	222	181	682	31	29	42	53	155	231	566	541	239	1577
Clostridium tunisiense	363	511	1463	1722	4059	64	202	165	207	638	683	3289	2976	1772	8720	750	213	161	452	1576
Lactobacillus rennini	39	11	71	87	208	7	15	10	15	47	104	176	244	189	713	416	516	351	292	1575
Lactobacillus similis	14	9	19	33	75	11	25	26	22	84	52	63	111	100	326	742	247	236	350	1575
Modestobacter sp. Leaf380	5	5	28	29	67	272	400	482	450	1604	18	28	28	21	95	296	447	491	341	1575
Streptomyces cattleya	39	63	102	102	306	273	497	526	531	1827	23	39	54	46	162	256	514	480	322	1572
Pseudonocardia asaccharolytica	23	14	46	52	135	407	595	711	608	2321	15	30	59	42	146	357	465	449	298	1569
Ruminococcus sp. NK3A76	1011	698	2308	2938	6955	167	365	404	373	1309	5087	11349	9764	9344	35544	466	242	87	772	1567
Bacillus pseudofirmus	119	101	341	381	942	13	39	41	40	133	52	188	239	90	569	255	636	461	208	1560
Kitasatospora mediocidica	38	30	69	106	243	252	363	410	355	1380	29	37	56	54	176	298	510	457	295	1560
Erwinia tracheiphila	31	29	48	67	175	77	166	165	168	576	219	173	260	95	747	762	129	256	411	1558
Streptomyces leeuwenhoekii	27	18	37	52	134	153	234	306	240	933	29	24	33	36	122	242	570	564	180	1556
Olsenella scatoligenes	2288	1750	6922	4514	15474	150	255	396	295	1096	638	1084	1584	1545	4851	353	231	66	905	1555
Streptomyces sp. NRRL S-87	12	7	22	32	73	218	316	383	357	1274	22	49	59	42	172	239	551	501	264	1555
Oxobacter pfennigii	409	314	980	1186	2889	243	729	599	609	2180	588	1550	1451	1356	4945	494	217	89	754	1554
Bacillus sp. UNC438CL73TsuS30	77	60	205	288	630	32	61	53	69	215	29	123	200	93	445	428	518	368	232	1546
Microtetraspora glauca	28	24	51	70	173	143	217	257	216	833	19	30	47	32	128	252	510	533	251	1546
Catonella morbi	780	1238	2413	2499	6930	125	357	279	317	1078	989	2022	3017	2645	8673	446	271	110	717	1544
Leuconostoc mesenteroides	38	27	103	106	274	18	42	49	51	160	49	176	208	135	568	343	548	453	193	1537
Erysipelotrichaceae bacterium NK3D112	849	719	1677	2356	5601	85	157	142	151	535	1242	2779	2952	3019	9992	383	284	149	718	1534
Bacillus sp. X1(2014)	81	97	307	371	856	30	102	100	85	317	95	386	250	228	959	515	433	318	266	1532
Thalassobacillus devorans	54	69	202	207	532	28	70	52	52	202	81	185	250	188	704	257	624	448	202	1531
Nocardia farcinica	30	13	31	52	126	130	187	255	211	783	11	17	20	15	63	238	549	502	240	1529
Lactobacillus rossiae	18	21	86	103	228	15	34	54	39	142	213	324	384	453	1374	538	346	369	275	1528
Streptomyces sp. NRRL WC-3605	20	13	58	41	132	154	249	287	242	932	23	18	24	34	99	267	514	525	220	1526
Butyrivibrio sp. MC2013	797	819	1916	2361	5893	167	503	441	418	1529	1930	5108	4921	4737	16696	462	222	142	698	1524
Lysinibacillus manganicus	89	85	341	415	930	31	86	110	86	313	120	346	380	253	1099	292	554	384	293	1523
Sporosarcina sp. EUR3 2.2.2	69	78	201	289	637	17	48	53	45	163	83	268	213	204	768	383	523	369	246	1521
Corynebacterium argentoratense	43	36	92	131	302	41	58	64	60	223	20	43	72	52	187	230	547	514	229	1520
Mycobacterium aromaticivorans	14	9	20	26	69	303	516	532	459	1810	11	25	39	41	116	228	547	555	189	1519
Lactobacillus mellis	47	25	77	101	250	17	33	33	30	113	123	407	263	417	1210	492	408	356	261	1517
Filifactor alocis	185	198	561	598	1542	53	164	157	138	512	213	1107	1484	794	3598	415	505	262	333	1515
Actinomyces vaccimaxillae	57	35	106	137	335	33	67	75	67	242	103	135	214	220	672	401	472	421	220	1514
Streptomyces alboflavus	22	11	21	51	105	155	229	304	236	924	15	73	53	27	168	250	523	477	264	1514
Desulfocarbo indianensis	188	162	383	450	1183	1952	3822	4487	3691	13952	224	298	341	361	1224	334	256	145	777	1512
Mycobacterium mageritense	9	18	40	38	105	394	752	705	656	2507	32	42	51	54	179	280	474	498	259	1511
Frankia inefficax	22	11	32	39	104	629	899	1150	972	3650	14	36	49	47	146	277	499	477	254	1507
Paenibacillus pasadenensis	280	202	509	732	1723	308	459	573	484	1824	432	750	1001	769	2952	296	390	235	582	1503
Domibacillus indicus	41	36	106	158	341	19	49	66	56	190	216	450	471	389	1526	581	404	264	254	1503
Lactobacillus brantae	13	12	42	39	106	7	20	32	11	70	61	62	117	101	341	378	460	472	191	1501
Kurthia senegalensis	81	77	301	322	781	4	16	28	27	75	110	334	433	318	1195	507	419	297	272	1495
Dielma fastidiosa	226	182	630	708	1746	38	96	104	86	324	267	931	989	781	2968	327	297	147	722	1493
Lachnospiraceae bacterium P6A3	602	605	1531	1859	4597	3651	10363	7641	8259	29914	1548	2657	3379	3093	10677	409	272	165	646	1492
Alkaliphilus transvaalensis	185	193	553	729	1660	50	162	159	164	535	337	1562	1468	928	4295	461	308	236	485	1490
Planomicrobium glaciei	61	49	122	162	394	34	63	81	68	246	88	166	154	147	555	321	523	379	265	1488
Bacillus infantis	54	69	180	202	505	31	77	77	91	276	110	363	373	267	1113	403	481	344	258	1486
Anaerofustis stercorihominis	513	231	958	1267	2969	66	172	160	160	558	365	760	953	837	2915	375	370	244	495	1484
Lactobacillus perolens	37	39	103	125	304	8	16	20	18	62	27	65	132	58	282	350	421	458	254	1483
Amycolatopsis jejuensis	22	8	33	29	92	328	510	616	517	1971	28	50	52	44	174	284	456	484	258	1482
Desulfovibrio fairfieldensis	195	276	461	580	1512	395	806	949	734	2884	2445	2585	1883	6746	13659	278	178	90	935	1481
Pontibacillus halophilus	26	34	125	160	345	38	82	76	69	265	44	185	225	128	582	312	555	428	184	1479
Edwardsiella ictaluri	65	49	80	125	319	134	238	256	224	852	84	121	222	146	573	652	102	400	321	1475
Chromohalobacter salexigens	29	21	43	63	156	344	502	790	558	2194	56	73	107	95	331	202	907	198	168	1475
Dermacoccus nishinomiyaensis	12	5	29	22	68	289	393	528	463	1673	11	24	46	40	121	316	441	420	298	1475
Leuconostoc fallax	31	23	109	100	263	3	20	12	13	48	36	104	114	95	349	335	354	311	474	1474
Bifidobacterium scardovii	220	137	363	563	1283	81	124	142	128	475	139	260	401	299	1099	346	293	178	656	1473
Peptoniphilus senegalensis	100	105	313	322	840	13	47	36	43	139	90	372	309	228	999	314	835	165	159	1473
Bacillus panaciterrae	104	122	376	425	1027	16	39	51	42	148	182	455	455	451	1543	464	435	295	271	1465
Amycolatopsis halophila	27	24	61	56	168	217	301	357	342	1217	26	26	71	58	181	315	444	446	260	1465
Gemella bergeri	81	97	351	422	951	26	76	109	84	295	57	203	264	270	794	409	433	297	325	1464
Cobetia crustatorum	32	37	53	103	225	99	159	228	169	655	24	58	77	50	209	188	822	320	134	1464
Pseudoramibacter alactolyticus	319	265	699	827	2110	169	418	412	395	1394	485	888	1125	1092	3590	443	233	87	699	1462
Desulfocurvus vexinensis	168	165	372	484	1189	4994	9039	10378	8611	33022	239	389	440	435	1503	285	270	167	740	1462
Streptomyces phaeochromogenes	27	17	47	73	164	119	190	226	186	721	35	33	90	61	219	245	489	469	258	1461
Pseudomonas pelagia	58	39	100	189	386	255	357	591	489	1692	50	67	129	90	336	191	965	164	140	1460
Lachnospiraceae bacterium AD3010	505	544	1128	1364	3541	244	631	455	522	1852	1117	1975	2553	2640	8285	460	218	87	693	1458
Bacillus trypoxylicola	78	136	358	449	1021	37	119	85	120	361	94	500	390	315	1299	313	528	377	239	1457
Mycobacterium brisbanense	33	12	49	73	167	316	465	536	479	1796	22	26	51	53	152	287	465	463	242	1457
Deferrisoma camini	108	98	211	350	767	1288	2156	2802	2169	8415	171	230	273	254	928	312	215	85	842	1454
Nocardia paucivorans	19	18	45	47	129	131	180	232	199	742	37	61	48	43	189	240	506	499	206	1451
Streptomyces sp. WM4235	15	9	28	35	87	161	198	246	236	841	12	21	36	38	107	244	508	458	241	1451
Pseudomonas alcaligenes	103	111	229	294	737	1398	2040	2957	2290	8685	105	159	273	236	773	200	518	328	402	1448
[Eubacterium] eligens	1963	3862	7093	7704	20622	534	1529	2364	1559	5986	2033	3544	6569	6673	18819	458	311	100	577	1446
Mycobacterium sp. EPa45	24	15	36	49	124	298	499	554	518	1869	18	33	75	43	169	224	518	480	224	1446
Chromohalobacter japonicus	63	40	83	122	308	215	332	471	351	1369	21	33	54	33	141	207	891	185	163	1446
Actinobaculum sp. oral taxon 183	18	34	74	66	192	122	190	252	206	770	32	65	116	81	294	276	491	427	251	1445
Listeria aquatica	25	29	94	131	279	5	16	14	9	44	135	244	346	275	1000	416	427	337	264	1444
Streptomyces curacoi	19	29	37	49	134	83	125	135	124	467	23	20	39	29	111	236	497	452	258	1443
Peptoanaerobacter stomatis	325	414	1361	1349	3449	92	261	224	239	816	521	1141	945	995	3602	585	186	122	542	1435
Olsenella uli	601	724	1874	1732	4931	150	242	303	247	942	504	864	1161	1021	3550	334	181	87	833	1435
Lactobacillus saniviri	30	17	64	105	216	3	9	17	15	44	65	58	132	155	410	317	474	442	200	1433
Timonella senegalensis	59	29	125	121	334	90	122	153	113	478	58	124	162	107	451	243	524	446	217	1430
Lactobacillus cacaonum	43	47	204	202	496	5	14	33	22	74	117	242	268	236	863	426	411	328	263	1428
Amycolatopsis japonica	15	11	30	52	108	259	402	590	440	1691	30	42	36	44	152	275	477	459	209	1420
Solibacillus silvestris	71	68	272	249	660	4	17	23	21	65	145	391	462	317	1315	443	477	304	187	1411
Weissella minor	12	13	33	66	124	4	10	18	16	48	139	255	341	316	1051	544	319	274	272	1409
Bifidobacterium cuniculi	858	751	326	5736	7671	78	159	172	162	571	129	180	262	208	779	307	382	329	389	1407
Sporosarcina ureae	43	54	146	167	410	8	8	26	14	56	76	235	271	159	741	323	548	345	190	1406
Ralstonia mannitolilytica	45	32	73	114	264	1721	2467	3872	2791	10851	82	120	161	130	493	480	88	675	163	1406
Lachnospiraceae bacterium P6B14	456	645	1237	1432	3770	60	167	154	135	516	769	1461	2222	1807	6259	436	240	98	628	1402
Corynebacterium capitovis	26	29	46	67	168	30	37	47	39	153	8	32	41	30	111	201	520	492	189	1402
Streptomyces sp. WMMB 714	15	13	57	76	161	142	222	248	199	811	38	89	89	85	301	288	438	456	217	1399
Caloramator mitchellensis	202	166	554	766	1688	138	375	359	357	1229	325	1165	957	923	3370	523	235	154	482	1394
Bacillus sp. FJAT-27916	180	117	649	623	1569	17	51	42	38	148	111	212	283	213	819	453	431	276	233	1393
Acetonema longum	211	209	626	582	1628	178	323	338	324	1163	218	308	494	382	1402	352	148	70	822	1392
Mycobacterium gordonae	20	6	34	30	90	357	607	626	581	2171	14	15	49	31	109	227	467	425	272	1391
Lactobacillus odoratitofui	16	11	20	32	79	3	10	18	6	37	56	82	179	115	432	388	326	446	228	1388
Bacteroides graminisolvens	815	702	1478	2196	5191	1408	5017	5251	4115	15791	326	686	1302	717	3031	158	564	37	627	1386
Solirubrobacterales bacterium URHD0059	39	32	62	115	248	454	647	741	653	2495	109	243	322	299	973	238	461	422	263	1384
Weissella hellenica	43	42	123	172	380	23	64	47	57	191	92	255	339	193	879	308	392	386	298	1384
Streptomycetaceae bacterium MP113-05	10	17	35	53	115	167	248	280	258	953	27	37	64	64	192	240	473	471	200	1384
Sediminibacillus halophilus	45	40	117	149	351	13	25	26	32	96	48	124	173	150	495	210	544	467	162	1383
Mycobacterium arupense	28	15	34	63	140	352	535	522	504	1913	24	40	41	44	149	246	473	445	216	1380
Streptomyces ghanaensis	19	27	51	50	147	107	182	203	168	660	37	58	74	60	229	298	439	397	244	1378
Nocardia arizonensis	21	21	43	41	126	181	265	321	234	1001	19	33	44	34	130	236	469	459	214	1378
Erysipelothrix rhusiopathiae	196	207	473	600	1476	8	35	39	42	124	188	504	547	481	1720	447	350	231	349	1377
Anaerococcus obesiensis	149	191	542	611	1493	33	96	112	102	343	358	1097	1276	932	3663	422	285	303	363	1373
Bacillus sp. FJAT-14578	95	74	242	337	748	48	104	105	90	347	100	261	304	282	947	381	450	339	203	1373
Mitsuokella multacida	767	3657	5561	3060	13045	396	715	1123	770	3004	2218	4031	37300	11463	55012	336	217	84	733	1370
Lachnospiraceae bacterium ND2006	727	952	2198	4214	8091	47	139	108	115	409	1604	2669	3034	3176	10483	436	229	120	585	1370
Desulfovibrio vulgaris	241	219	500	697	1657	1353	2457	2941	2332	9083	498	865	845	996	3204	272	213	106	778	1369
Ruminococcus sp. FC2018	876	590	1999	2530	5995	82	203	246	188	719	2451	5863	4875	4421	17610	414	201	71	682	1368
Histophilus somni	52	33	92	131	308	25	86	102	87	300	43	127	193	138	501	1006	64	131	167	1368
Lactobacillus curieae	36	48	83	135	302	1	7	4	5	17	28	81	98	79	286	347	411	429	180	1367
Streptomyces mobaraensis	31	14	49	74	168	135	183	235	193	746	23	42	48	38	151	255	460	402	247	1364
Cetobacterium somerae	226	232	701	858	2017	64	150	135	159	508	232	1062	922	699	2915	642	177	110	431	1360
Streptomyces viridochromogenes	21	18	45	59	143	175	332	376	331	1214	21	19	46	38	124	236	447	441	236	1360
Listeria fleischmannii	63	70	214	244	591	15	26	41	17	99	45	180	205	133	563	304	465	379	210	1358
Peptostreptococcus anaerobius	255	316	819	1186	2576	31	86	86	91	294	199	983	1310	589	3081	581	184	220	370	1355
Patulibacter medicamentivorans	43	26	67	85	221	342	500	642	564	2048	48	76	100	78	302	196	498	460	201	1355
Bacillus coahuilensis	84	107	290	400	881	21	48	49	63	181	107	426	324	252	1109	373	429	304	244	1350
Paenisporosarcina sp. TG-14	72	87	257	257	673	8	33	31	30	102	32	148	164	95	439	234	515	377	224	1350
Halotalea alkalilenta	80	70	152	196	498	446	681	969	738	2834	63	71	118	110	362	162	684	273	227	1346
Thermaerobacter marianensis	126	95	264	335	820	473	814	828	707	2822	271	340	400	383	1394	277	217	105	746	1345
Bacillus pumilus	73	102	238	331	744	29	82	62	70	243	52	207	203	188	650	372	418	346	209	1345
Streptomyces viridifaciens	54	75	130	179	438	200	268	337	313	1118	68	124	235	148	575	210	469	396	270	1345
Lachnospiraceae bacterium AC3007	387	500	929	1193	3009	118	277	222	262	879	972	1400	1822	1802	5996	398	238	98	609	1343
Cutibacterium avidum	35	27	61	77	200	76	156	180	152	564	125	270	270	203	868	207	458	459	218	1342
Salinispora tropica	29	22	42	63	156	130	202	237	246	815	13	23	40	36	112	226	461	453	201	1341
Jonesia denitrificans	30	40	60	138	268	52	72	86	69	279	15	48	50	32	145	196	514	479	151	1340
Bifidobacterium callitrichos	179	122	232	539	1072	91	174	172	151	588	170	230	286	232	918	484	262	216	377	1339
Nocardia pneumoniae	21	25	49	40	135	157	218	316	286	977	83	80	81	91	335	227	467	441	204	1339
Corynebacterium mustelae	58	56	109	149	372	6	32	21	19	78	22	20	47	29	118	204	480	415	239	1338
Macrococcus caseolyticus	84	103	287	355	829	16	32	55	36	139	72	385	445	254	1156	361	408	327	239	1335
Streptomyces subrutilus	23	19	49	84	175	152	218	238	240	848	32	32	64	59	187	265	399	436	234	1334
Streptomyces clavuligerus	26	14	40	63	143	215	294	342	301	1152	32	35	61	55	183	218	457	452	204	1331
Bacillus vireti	65	95	233	317	710	23	39	50	41	153	73	160	208	154	595	324	467	349	190	1330
Collinsella aerofaciens	608	804	2668	3401	7481	1177	2099	2955	2444	8675	1946	9192	25680	7506	44324	347	197	66	718	1328
Clostridium tyrobutyricum	299	379	1103	1199	2980	68	196	151	141	556	724	2821	2634	2238	8417	582	210	132	404	1328
Desulfovirgula thermocuniculi	138	102	283	377	900	269	524	579	467	1839	263	340	465	422	1490	330	189	77	732	1328
Bacillus dielmoensis	46	45	110	147	348	35	77	78	80	270	100	317	334	259	1010	404	426	269	228	1327
Kushneria aurantia	49	39	130	166	384	297	432	682	488	1899	50	99	88	118	355	196	819	159	152	1326
Haloplasma contractile	158	254	551	761	1724	18	56	80	71	225	143	612	690	426	1871	538	253	186	347	1324
Lamprocystis purpurea	84	106	165	220	575	4302	7752	9168	7623	28845	293	196	413	281	1183	609	184	173	358	1324
Actinobaculum massiliense	41	17	75	107	240	40	85	88	99	312	59	76	126	84	345	182	507	445	188	1322
Acholeplasma oculi	128	112	348	381	969	17	32	53	38	140	154	432	533	358	1477	449	292	270	308	1319
Salinispora arenicola	25	20	36	64	145	158	229	267	267	921	33	22	39	40	134	253	383	335	348	1319
Bacteroides paurosaccharolyticus	1990	1875	3703	4912	12480	278	871	795	741	2685	409	827	2038	1206	4480	178	552	83	499	1312
Streptomyces pluripotens	33	21	49	68	171	133	233	290	251	907	31	40	29	48	148	234	413	424	240	1311
Bacillus aurantiacus	50	59	170	207	486	31	73	87	45	236	148	310	388	253	1099	475	300	246	289	1310
Leuconostoc kimchii	26	27	109	133	295	13	44	39	44	140	98	247	279	171	795	338	472	335	164	1309
Listeria floridensis	42	40	130	197	409	32	73	72	68	245	85	249	265	236	835	390	349	310	259	1308
Paenisporosarcina sp. TG20	93	119	404	490	1106	21	59	69	52	201	141	991	950	506	2588	314	477	301	215	1307
Candidatus Izimaplasma sp. HR1	141	153	453	573	1320	105	285	347	259	996	169	499	621	481	1770	454	216	237	400	1307
Gordonia sputi	18	12	18	33	81	168	277	270	250	965	9	26	34	29	98	258	457	397	189	1301
Desulfovibrio fructosivorans	77	71	172	226	546	709	1129	1337	1082	4257	158	271	259	302	990	252	381	302	365	1300
Streptomyces flavidovirens	14	8	38	29	89	196	262	336	298	1092	28	37	51	31	147	223	485	400	192	1300
Paenibacillus mucilaginosus	168	127	317	431	1043	275	403	481	425	1584	185	399	559	442	1585	290	330	223	454	1297
Corynebacterium lactis	48	56	117	220	441	59	102	107	79	347	32	39	83	71	225	184	462	487	162	1295
Leuconostoc lactis	21	17	108	92	238	27	62	98	74	261	96	239	328	268	931	583	169	329	213	1294
Kurthia massiliensis	335	91	312	351	1089	1	15	12	11	39	73	302	372	242	989	386	376	320	209	1291
Streptomyces davawensis	45	50	110	129	334	174	288	359	314	1135	38	31	51	62	182	227	430	403	231	1291
Levyella massiliensis	241	218	755	779	1993	567	1171	1010	1117	3865	1068	2641	3066	3632	10407	382	413	107	387	1289
Bifidobacterium longum	194	160	356	526	1236	503	896	1565	1134	4098	158	242	367	329	1096	218	338	271	459	1286
Bacillus thermoamylovorans	88	114	330	410	942	62	155	129	160	506	73	291	321	237	922	346	385	313	239	1283
Parageobacillus toebii	35	34	145	163	377	34	64	90	67	255	51	214	161	136	562	313	444	345	180	1282
Pseudomonas balearica	52	40	81	105	278	704	1136	1696	1245	4781	32	111	152	80	375	181	540	371	190	1282
Nocardia jiangxiensis	26	25	62	105	218	261	387	456	394	1498	35	35	56	32	158	264	428	381	207	1280
Acidothermus cellulolyticus	32	16	44	60	152	134	203	232	217	786	46	61	107	63	277	201	457	434	187	1279
Jeotgalibacillus campisalis	67	46	134	203	450	20	40	29	29	118	69	133	162	118	482	346	432	317	183	1278
Actinomyces cardiffensis	41	28	74	95	238	52	77	110	102	341	40	64	65	176	345	225	459	429	163	1276
Mycobacterium iranicum	37	48	42	103	230	774	1272	1136	1118	4300	13	25	53	31	122	248	432	390	204	1274
Listeria grayi	78	66	240	267	651	10	34	25	31	100	84	291	331	217	923	356	296	255	366	1273
Heliobacterium modesticaldum	390	293	717	1068	2468	473	941	934	840	3188	462	695	799	930	2886	286	195	68	720	1269
Lawsonella clevelandensis	49	35	131	113	328	59	101	137	112	409	84	114	177	123	498	164	474	492	138	1268
Dermatophilus congolensis	23	20	36	60	139	50	98	134	97	379	29	34	60	51	174	240	441	420	163	1264
Acholeplasma hippikon	136	90	374	536	1136	34	119	159	119	431	144	532	556	417	1649	573	224	190	273	1260
Paenisporosarcina sp. HGH0030	23	34	128	145	330	15	45	51	43	154	126	318	262	384	1090	271	406	349	232	1258
Lachnospiraceae bacterium AC2028	654	640	1472	1903	4669	403	1116	919	944	3382	1532	3041	3816	3429	11818	347	209	85	616	1257
Sorangium cellulosum	52	63	102	150	367	999	1396	1897	1437	5729	223	341	387	498	1449	194	438	391	230	1253
Actinomyces odontolyticus	72	36	97	130	335	176	290	385	325	1176	48	91	108	151	398	200	430	382	238	1250
Cohnella laeviribosi	121	125	255	350	851	100	160	193	168	621	147	243	389	317	1096	213	376	311	349	1249
Pediococcus cellicola	27	38	106	134	305	5	13	15	23	56	79	251	270	239	839	365	359	342	182	1248
Bacillus plakortidis	44	45	132	192	413	9	23	30	25	87	39	280	209	184	712	245	496	341	164	1246
Coriobacteriaceae bacterium 68-1-3	354	325	788	737	2204	158	267	321	262	1008	862	1585	1885	1519	5851	317	239	87	602	1245
Listeria seeligeri	48	45	162	177	432	5	24	18	15	62	130	229	327	237	923	328	416	289	212	1245
Calditerricola satsumensis	111	88	192	263	654	321	530	618	528	1997	243	322	425	412	1402	258	268	194	524	1244
Polaribacter irgensii	18	35	100	79	232	23	86	77	67	253	18	95	102	60	275	236	384	473	147	1240
Streptomyces turgidiscabies	33	23	52	60	168	159	203	256	207	825	52	84	65	131	332	245	392	399	203	1239
Halomonas boliviensis	40	43	74	87	244	78	127	194	144	543	86	98	138	139	461	167	762	174	135	1238
Bacillus coagulans	62	46	140	164	412	47	114	101	94	356	154	699	618	471	1942	248	423	320	245	1236
Slackia exigua	263	227	528	648	1666	141	239	281	235	896	451	708	866	747	2772	262	252	154	566	1234
Rhodopseudomonas palustris	251	234	523	641	1649	5246	7266	10647	8120	31279	262	385	570	501	1718	257	387	226	361	1231
Bacillus hemicellulosilyticus	73	55	214	303	645	5	26	27	25	83	82	229	214	146	671	295	403	360	171	1229
Streptomyces avicenniae	20	16	46	68	150	129	205	297	245	876	31	63	63	66	223	232	353	419	225	1229
Mycobacterium heckeshornense	39	29	82	142	292	191	247	284	274	996	24	27	43	36	130	219	427	414	169	1229
Sedimentibacter sp. B4	426	363	1275	1366	3430	5262	13966	11192	13518	43938	605	1410	1329	1207	4551	363	250	146	469	1228
Bacillus indicus	56	46	217	237	556	26	69	70	72	237	86	183	240	268	777	323	393	299	212	1227
Acetoanaerobium sticklandii	212	286	788	968	2254	1257	3584	4462	3916	13219	314	1454	1444	952	4164	523	213	156	334	1226
Luteimonas sp. FCS-9	27	29	39	79	174	2406	3191	3548	3069	12214	17	29	59	51	156	258	374	325	269	1226
Smaragdicoccus niigatensis	23	16	32	73	144	110	164	258	209	741	8	23	38	25	94	184	439	425	178	1226
Treponema primitia	306	271	896	967	2440	254	630	703	536	2123	445	651	829	706	2631	281	206	75	662	1224
Actinobacteria bacterium OK074	27	18	53	62	160	267	404	439	396	1506	42	41	81	72	236	238	390	381	215	1224
Desulfovibrio sp. U5L	78	75	225	213	591	647	1185	1429	1171	4432	173	318	416	315	1222	246	223	153	598	1220
Paenibacillus antibioticophila	98	75	207	235	615	66	99	103	79	347	115	310	368	290	1083	346	352	212	309	1219
Bifidobacterium breve	161	163	306	470	1100	78	121	197	145	541	106	186	269	217	778	224	316	239	436	1215
Bifidobacterium asteroides	141	76	281	340	838	93	119	156	121	489	117	176	219	201	713	273	234	264	444	1215
Pediococcus stilesii	33	28	54	79	194	5	14	16	14	49	64	160	125	169	518	283	426	345	158	1212
Geomicrobium sp. JCM 19039	21	14	49	53	137	74	275	214	198	761	68	219	168	122	577	195	532	359	123	1209
Bacillus fordii	45	51	173	255	524	22	67	66	60	215	144	234	268	284	930	212	521	343	132	1208
Bacillus vietnamensis	78	100	233	296	707	29	104	73	73	279	71	225	302	143	741	291	439	305	173	1208
Clostridiales bacterium mt11	159	203	612	803	1777	266	843	713	815	2637	229	1205	1186	681	3301	270	285	274	378	1207
Fictibacillus macauensis	70	63	239	314	686	31	76	83	82	272	69	252	271	188	780	370	367	281	187	1205
Halobacillus halophilus	37	25	127	182	371	32	78	70	69	249	38	183	133	95	449	169	527	346	161	1203
Anaerococcus hydrogenalis	102	112	369	408	991	8	46	57	32	143	204	707	813	522	2246	259	234	334	375	1202
Bacillus sp. B-jedd	71	82	169	220	542	92	223	219	217	751	59	163	164	128	514	245	395	351	210	1201
Azovibrio restrictus	159	188	374	473	1194	1693	2710	3673	2718	10794	112	155	210	203	680	221	342	306	331	1200
Bacillus sp. LL01	78	75	299	364	816	31	66	63	53	213	154	519	397	474	1544	286	402	327	184	1199
Phycisphaera mikurensis	58	39	107	127	331	424	676	791	753	2644	155	229	238	307	929	200	393	356	250	1199
Bacillus mannanilyticus	50	42	124	149	365	19	88	101	76	284	211	580	650	544	1985	342	412	286	156	1196
Bacillus koreensis	113	126	477	549	1265	5	21	25	25	76	60	305	311	159	835	338	399	276	181	1194
Frankia elaeagni	36	18	42	109	205	177	266	279	291	1013	10	26	59	42	137	193	424	404	172	1193
Streptomyces kanamyceticus	9	7	28	33	77	161	212	232	229	834	17	19	25	21	82	225	374	381	213	1193
Achromobacter denitrificans	40	45	99	113	297	1895	2707	4051	2944	11597	80	159	186	154	579	189	408	304	291	1192
Desulfovibrio sp. X2	140	101	294	311	846	1038	1908	2371	1943	7260	287	406	451	493	1637	225	291	247	426	1189
Pragia fontium	29	28	86	89	232	31	80	60	54	225	33	59	89	48	229	220	316	482	168	1186
Frankia sp. CN3	20	30	62	74	186	553	857	947	883	3240	27	39	82	62	210	229	336	371	250	1186
Butyrivibrio fibrisolvens	724	910	2314	2700	6648	49	167	163	138	517	1170	2460	3347	3112	10089	370	229	153	433	1185
Numidum massiliense	31	216	117020	92	117359	114	133	122	740	1109	617	71	124	285	1097	136	563	355	130	1184
Arthrobacter sp. IHBB 11108	47	18	53	93	211	43	79	99	75	296	31	62	58	60	211	266	383	326	203	1178
Firmicutes bacterium M10-2	137	200	583	619	1539	17	50	49	41	157	151	500	655	648	1954	407	195	136	439	1177
Sporolactobacillus terrae	42	40	147	167	396	15	49	49	39	152	51	120	198	175	544	308	338	355	176	1177
Gardnerella vaginalis	52	60	215	252	579	25	99	142	102	368	87	124	124	147	482	698	101	172	203	1174
Pediococcus inopinatus	13	22	41	34	110	4	17	17	11	49	58	111	112	143	424	427	249	322	175	1173
Microbacterium oleivorans	11	10	25	18	64	176	252	306	268	1002	10	15	22	29	76	228	379	382	184	1173
Candidatus Pelagibacter ubique	112	87	269	360	828	68	314	254	281	917	118	395	428	337	1278	306	340	295	231	1172
Mycobacterium sinense	20	10	42	57	129	274	475	500	420	1669	17	38	28	42	125	201	405	337	228	1171
Bacillus sp. SB49	42	37	96	147	322	6	16	21	21	64	204	363	327	400	1294	213	433	352	170	1168
Lachnoanaerobaculum saburreum	486	756	1976	1760	4978	38	99	105	89	331	503	1527	1852	1505	5387	386	163	85	533	1167
Lactobacillus sakei	38	40	132	168	378	15	39	40	43	137	73	240	332	176	821	343	309	334	181	1167
Bacillus atrophaeus	56	28	92	147	323	42	93	74	84	293	42	105	104	118	369	241	408	330	186	1165
Anaerococcus tetradius	87	79	281	379	826	11	49	75	37	172	50	211	228	183	672	273	179	445	266	1163
Lachnospiraceae bacterium AB2028	702	838	1688	2064	5292	115	339	267	270	991	2228	3744	4589	4399	14960	386	188	78	507	1159
Lactobacillus koreensis	27	11	65	44	147	9	23	24	13	69	28	46	58	62	194	551	145	292	171	1159
Corynebacterium matruchotii	26	18	67	84	195	78	160	147	139	524	28	47	55	42	172	178	352	357	272	1159
Peptoniphilus obesi	154	161	470	535	1320	45	135	123	130	433	217	878	894	668	2657	324	234	234	366	1158
Bacillus glycinifermentans	61	69	215	259	604	24	35	39	33	131	55	233	285	138	711	275	394	279	210	1158
Anaerococcus lactolyticus	57	56	213	271	597	17	35	42	30	124	64	143	178	138	523	143	160	718	137	1158
Streptomyces aurantiacus	59	52	149	199	459	178	254	387	303	1122	29	36	40	38	143	206	360	363	229	1158
Bifidobacterium minimum	62	50	92	174	378	100	175	221	180	676	266	540	598	576	1980	200	343	364	249	1156
Nocardia sp. 348MFTsu5.1	18	15	27	60	120	100	158	186	155	599	19	23	54	31	127	228	404	321	203	1156
Desulfotomaculum ruminis	213	145	465	514	1337	393	1208	849	915	3365	301	639	669	803	2412	291	151	43	669	1154
Streptomyces pathocidini	20	31	77	90	218	156	227	307	245	935	25	30	34	52	141	251	321	347	232	1151
Lactobacillus herbarum	39	49	180	181	449	18	51	47	42	158	68	135	164	126	493	529	208	188	223	1148
Corynebacterium kutscheri	30	31	105	128	294	27	75	84	55	241	8	43	39	20	110	198	407	360	183	1148
Lachnospiraceae bacterium NK4A179	600	765	1706	2173	5244	110	384	323	322	1139	1329	2893	3222	3409	10853	387	173	68	518	1146
Streptomyces scopuliridis	19	21	54	62	156	163	251	317	288	1019	25	37	58	40	160	246	341	305	254	1146
Agrobacterium rhizogenes	134	112	239	362	847	1201	1712	2382	1847	7142	207	434	477	411	1529	220	364	276	285	1145
Parascardovia denticolens	165	129	298	389	981	46	83	86	93	308	99	143	255	191	688	218	310	273	341	1142
Lysinibacillus sinduriensis	60	60	187	215	522	19	67	83	69	238	69	134	147	148	498	206	486	310	135	1137
Desulfovibrio magneticus	285	224	568	638	1715	2077	3684	4018	3517	13296	295	464	538	574	1871	233	196	132	575	1136
Lacinutrix himadriensis	62	56	134	191	443	44	128	142	101	415	85	131	217	180	613	318	350	304	162	1134
Halobacillus trueperi	30	48	92	115	285	17	39	35	35	126	78	166	112	146	502	173	440	373	147	1133
Paenibacillus ihumii	108	112	284	313	817	70	170	175	177	592	120	211	273	206	810	375	245	229	283	1132
Helcococcus kunzii	129	140	409	553	1231	38	110	125	112	385	467	1489	1247	1341	4544	317	237	234	340	1128
Butyrivibrio sp. AE3006	692	848	2075	2252	5867	89	203	161	192	645	1720	3069	3700	3496	11985	334	180	103	510	1127
Solirubrobacter sp. URHD0082	60	39	113	153	365	464	731	931	769	2895	196	305	305	402	1208	211	342	317	256	1126
Brevibacillus laterosporus	78	128	278	314	798	48	146	107	131	432	72	205	279	209	765	288	386	237	214	1125
Kurthia huakuii	97	97	379	502	1075	5	14	18	17	54	45	219	211	365	840	273	381	298	170	1122
Streptomyces prasinopilosus	8	5	13	24	50	126	207	177	209	719	11	8	19	24	62	176	391	394	161	1122
Orenia marismortui	146	162	491	580	1379	88	262	250	228	828	273	1189	997	747	3206	329	331	191	270	1121
Aminomonas paucivorans	149	124	288	340	901	2678	4863	3138	3424	14103	270	372	453	517	1612	273	139	63	646	1121
Aneurinibacillus terranovensis	65	71	160	260	556	31	52	87	52	222	68	118	194	130	510	219	394	340	166	1119
Youngiibacter fragilis	161	173	425	528	1287	541	1425	1178	1318	4462	478	856	902	951	3187	280	279	203	356	1118
Mycobacterium sp. JS623	18	8	35	42	103	202	332	410	350	1294	20	46	53	45	164	175	390	382	170	1117
Streptomyces sp. S10(2016)	18	6	30	36	90	140	228	250	225	843	24	27	43	48	142	190	361	358	208	1117
Acholeplasma modicum	161	205	620	758	1744	68	205	394	239	906	174	523	615	497	1809	366	289	181	273	1109
Bacillus sp. FJAT-18017	50	68	166	223	507	36	87	83	90	296	44	134	253	133	564	235	383	314	177	1109
Bacillus ligniniphilus	46	41	142	171	400	52	195	259	172	678	66	132	197	174	569	234	441	302	131	1108
Streptomyces sp. AS58	18	36	53	69	176	234	338	408	377	1357	23	27	43	41	134	225	328	318	237	1108
Streptomyces natalensis	25	12	47	58	142	179	280	304	272	1035	29	30	44	44	147	203	343	342	214	1102
Lactobacillus brevis	22	23	67	74	186	3	8	9	8	28	22	24	64	65	175	327	266	349	159	1101
Parvimonas micra	212	175	564	661	1612	69	202	177	187	635	252	851	986	877	2966	364	238	169	324	1095
Mycobacterium chelonae	30	42	51	94	217	158	192	293	242	885	23	30	39	51	143	198	381	344	172	1095
Anaerovorax odorimutans	398	302	1201	1415	3316	95	243	236	216	790	535	2094	1963	1705	6297	323	182	103	484	1092
Bacillus gobiensis	52	60	188	238	538	44	116	113	99	372	39	150	196	96	481	287	346	258	201	1092
Bacillus sp. URHB0009	75	68	221	251	615	18	54	40	51	163	53	224	213	187	677	325	302	240	222	1089
Halobacillus sp. BBL2006	37	47	159	163	406	53	164	125	154	496	36	80	123	92	331	167	460	306	153	1086
Lactobacillus uvarum	39	53	120	172	384	6	20	21	17	64	67	160	164	204	595	348	283	250	202	1083
Halobacteroides halobius	123	115	361	429	1028	92	184	204	213	693	157	643	555	533	1888	331	287	190	272	1080
Rothia mucilaginosa	108	67	150	285	610	46	106	118	109	379	75	92	117	107	391	233	355	314	177	1079
Mycobacterium sp. GA-1331	13	3	13	40	69	186	264	283	266	999	11	13	19	14	57	216	349	324	189	1078
Butyrivibrio sp. NC2002	4067	4328	13946	16007	38348	176	536	470	450	1632	1668	2927	3199	3404	11198	345	170	79	482	1076
Acetivibrio cellulolyticus	324	329	918	1068	2639	1134	2597	2838	2686	9255	559	1466	1367	1342	4734	300	194	110	471	1075
Bacillus simplex	68	46	224	203	541	26	85	60	79	250	80	420	378	247	1125	276	328	290	181	1075
Brevibacillus thermoruber	179	144	369	394	1086	238	399	491	463	1591	282	461	595	543	1881	244	244	161	424	1073
Streptomyces aureus	17	19	39	61	136	224	284	342	297	1147	33	48	53	52	186	210	327	317	217	1071
Desulfurispora thermophila	367	287	686	913	2253	245	471	588	434	1738	295	351	557	534	1737	287	152	55	576	1070
Fictibacillus gelatini	55	54	168	244	521	46	76	110	92	324	72	147	158	128	505	236	397	251	186	1070
Bifidobacterium aesculapii	89	159	155	224	627	55	97	121	106	379	90	137	219	172	618	204	295	275	293	1067
Leuconostoc carnosum	27	13	65	71	176	4	13	12	21	50	168	258	371	265	1062	485	206	139	234	1064
Lachnospiraceae bacterium C6A11	603	760	1843	2119	5325	31	131	110	106	378	1259	2001	2949	2689	8898	334	214	59	456	1063
Lactobacillus plantarum	18	33	34	31	116	8	27	44	45	124	191	181	224	452	1048	431	224	244	164	1063
Acholeplasma equifetale	112	93	331	493	1029	84	253	382	283	1002	123	533	638	389	1683	309	263	172	315	1059
Pseudomonas stutzeri	110	70	252	296	728	846	1383	2017	1405	5651	114	141	364	245	864	152	478	254	175	1059
Labrenzia aggregata	44	51	86	98	279	273	397	570	437	1677	153	266	219	309	947	150	366	352	187	1055
Bifidobacterium stellenboschense	221	135	437	613	1406	92	184	149	150	575	137	200	317	273	927	209	227	207	412	1055
Bacillus campisalis	67	72	207	203	549	64	187	168	156	575	100	215	247	171	733	180	404	272	199	1055
Peptoniphilus timonensis	107	123	267	362	859	31	112	99	98	340	122	390	497	335	1344	274	200	323	257	1054
Frankia casuarinae	20	26	39	62	147	283	374	509	406	1572	53	49	98	87	287	197	339	281	237	1054
Peptoniphilus harei	78	62	208	345	693	19	82	75	62	238	75	213	249	161	698	126	135	644	146	1051
Serratia sp. ATCC 39006	44	30	85	59	218	131	296	319	314	1060	64	81	142	102	389	258	277	329	186	1050
Oribacterium sp. P6A1	566	1076	2121	2421	6184	37	73	81	90	281	871	1676	2755	2157	7459	325	174	72	475	1046
Lachnospiraceae bacterium NC2004	891	909	2512	2664	6976	128	320	296	323	1067	1634	2764	3102	3230	10730	385	157	84	419	1045
Streptomyces ossamyceticus	12	10	33	50	105	195	237	325	259	1016	17	27	30	54	128	217	336	286	206	1045
Butyrivibrio sp. AE3004	758	894	2277	2674	6603	67	216	192	174	649	1453	2770	3257	3172	10652	356	171	57	459	1043
Corynebacterium durum	37	36	59	122	254	21	36	68	64	189	35	38	49	56	178	154	362	349	178	1043
Hippea alviniae	13	18	33	42	106	35	85	76	89	285	12	53	50	27	142	211	425	258	147	1041
Kroppenstedtia eburnea	76	110	179	271	636	62	178	150	151	541	87	163	237	219	706	196	315	257	271	1039
Bacillus boroniphilus	40	41	166	170	417	19	52	55	48	174	64	260	312	194	830	307	311	255	163	1036
Listeria weihenstephanensis	62	68	181	206	517	7	14	19	10	50	69	162	204	138	573	233	349	237	217	1036
Bifidobacterium actinocoloniiforme	124	97	223	284	728	56	106	91	87	340	94	101	161	173	529	220	230	185	398	1033
Desulfovibrio sp. L21-Syr-AB	87	60	152	201	500	2342	4449	4831	4151	15773	186	324	362	416	1288	190	236	136	470	1032
Bifidobacterium saguini	305	152	532	736	1725	31	50	67	43	191	168	300	323	278	1069	188	272	268	301	1029
Paenibacillus sp. TCA20	98	65	196	268	627	22	49	50	34	155	58	204	239	192	693	276	317	210	223	1026
Pseudaminobacter salicylatoxidans	40	32	86	120	278	764	1151	1665	1286	4866	76	99	131	127	433	121	369	379	157	1026
Arhodomonas aquaeolei	59	59	112	169	399	1042	1552	2043	1633	6270	78	93	135	109	415	156	376	242	251	1025
[Clostridium] clariflavum	318	228	722	982	2250	609	2066	1639	1765	6079	418	1095	1061	1191	3765	270	222	176	356	1024
Lachnospiraceae bacterium oral taxon 500	360	436	1284	1223	3303	64	157	142	147	510	510	1370	1704	1570	5154	388	172	75	388	1023
Pseudomonas otitidis	53	44	95	135	327	1153	1783	2269	1853	7058	57	59	137	110	363	160	362	310	189	1021
Catelliglobosispora koreensis	27	21	40	69	157	236	346	468	359	1409	48	101	110	96	355	192	339	325	165	1021
Prevotella copri	87598	433308	326960	325989	1173855	257	629	889	681	2456	18010	64576	161562	93007	337155	151	424	76	369	1020
Fusobacterium ulcerans	157	161	504	584	1406	54	159	141	128	482	232	681	605	513	2031	525	113	73	309	1020
Saccharibacillus sacchari	109	64	193	268	634	51	128	150	123	452	94	199	339	277	909	191	336	248	244	1019
Caenispirillum salinarum	98	49	152	192	491	963	1298	1986	1485	5732	139	156	200	184	679	212	301	225	275	1013
Acholeplasma palmae	208	206	691	845	1950	27	69	111	83	290	112	538	563	441	1654	348	224	154	282	1008
Aerococcus urinae	71	127	312	455	965	15	30	51	37	133	53	257	243	166	719	238	290	312	168	1008
Dialister succinatiphilus	426	372	970	1160	2928	127	303	285	265	980	777	2072	4275	3127	10251	255	175	140	437	1007
[Eubacterium] nodatum	270	296	868	986	2420	44	124	131	148	447	412	1151	1354	1401	4318	302	205	75	425	1007
Buchnera aphidicola	156	140	564	573	1433	164	504	504	489	1661	205	850	711	619	2385	389	169	160	289	1007
Epulopiscium sp. 'N.t. morphotype B'	112	90	293	344	839	9	13	18	25	65	134	406	578	359	1477	509	101	50	346	1006
Megasphaera sp. BV3C16-1	102	95	282	286	765	103	246	231	253	833	307	613	905	916	2741	272	449	53	230	1004
Ruminococcaceae bacterium AE2021	704	439	1560	2053	4756	187	425	427	428	1467	634	1181	1519	1244	4578	323	130	68	481	1002
Bacillus licheniformis	137	82	306	367	892	12	28	24	36	100	52	109	134	109	404	209	350	250	189	998
Stenotrophomonas maltophilia	52	42	87	146	327	2708	4008	4558	3709	14983	54	78	134	116	382	164	317	253	259	993
Butyrivibrio hungatei	580	721	1722	1997	5020	69	215	214	184	682	1349	2247	2800	2631	9027	355	147	67	422	991
Prevotella stercorea	50955	181630	395669	265801	894055	84	212	239	241	776	11709	14206	61075	20857	107847	102	516	66	301	985
Serratia odorifera	47	56	99	135	337	158	209	327	246	940	47	102	79	108	336	420	176	213	174	983
[Clostridium] cellulolyticum	191	164	543	652	1550	66	204	146	158	574	262	599	616	654	2131	382	157	120	323	982
Bacillus kribbensis	54	63	161	225	503	16	50	37	38	141	94	159	242	182	677	248	306	234	194	982
[Clostridium] josui	294	327	993	1014	2628	279	908	736	799	2722	235	739	974	712	2660	396	216	91	278	981
Hoyosella subflava	13	12	32	38	95	52	104	132	110	398	20	13	37	24	94	171	338	326	141	976
Pasteurella bettyae	32	61	145	132	370	13	31	41	36	121	47	167	119	132	465	554	96	182	143	975
Mycobacterium colombiense	13	9	24	35	81	254	391	423	383	1451	14	65	76	30	185	176	335	310	154	975
Streptomyces griseoruber	32	21	72	96	221	310	423	543	408	1684	28	24	49	49	150	215	274	287	198	974
Bifidobacterium dentium	128	113	183	303	727	73	140	173	140	526	114	211	309	233	867	164	335	280	194	973
Thermithiobacillus tepidarius	83	35	110	147	375	1329	2080	2545	2080	8034	110	185	241	235	771	163	305	204	299	971
Pseudobacteroides cellulosolvens	202	252	750	856	2060	114	402	285	331	1132	282	985	1043	781	3091	313	186	72	399	970
Oribacterium parvum	273	401	846	874	2394	32	88	112	82	314	282	761	1080	886	3009	296	153	71	450	970
Alkalilimnicola ehrlichii	106	50	155	172	483	1109	1607	2103	1633	6452	75	136	157	146	514	174	320	124	352	970
Bacillus subterraneus	48	74	237	251	610	38	129	114	92	373	37	115	104	89	345	204	371	225	169	969
Lactobacillus graminis	18	17	48	75	158	11	31	32	29	103	13	39	66	28	146	266	303	240	160	969
Cupriavidus basilensis	51	63	112	168	394	1995	2799	4240	3182	12216	105	132	186	174	597	166	320	279	203	968
Lagierella massiliensis	211	209	536	770	1726	45	128	129	129	431	289	1216	963	780	3248	272	202	215	278	967
Gemella haemolysans	132	138	473	503	1246	19	57	67	66	209	111	481	368	298	1258	279	238	239	211	967
Bacillus aidingensis	55	45	123	159	382	28	47	49	37	161	76	226	226	207	735	193	342	276	155	966
Actinotignum schaalii	43	17	78	81	219	38	64	94	81	277	56	56	125	77	314	180	315	285	186	966
Succinispira mobilis	93	102	234	348	777	52	177	195	182	606	122	526	619	465	1732	352	164	116	332	964
Mycobacterium sp. GA-0227b	27	17	35	76	155	256	344	445	399	1444	13	27	39	28	107	168	352	303	139	962
Gorillibacterium sp. SN4	276	121	450	573	1420	112	201	223	199	735	199	309	407	426	1341	247	234	175	304	960
Roseomonas cervicalis	89	71	173	165	498	759	992	1426	1104	4281	72	112	141	130	455	163	288	246	263	960
Lachnospiraceae bacterium NC2008	874	1021	2721	2750	7366	49	177	177	164	567	2611	3323	4027	4287	14248	299	171	80	409	959
Paenibacillus ehimensis	101	62	211	231	605	113	296	287	243	939	265	471	450	573	1759	189	265	195	308	957
Lactobacillus siliginis	28	16	94	108	246	15	19	23	25	82	98	107	132	149	486	374	236	217	130	957
Chitiniphilus shinanonensis	45	38	80	111	274	1052	1530	2228	1743	6553	70	91	196	127	484	147	309	290	204	950
Mycobacterium abscessus	21	14	54	64	153	131	220	309	225	885	15	23	42	35	115	198	292	289	170	949
Paenibacillus macerans	143	112	309	359	923	107	236	305	221	869	310	627	757	765	2459	249	206	123	370	948
Listeria rocourtiae	56	55	252	289	652	11	32	42	38	123	44	270	163	167	644	134	372	290	152	948
Paenibacillus sp. P1XP2	100	80	206	247	633	76	150	185	150	561	119	278	381	267	1045	251	210	182	300	943
Acidaminococcus intestini	250	287	719	680	1936	95	194	242	173	704	730	1824	4520	3083	10157	247	136	50	509	942
Bacillus chagannorensis	53	59	140	234	486	52	101	121	92	366	60	145	167	183	555	264	301	209	165	939
Prochlorococcus marinus	172	139	433	540	1284	183	595	500	575	1853	191	887	821	605	2504	291	209	157	278	935
Pectobacterium carotovorum	28	23	66	99	216	29	70	99	79	277	59	99	143	76	377	307	67	430	130	934
Frankia sp. Cc1.17	19	9	32	52	112	222	343	385	339	1289	10	17	23	22	72	170	317	278	167	932
[Clostridium] termitidis	317	183	763	890	2153	227	528	438	441	1634	492	887	1021	1271	3671	326	178	97	329	930
Desulfovibrio longus	168	134	312	439	1053	1707	3122	3797	3017	11643	312	530	535	621	1998	158	250	166	354	928
Acholeplasma laidlawii	90	45	216	181	532	15	79	129	82	305	68	307	261	271	907	384	169	153	221	927
Mycobacterium xenopi	13	16	36	38	103	163	274	315	286	1038	52	81	67	89	289	154	321	334	118	927
Sebaldella termitidis	111	83	283	334	811	252	717	842	756	2567	186	400	364	393	1343	174	305	286	161	926
Mycobacterium triplex	6	4	7	20	37	143	267	258	218	886	7	11	13	7	38	168	309	319	129	925
Ectothiorhodospira sp. PHS-1	124	95	175	277	671	1297	2168	2720	2224	8409	86	99	203	164	552	150	365	226	183	924
Caulobacter henricii	115	67	188	276	646	1556	2234	2860	2268	8918	90	96	139	185	510	180	196	150	397	923
Lactobacillus acidifarinae	23	17	44	58	142	19	18	28	23	88	38	57	77	87	259	373	167	256	127	923
Ideonella sp. B508-1	39	33	117	114	303	4436	5980	8535	6671	25622	75	100	114	86	375	142	314	247	219	922
Paenibacillus chitinolyticus	83	63	190	213	549	70	135	168	97	470	284	506	536	636	1962	212	283	204	221	920
Streptobacillus moniliformis	145	184	485	557	1371	50	155	116	111	432	246	940	870	727	2783	391	128	100	300	919
Paenibacillus sp. OSY-SE	34495	145	353	63747	98740	91	153	158	1072	1474	340	217	314	308	1179	93	222	461	142	918
Sutterella parvirubra	52	52	108	107	319	292	441	642	469	1844	53	244	255	97	649	47	59	673	138	917
Parageobacillus thermoglucosidans	31	11	46	69	157	21	57	45	36	159	27	86	74	80	267	204	324	216	172	916
Pseudomonas putida	106	58	147	201	512	752	1074	1515	1200	4541	81	122	223	166	592	148	410	156	201	915
Chania multitudinisentens	47	22	54	76	199	35	64	77	79	255	48	216	154	111	529	389	106	196	224	915
Propionimicrobium lymphophilum	32	21	63	91	207	77	134	127	123	461	75	78	96	125	374	69	101	603	142	915
Finegoldia magna	156	146	536	559	1397	46	96	124	134	400	133	411	485	350	1379	262	144	170	335	911
Tumebacillus flagellatus	139	130	275	352	896	261	437	491	398	1587	193	372	473	369	1407	215	257	177	261	910
Lactobacillus mindensis	18	9	30	51	108	2	7	10	13	32	23	38	67	66	194	200	316	240	153	909
Paenibacillus darwinianus	85	66	156	202	509	62	116	116	128	422	253	618	535	629	2035	220	260	203	222	905
Lactococcus piscium	41	66	168	200	475	32	105	123	98	358	271	446	763	485	1965	405	171	142	187	905
Lachnospiraceae bacterium YSB2008	673	840	2177	2209	5899	98	253	226	230	807	1222	2260	2797	2545	8824	297	143	62	399	901
Streptomyces vietnamensis	13	28	47	43	131	151	223	286	247	907	13	20	23	19	75	143	286	311	159	899
Tissierellia bacterium S5-A11	117	118	347	429	1011	144	335	314	276	1069	338	877	734	892	2841	228	142	127	401	898
Arcobacter sp. L	88	92	316	383	879	82	233	366	265	946	84	376	343	231	1034	437	76	216	169	898
Paenibacillus jilunlii	109	97	289	354	849	69	150	158	123	500	309	707	822	735	2573	211	227	193	266	897
Alkaliphilus oremlandii	193	151	541	618	1503	62	142	126	132	462	205	838	846	597	2486	227	178	199	290	894
Bacillus smithii	44	33	105	126	308	23	82	73	55	233	54	252	234	157	697	261	315	175	143	894
Pontibacillus chungwhensis	29	81	177	190	477	11	66	35	33	145	62	103	113	131	409	100	380	283	131	894
Peptoniphilus lacrimalis	123	134	451	479	1187	32	85	63	96	276	139	455	364	350	1308	261	200	186	244	891
Bacillus testis	54	57	156	251	518	17	52	35	41	145	41	94	145	89	369	233	313	202	141	889
Desulfarculus baarsii	139	91	227	262	719	1773	3062	3742	3162	11739	409	591	591	798	2389	193	140	75	479	887
Bifidobacterium magnum	117	66	209	401	793	27	67	92	69	255	233	415	507	532	1687	310	199	149	229	887
Anaerococcus provenciensis	80	119	396	360	955	22	79	51	54	206	195	530	499	481	1705	188	170	306	221	885
Ferrimonas balearica	90	88	195	244	617	236	459	474	423	1592	83	114	168	155	520	172	256	164	292	884
Paenibacillus senegalensis	92	47	150	253	542	48	83	75	76	282	102	373	379	364	1218	392	175	93	221	881
Lactobacillus thailandensis	43	10	64	103	220	24	51	54	48	177	43	79	85	110	317	216	284	244	134	878
Collinsella sp. MS5	371	299	776	1026	2472	158	314	346	301	1119	392	744	1333	901	3370	242	131	55	449	877
Thiobacillus denitrificans	103	105	216	266	690	2134	3308	5081	3637	14160	99	188	234	236	757	121	345	220	190	876
Paenibacillus ginsengihumi	119	64	209	276	668	160	319	424	335	1238	184	285	370	365	1204	222	205	136	311	874
Entomoplasma melaleucae	27	18	91	84	220	18	56	48	60	182	67	95	157	130	449	159	289	286	140	874
Segniliparus rugosus	23	35	48	52	158	115	159	195	178	647	44	40	42	38	164	146	296	252	179	873
Domibacillus enclensis	41	33	109	134	317	11	19	24	23	77	46	97	167	124	434	202	276	234	160	872
Lysinibacillus odysseyi	63	81	203	335	682	38	99	113	117	367	64	128	219	155	566	197	291	227	156	871
Gordonia effusa	21	6	19	25	71	88	175	160	149	572	13	25	51	32	121	175	283	263	150	871
Cohnella thermotolerans	144	73	254	311	782	178	282	364	269	1093	187	330	410	394	1321	168	256	198	246	868
Nocardia sp. CNY236	25	14	36	53	128	111	157	215	168	651	11	44	53	17	125	182	284	272	130	868
Peptococcaceae bacterium CEB3	104	94	282	351	831	151	322	321	289	1083	122	204	318	263	907	197	212	126	327	862
Lactobacillus wasatchensis	19	16	80	108	223	3	17	35	21	76	21	69	97	53	240	303	209	206	144	862
Anoxybacillus gonensis	52	58	107	159	376	27	54	79	45	205	51	118	148	146	463	298	246	159	157	860
Magnetospirillum magneticum	75	34	145	161	415	700	1030	1417	1135	4282	93	127	148	159	527	154	246	230	228	858
Geomicrobium sp. JCM 19038	32	20	77	88	217	11	26	28	28	93	12	28	45	25	110	242	283	186	147	858
Bifidobacterium mongoliense	153	93	138	826	1210	85	161	165	159	570	151	171	221	271	814	161	264	195	235	855
Fusobacterium russii	84	125	258	345	812	39	155	133	128	455	311	1181	1098	1085	3675	452	83	58	259	852
Deinococcus swuensis	44	20	87	108	259	120	208	237	186	751	96	100	126	136	458	139	268	200	245	852
Dickeya dadantii	43	39	117	147	346	98	213	266	207	784	116	145	176	121	558	228	115	319	189	851
Domibacillus tundrae	64	47	127	155	393	21	63	62	55	201	53	173	157	116	499	266	228	208	149	851
Caloramator australicus	180	219	691	902	1992	107	381	278	321	1087	332	1364	1134	962	3792	385	113	74	277	849
Desulfovibrio aminophilus	88	86	254	360	788	943	1563	2185	1623	6314	122	255	336	295	1008	181	155	85	426	847
Oxalobacter formigenes	79	62	184	258	583	297	512	704	502	2015	246	757	997	619	2619	356	273	48	169	846
Paenibacillus dendritiformis	57	34	115	145	351	59	103	115	118	395	115	192	232	260	799	136	280	204	223	843
Mycobacterium intracellulare	14	9	49	46	118	248	409	452	418	1527	16	34	27	39	116	161	299	240	143	843
[Eubacterium] sulci	407	288	1004	1305	3004	50	137	136	157	480	519	1379	1521	1541	4960	184	250	138	270	842
Propionispira raffinosivorans	177	181	589	533	1480	39	78	87	77	281	338	862	764	852	2816	268	164	81	329	842
Zhouia amylolytica	74	123	242	331	770	26	79	86	88	279	76	80	205	140	501	164	281	241	156	842
Oenococcus oeni	26	17	99	68	210	12	20	29	30	91	78	111	185	128	502	253	221	253	114	841
Bacillus horikoshii	45	62	205	170	482	62	203	130	149	544	45	101	165	125	436	164	300	217	158	839
Caldibacillus debilis	80	40	161	203	484	89	141	186	140	556	138	221	226	309	894	182	239	137	280	838
Erythrobacter sp. NAP1	43	24	76	108	251	674	910	1159	977	3720	36	34	67	57	194	115	345	287	91	838
Frankia sp. Iso899	22	6	50	49	127	128	219	287	221	855	38	44	40	62	184	117	305	304	112	838
Blastochloris viridis	36	52	92	123	303	868	1348	1984	1470	5670	56	67	97	101	321	91	292	303	151	837
Paenibacillus lactis	161	118	296	375	950	57	138	130	131	456	183	270	374	346	1173	194	275	170	194	833
Mogibacterium timidum	443	407	1256	1622	3728	60	180	117	154	511	487	1327	1556	1430	4800	300	159	67	305	831
Alicyclobacillus macrosporangiidus	152	162	298	350	962	218	376	442	378	1414	391	595	607	683	2276	210	216	114	290	830
Allobaculum stercoricanis	425	283	1193	1606	3507	20	56	64	46	186	275	668	677	603	2223	326	138	58	308	830
Serratia fonticola	78	67	193	145	483	94	173	211	173	651	49	106	126	95	376	269	79	317	164	829
Providencia rettgeri	26	13	60	57	156	16	44	55	48	163	97	104	160	239	600	311	167	221	126	825
Acholeplasma granularum	91	107	237	364	799	36	105	262	160	563	128	648	559	451	1786	348	116	102	250	816
Tuberibacillus calidus	45	36	96	118	295	22	58	64	61	205	105	188	274	196	763	280	197	159	178	814
Mycoplasma molare	52	41	178	151	422	12	45	62	53	172	36	125	95	64	320	63	291	371	89	814
Alkaliphilus metalliredigens	145	119	475	556	1295	181	593	425	443	1642	363	1232	1092	1047	3734	206	180	120	307	813
Bulleidia extructa	89	68	220	235	612	28	66	77	68	239	124	399	511	387	1421	105	174	228	306	813
Bacillus cereus	22	36	112	147	317	11	33	35	31	110	11	48	72	33	164	125	117	482	89	813
Bradyrhizobium lablabi	72	57	170	173	472	1652	2360	3504	2627	10143	208	387	323	427	1345	119	275	247	171	812
Bibersteinia trehalosi	43	50	138	184	415	58	193	225	168	644	122	216	299	207	844	504	121	40	145	810
Marinobacter sp. ES-1	48	42	110	167	367	213	344	449	347	1353	40	71	140	104	355	117	440	130	119	806
Pseudomonas saudimassiliensis	39	19	69	96	223	387	621	813	629	2450	60	105	200	94	459	130	315	92	265	802
Salsuginibacillus kocurii	49	49	126	145	369	22	36	54	40	152	93	210	280	189	772	274	222	144	160	800
Lactobacillus florum	28	24	106	130	288	14	39	19	26	98	18	65	98	55	236	172	261	261	106	800
Prevotella baroniae	3430	5097	8233	10753	27513	159	344	343	304	1150	1614	3110	7634	4122	16480	89	473	54	183	799
Marinitoga piezophila	100	141	259	297	797	160	480	360	374	1374	146	706	578	519	1949	272	169	116	241	798
Ramlibacter tataouinensis	42	56	103	130	331	15617	20216	28350	23414	87597	51	65	81	89	286	143	208	228	219	798
Rhodocyclaceae bacterium Paddy-1	63	77	137	169	446	1562	2473	3418	2691	10144	69	94	124	133	420	125	256	212	203	796
Massilia sp. WG5	53	39	95	179	366	1409	1935	2869	2164	8377	28	38	67	49	182	137	243	209	207	796
[Clostridium] papyrosolvens	240	190	734	757	1921	116	294	245	295	950	301	1168	1203	836	3508	256	179	123	237	795
Marinobacter santoriniensis	55	57	106	161	379	201	316	412	334	1263	54	126	208	124	512	140	419	115	121	795
Lactobacillus versmoldensis	57	44	216	177	494	3	5	13	7	28	71	203	240	179	693	260	200	205	129	794
Holophaga foetida	164	150	381	488	1183	624	1056	1451	1120	4251	277	432	521	505	1735	186	106	33	467	792
Geobacillus thermodenitrificans	24	15	61	60	160	16	59	47	52	174	44	82	145	118	389	170	254	236	132	792
Prevotella multisaccharivorax	2375	3948	7197	9924	23444	256	599	496	502	1853	1384	2561	6587	3538	14070	82	246	29	433	790
Lactobacillus parabuchneri	9	10	48	29	96	3	14	17	19	53	273	436	464	459	1632	393	144	119	134	790
Pleomorphomonas koreensis	97	75	180	203	555	1276	1706	2409	1900	7291	158	145	250	243	796	145	170	121	353	789
Inquilinus limosus	101	70	216	239	626	1470	2012	2927	2244	8653	154	157	169	196	676	178	197	178	236	789
Massilia sp. NR 4-1	85	35	100	142	362	1162	1628	2358	1734	6882	59	82	123	129	393	189	245	170	184	788
Megasphaera elsdenii	412	323	1298	1068	3101	156	380	493	354	1383	4977	67055	350907	184145	607084	243	124	58	361	786
Lachnospira multipara	845	1220	3180	3286	8531	68	220	253	259	800	1040	2476	3215	3340	10071	264	179	72	271	786
Acetobacterium woodii	77	74	280	284	715	39	99	145	118	401	267	659	571	787	2284	202	256	123	205	786
Neofamilia massiliensis	121	79	292	406	898	36	91	104	72	303	121	458	596	320	1495	235	155	135	260	785
Lachnospiraceae bacterium AC2031	559	696	1930	1989	5174	41	125	114	102	382	1387	1829	2202	2135	7553	271	163	48	301	783
Moorea producens	275	176	518	663	1632	158	430	464	420	1472	122	218	623	261	1224	120	284	230	149	783
Cloacibacillus evryensis	190	143	365	440	1138	1827	5149	2206	3081	12263	751	1649	1134	1259	4793	209	109	38	426	782
Desulfatibacillum aliphaticivorans	162	129	351	369	1011	793	1494	1845	1478	5610	212	1340	1157	440	3149	201	126	32	423	782
Anoxybacillus tepidamans	55	62	182	220	519	28	59	71	42	200	79	224	222	100	625	247	235	180	120	782
Azospira oryzae	134	104	220	368	826	1950	3010	4211	3290	12461	127	162	215	207	711	201	146	55	378	780
Lactobacillus sucicola	22	36	52	84	194	30	87	95	93	305	62	216	200	162	640	371	168	134	103	776
Erwinia amylovora	31	20	53	80	184	95	129	175	138	537	31	60	75	52	218	255	161	206	152	774
Paenibacillus stellifer	186	164	386	392	1128	141	280	231	203	855	299	596	735	686	2316	254	170	75	274	773
Rubrobacter xylanophilus	42	39	93	124	298	395	616	731	602	2344	53	97	131	121	402	191	131	130	320	772
Desulfotomaculum gibsoniae	297	400	1253	1450	3400	273	647	527	512	1959	111	465	438	347	1361	243	192	107	228	770
Desulfuromonas soudanensis	110	89	225	252	676	859	1453	1872	1411	5595	142	210	342	277	971	138	187	126	319	770
Pseudomonas oryzihabitans	98	89	209	249	645	511	800	1041	793	3145	79	89	195	135	498	143	280	162	184	769
Halomonas campaniensis	19	25	56	62	162	37	83	109	82	311	20	41	53	54	168	91	463	146	69	769
Mycobacterium marinum	37	15	40	73	165	250	373	406	373	1402	26	26	37	42	131	143	261	245	120	769
Mageeibacillus indolicus	210	109	505	591	1415	129	347	345	311	1132	340	874	1052	1002	3268	216	142	135	274	767
Propionispora sp. 2/2-37	119	87	276	316	798	159	440	361	405	1365	100	256	364	356	1076	165	182	105	315	767
Pseudoclavibacter soli	34	39	78	134	285	115	249	194	244	802	38	33	59	55	185	175	204	239	148	766
Prevotella brevis	7700	11212	18054	26813	63779	246	615	544	588	1993	5123	13915	27784	14282	61104	64	562	19	120	765
Peptostreptococcaceae bacterium oral taxon 113	121	117	425	412	1075	70	218	175	189	652	241	652	929	862	2684	251	126	126	262	765
Pseudomonas fluorescens	87	101	238	285	711	556	924	1266	1062	3808	75	121	191	175	562	163	271	102	229	765
Patulibacter americanus	33	20	64	70	187	398	519	592	500	2009	51	52	77	94	274	160	252	192	161	765
Nesiotobacter exalbescens	27	31	108	86	252	85	135	203	159	582	38	91	114	83	326	106	245	255	156	762
Acidovorax avenae	27	24	64	66	181	7917	11065	14654	12060	45696	83	89	124	141	437	112	264	233	151	760
Peptoniphilus rhinitidis	88	111	317	364	880	60	160	151	166	537	142	695	496	516	1849	202	157	159	241	759
Streptomyces resistomycificus	23	10	43	52	128	128	182	219	194	723	28	89	83	78	278	117	249	241	151	758
Lactobacillus spicheri	30	14	73	90	207	32	49	56	59	196	65	63	93	124	345	270	115	159	212	756
Coriobacterium glomerans	140	128	369	408	1045	93	184	190	160	627	220	314	411	401	1346	145	169	148	293	755
Desulfitobacterium hafniense	181	180	424	510	1295	65	176	203	163	607	135	297	417	366	1215	245	92	39	374	750
Exiguobacterium aurantiacum	52	81	223	187	543	56	133	150	124	463	87	139	363	211	800	250	227	126	147	750
Azorhizobium doebereinerae	74	44	133	130	381	895	1271	1779	1363	5308	93	155	211	183	642	139	195	172	244	750
Geothrix fermentans	199	123	360	501	1183	1285	1979	2614	2096	7974	196	282	405	352	1235	165	101	53	430	749
Peptoniphilus sp. BV3C26	240	196	657	804	1897	90	341	246	249	926	547	1477	1601	1317	4942	140	231	129	248	748
Megasphaera massiliensis	188	193	463	459	1303	79	168	236	153	636	190	621	2078	1196	4085	166	131	69	382	748
Listeria booriae	34	47	123	129	333	15	47	63	68	193	106	244	266	273	889	242	200	171	135	748
Anaeromyxobacter sp. Fw109-5	60	53	103	136	352	1319	1845	2616	1870	7650	91	195	273	159	718	133	237	177	200	747
Ruminococcaceae bacterium AB4001	589	397	1180	1692	3858	108	216	228	233	785	1027	2368	2559	2429	8383	222	141	42	341	746
Desulfitobacterium dichloroeliminans	118	81	268	280	747	143	434	310	355	1242	119	244	354	304	1021	198	118	88	342	746
Rubrivivax gelatinosus	41	30	69	74	214	5545	7169	10801	8012	31527	64	72	122	138	396	113	248	192	191	744
Streptomyces virginiae	24	30	62	70	186	206	292	401	374	1273	18	28	20	30	96	143	237	229	135	744
Bifidobacterium bifidum	160	127	308	418	1013	366	559	1007	737	2669	112	159	292	160	723	164	258	161	160	743
[Clostridium] straminisolvens	184	169	515	601	1469	354	1033	792	868	3047	253	670	529	582	2034	234	119	71	318	742
Xanthobacter autotrophicus	78	46	124	156	404	1306	1722	2345	1972	7345	147	185	205	273	810	129	263	157	193	742
Erwinia mallotivora	24	18	63	51	156	44	89	112	84	329	51	51	71	47	220	338	153	96	155	742
Pelobacter propionicus	178	170	458	469	1275	731	1424	1634	1355	5144	192	286	326	347	1151	189	148	80	324	741
Rubrobacter aplysinae	38	20	69	86	213	199	323	430	336	1288	67	106	169	124	466	136	237	196	172	741
Thermus filiformis	35	40	94	127	296	278	601	525	490	1894	59	80	98	93	330	173	121	73	374	741
Xanthomonas oryzae	30	13	41	51	135	679	1037	1199	985	3900	32	45	53	68	198	106	315	235	83	739
Acetobacteraceae bacterium AT-5844	59	36	101	101	297	508	727	895	732	2862	63	83	158	134	438	142	239	176	181	738
Azospirillum thiophilum	82	49	98	104	333	915	1273	1918	1397	5503	57	54	140	112	363	126	242	192	178	738
Tenacibaculum ovolyticum	33	48	139	161	381	32	127	159	136	454	100	373	278	321	1072	400	107	69	161	737
Lactobacillus kimchicus	13	9	31	32	85	20	54	58	69	201	99	88	55	150	392	219	187	239	92	737
Microvirgula aerodenitrificans	40	54	97	113	304	527	853	1245	895	3520	38	81	118	108	345	102	316	217	102	737
Aquincola tertiaricarbonis	50	21	86	135	292	5564	7508	11261	8525	32858	97	138	169	152	556	139	217	167	213	736
Meganema perideroedes	55	24	95	142	316	613	1011	1305	1188	4117	78	95	148	116	437	128	218	224	166	736
Delftia acidovorans	52	56	116	155	379	7571	10451	14297	11661	43980	62	78	110	76	326	118	237	204	177	736
Caballeronia udeis	39	23	54	64	180	420	596	1003	706	2725	90	164	214	145	613	215	205	160	155	735
Desulfovibrio putealis	122	89	202	282	695	836	1406	1696	1379	5317	408	587	589	701	2285	149	104	53	427	733
Lactobacillus shenzhenensis	168	140	333	403	1044	48	88	103	93	332	182	242	433	321	1178	271	100	76	286	733
Bacillus clausii	77	17	155	196	445	17	43	68	63	191	54	136	173	127	490	171	255	187	120	733
Aneurinibacillus migulanus	40	42	126	139	347	26	70	75	66	237	102	178	266	191	737	244	221	108	158	731
Rhodovibrio salinarum	39	29	80	96	244	457	690	977	789	2913	59	77	97	117	350	102	254	205	168	729
Cutibacterium granulosum	53	28	81	152	314	150	253	291	266	960	23	31	51	39	144	140	227	222	140	729
Pedobacter heparinus	80	65	108	185	438	175	538	460	458	1631	41	77	127	88	333	116	270	216	126	728
Opitutus terrae	92	74	176	220	562	628	1022	1350	1046	4046	109	184	216	215	724	120	224	212	171	727
Rhizobium leguminosarum	87	37	95	186	405	581	851	1247	968	3647	90	131	227	179	627	124	262	207	134	727
Streptomyces roseochromogenus	20	29	59	89	197	147	209	269	222	847	25	50	49	49	173	129	234	238	126	727
Syntrophobotulus glycolicus	118	76	288	336	818	132	386	266	294	1078	186	378	497	414	1475	164	123	58	378	723
Halomonas sp. GFAJ-1	19	24	65	94	202	89	143	183	152	567	9	37	62	24	132	89	479	90	63	721
Jonesia quinghaiensis	12	11	22	45	90	26	79	62	70	237	7	15	28	18	68	138	245	232	106	721
Aeromonas simiae	139	97	238	345	819	514	855	1085	879	3333	115	134	187	145	581	247	213	76	184	720
Sneathia amnii	111	92	383	417	1003	15	45	43	42	145	156	745	530	512	1943	216	141	102	260	719
Lactobacillus harbinensis	59	44	111	148	362	32	56	58	63	209	50	81	155	120	406	231	110	172	204	717
Comamonas kerstersii	86	79	151	224	540	2013	2845	3941	3197	11996	52	122	171	111	456	170	206	182	158	716
Alloscardovia criceti	39	41	67	112	259	33	41	75	56	205	49	102	144	117	412	167	216	214	119	716
Rhodovulum sp. PH10	44	21	69	87	221	1106	1546	2179	1651	6482	47	73	118	111	349	117	219	233	146	715
Aneurinibacillus sp. XH2	40	32	90	146	308	43	81	95	93	312	31	73	132	102	338	101	359	161	94	715
Bifidobacterium coryneforme	98	95	174	286	653	53	76	108	101	338	56	67	94	83	300	132	219	189	175	715
Azospirillum halopraeferens	97	57	186	243	583	1491	2105	2953	2296	8845	90	97	155	139	481	149	131	111	323	714
Salinarimonas rosea	25	22	75	64	186	1130	1600	2391	1857	6978	95	112	168	170	545	114	232	186	181	713
Bifidobacterium bombi	58	47	86	143	334	7	20	20	22	69	92	188	152	202	634	99	265	249	97	710
Aureimonas ureilytica	106	91	212	273	682	949	1304	1882	1440	5575	82	222	261	216	781	102	249	169	189	709
Serratia rubidaea	63	50	120	167	400	205	303	442	329	1279	62	157	155	122	496	186	140	105	278	709
Paenibacillus larvae	46	43	106	160	355	74	180	182	191	627	39	99	165	146	449	302	117	106	183	708
Streptomyces bikiniensis	22	14	50	62	148	99	134	148	121	502	29	42	69	62	202	150	220	194	143	707
Ponticoccus sp. SJ5A-1	14	24	51	59	148	494	671	932	765	2862	40	41	68	51	200	106	267	218	116	707
Ferrimonas senticii	35	21	66	88	210	56	124	158	127	465	29	70	58	79	236	81	323	226	76	706
Paucibacter sp. KCTC 42545	55	51	110	172	388	2380	3386	4945	3851	14562	85	136	169	211	601	134	236	207	128	705
Exiguobacterium profundum	62	44	165	150	421	59	137	175	142	513	49	174	180	117	520	238	203	123	140	704
Erwinia toletana	41	35	95	88	259	39	70	95	77	281	25	56	107	62	250	327	73	83	221	704
Alcanivorax jadensis	88	46	133	176	443	285	489	656	566	1996	80	90	129	117	416	104	269	175	155	703
Paenibacillus beijingensis	70	82	173	170	495	85	123	186	140	534	109	231	337	321	998	145	214	158	185	702
Luteimonas huabeiensis	12	24	52	70	158	3742	5250	5847	4781	19620	55	54	86	63	258	112	221	209	160	702
Wenxinia marina	34	14	49	66	163	567	800	1081	922	3370	36	31	52	47	166	99	229	242	131	701
Paenibacillus curdlanolyticus	61	44	159	128	392	19	61	59	59	198	145	282	311	310	1048	283	148	91	178	700
Thalassobacillus sp. C254	34	55	167	152	408	28	57	70	78	233	87	181	197	213	678	126	287	164	123	700
Serratia marcescens	81	77	160	211	529	223	376	563	434	1596	50	84	84	93	311	167	172	161	200	700
Lactobacillus mellifer	26	13	47	63	149	9	18	20	20	67	15	74	72	57	218	107	259	225	105	696
Flavobacterium indicum	68	81	186	253	588	76	237	279	255	847	62	263	274	165	764	39	252	353	51	695
Comamonas composti	50	29	131	114	324	4202	6065	8238	6492	24997	127	203	256	209	795	246	138	136	174	694
Bacillus amyloliquefaciens	59	43	140	167	409	15	40	46	42	143	33	80	106	99	318	122	245	198	129	694
Halothiobacillus sp. XI15	50	32	65	99	246	635	935	1273	996	3839	56	130	142	144	472	121	216	204	152	693
Actinomyces suimastitidis	35	43	79	106	263	88	188	149	129	554	34	35	42	70	181	108	228	214	143	693
Polaromonas sp. EUR3 1.2.1	56	43	118	117	334	5012	6865	9422	7879	29178	62	79	188	117	446	100	264	223	102	689
Alcanivorax dieselolei	98	107	236	312	753	520	817	1232	884	3453	88	115	228	174	605	97	306	75	210	688
Halobacillus kuroshimensis	46	54	116	165	381	45	115	101	78	339	72	99	207	160	538	148	250	195	95	688
Actinomyces meyeri	43	25	59	85	212	51	76	79	69	275	63	104	139	138	444	123	197	234	133	687
Paenibacillus popilliae	29	35	70	95	229	32	126	95	100	353	94	124	187	189	594	124	227	158	177	686
Anaerovibrio lipolyticus	1656	1631	5069	4356	12712	38	95	81	84	298	298	715	1724	1913	4650	163	138	99	285	685
Aeromonas hydrophila	89	53	149	152	443	371	646	793	639	2449	89	122	178	126	515	110	202	124	248	684
Cystobacter fuscus	85	123	222	295	725	794	1291	1613	1329	5027	155	237	366	226	984	119	178	118	268	683
Anaeromyxobacter dehalogenans	76	85	152	218	531	1663	2342	3294	2422	9721	102	184	277	263	826	136	167	88	292	683
Thermosinus carboxydivorans	156	138	366	431	1091	117	220	257	223	817	214	404	494	515	1627	306	63	45	268	682
Pantoea ananatis	24	25	46	80	175	21	68	78	63	230	27	48	58	54	187	200	143	162	177	682
Geobacillus thermoleovorans	32	25	55	75	187	54	69	85	62	270	156	215	357	311	1039	289	92	61	239	681
Devosia geojensis	61	40	122	146	369	850	1234	1636	1273	4993	53	94	179	146	472	132	196	166	186	680
Paenibacillus sp. UNC451MF	63	86	150	147	446	14	43	50	40	147	43	115	158	98	414	163	214	164	139	680
Lactobacillus oeni	36	25	80	94	235	2	7	11	18	38	38	99	108	98	343	148	252	140	139	679
Brenneria goodwinii	60	61	113	184	418	88	175	258	180	701	82	137	179	191	589	222	143	103	210	678
Haloglycomyces albus	18	22	67	60	167	70	117	165	114	466	115	291	204	249	859	141	178	185	173	677
Deinococcus ficus	90	63	154	196	503	251	413	503	436	1603	88	92	159	158	497	138	142	89	308	677
Mycobacterium genavense	3	12	21	32	68	123	206	192	198	719	45	63	59	81	248	116	269	191	100	676
Lactobacillus aquaticus	47	53	195	224	519	20	67	62	60	209	91	200	224	138	653	208	192	153	122	675
Slackia piriformis	325	238	609	740	1912	119	220	272	240	851	421	917	1020	910	3268	181	103	24	365	673
Thermoanaerobacterium thermosaccharolyticum	105	143	344	384	976	364	1101	892	1039	3396	165	621	696	486	1968	294	109	64	206	673
Megasphaera cerevisiae	137	156	374	456	1123	91	222	199	202	714	337	644	1283	1002	3266	213	126	62	270	671
Kallipyga massiliensis	179	131	372	474	1156	45	92	104	89	330	244	366	431	460	1501	183	93	30	365	671
Meiothermus chliarophilus	78	84	154	268	584	523	774	971	845	3113	118	155	167	191	631	130	158	148	233	669
Afifella pfennigii	21	14	53	75	163	667	917	1285	984	3853	60	77	112	120	369	88	258	235	88	669
Bifidobacterium choerinum	26993	6134	1563	172176	206866	75	86	97	98	356	114	229	508	241	1092	136	162	123	247	668
Desulfomicrobium escambiense	133	113	318	403	967	6158	11167	14945	11232	43502	139	233	367	289	1028	155	125	58	330	668
Geoalkalibacter ferrihydriticus	83	59	144	198	484	412	754	918	691	2775	306	486	555	614	1961	234	79	32	322	667
Brevibacillus borstelensis	74	53	149	213	489	49	115	141	110	415	114	275	303	281	973	201	118	105	243	667
Rhodanobacter fulvus	29	29	46	72	176	660	1084	1399	1112	4255	41	84	103	86	314	161	181	155	170	667
Rhizobacter sp. Root1221	45	52	89	113	299	2760	3760	5598	4268	16386	42	58	72	72	244	128	225	180	134	667
Mitsuokella sp. oral taxon 131	267	194	547	620	1628	141	217	282	232	872	271	550	817	730	2368	157	102	52	355	666
Methyloversatilis discipulorum	28	37	84	101	250	1359	1861	3112	2120	8452	42	46	72	66	226	121	236	165	144	666
Tepidanaerobacter acetatoxydans	64	110	251	289	714	262	710	532	609	2113	187	637	662	474	1960	204	144	134	182	664
Verminephrobacter eiseniae	39	23	107	101	270	6940	9559	13375	10675	40549	77	105	157	111	450	97	264	188	113	662
Actinomyces graevenitzii	183	80	340	356	959	64	134	213	178	589	52	111	190	107	460	137	193	162	169	661
Megasphaera sp. UPII 135-E	77	114	268	288	747	23	62	67	79	231	234	732	692	737	2395	273	76	53	258	660
Chitinimonas koreensis	63	54	84	162	363	2045	2829	4340	3232	12446	98	114	137	156	505	126	234	149	151	660
Duganella zoogloeoides	75	33	90	138	336	1004	1520	2328	1609	6461	58	69	124	120	371	94	237	219	110	660
Anaerococcus pacaensis	54	60	179	185	478	48	126	116	119	409	63	331	330	241	965	143	110	259	146	658
Leminorella grimontii	68	45	152	172	437	90	164	206	152	612	241	436	424	594	1695	322	46	139	150	657
[Bacillus] selenitireducens	37	46	135	155	373	25	57	59	46	187	57	129	204	155	545	161	219	147	130	657
Streptomyces lividans	5	14	26	21	66	23	30	35	38	126	6	25	19	15	65	80	250	236	89	655
Rouxiella chamberiensis	45	28	91	122	286	78	133	147	132	490	27	56	71	95	249	138	162	180	174	654
Lactobacillus pantheris	25	27	70	106	228	24	58	39	61	182	17	34	67	50	168	176	168	186	124	654
Vibrio mediterranei	44	53	121	149	367	13	25	30	27	95	31	83	170	92	376	275	158	112	104	649
Acholeplasma brassicae	60	48	152	207	467	16	69	99	66	250	68	166	220	142	596	192	166	138	152	648
Marinococcus halotolerans	63	49	151	207	470	23	75	41	36	175	48	108	143	119	418	146	199	164	139	648
Roseovarius tolerans	15	24	45	71	155	217	320	468	420	1425	35	65	85	65	250	154	185	181	127	647
Candidatus Solibacter usitatus	110	84	190	286	670	523	809	1055	898	3285	158	323	285	392	1158	114	197	179	156	646
Bacillus marisflavi	59	80	223	285	647	38	89	113	76	316	85	248	328	176	837	160	206	155	125	646
Thiohalorhabdus denitrificans	64	60	125	205	454	828	1409	1623	1319	5179	96	116	178	133	523	129	109	77	331	646
Paraburkholderia xenovorans	72	60	195	162	489	1021	1360	2200	1631	6212	43	79	166	128	416	127	238	178	103	646
Desulfovibrio alkalitolerans	87	66	192	253	598	2226	4110	4855	4002	15193	125	215	275	262	877	120	119	67	339	645
Pontibacter actiniarum	210	205	491	590	1496	116	269	290	243	918	153	339	496	297	1285	84	237	159	162	642
Alcanivorax pacificus	65	70	128	129	392	601	1074	1236	1076	3987	55	58	112	91	316	119	208	82	232	641
Lactobacillus collinoides	30	31	124	148	333	101	244	222	250	817	31	56	86	49	222	232	136	152	121	641
Stenotrophomonas rhizophila	30	22	53	71	176	1091	1637	2076	1710	6514	28	60	68	58	214	115	199	223	104	641
Erwinia sp. Leaf53	74	57	139	201	471	168	237	335	236	976	45	87	156	132	420	214	108	102	215	639
Prevotella sp. P4-76	38858	135196	142060	216830	532944	192	454	409	441	1496	15909	52154	94438	53587	216088	159	260	36	183	638
Geobacter pickeringii	77	66	156	184	483	781	1395	1748	1274	5198	427	558	467	705	2157	182	84	83	288	637
Lebetimonas sp. JH292	46	50	153	179	428	33	82	77	53	245	61	218	185	211	675	118	193	200	126	637
Thauera sp. 28	60	33	132	128	353	5294	7686	10461	8217	31658	57	74	176	124	431	94	236	155	152	637
Paenibacillus sp. VKM B-2647	189	114	324	459	1086	142	253	296	261	952	268	530	519	656	1973	151	165	114	205	635
Erwinia oleae	60	46	86	132	324	60	117	196	150	523	62	110	125	91	388	236	98	107	192	633
Selenomonas sputigena	423	401	984	1059	2867	161	290	363	262	1076	398	821	1102	939	3260	172	95	42	323	632
Paenibacillus alginolyticus	88	84	220	256	648	42	79	99	90	310	80	197	167	230	674	127	210	135	159	631
Sporomusa ovata	91	88	269	271	719	57	155	134	143	489	176	488	453	492	1609	219	121	82	207	629
Thermicanus aegyptius	102	77	257	293	729	80	214	188	205	687	95	252	380	264	991	282	89	83	175	629
Archangium gephyra	97	137	278	364	876	703	1107	1376	1140	4326	139	221	265	249	874	130	148	69	282	629
Geobacillus icigianus	31	46	125	116	318	64	129	97	110	400	113	201	278	210	802	297	98	78	155	628
[truncated: 2,702 more rows]
