# Supplementary material for: Enrichment allows identification of diverse, rare elements in metagenomic resistome-virulome sequencing
Source: Microbiome. 2017 Oct 17;5:142. doi: 10.1186/s40168-017-0361-8 (PMC5645900; doi:10.1186/s40168-017-0361-8)
Supplement: Supplementary file 12 — File S6. All of the 120-mer bait sequences used for the MEGaRICH bait capture and enrichment assay, including target gene accessions. (XLSX 2035 kb) [file 40168_2017_361_MOESM12_ESM.xlsx]

## Sheet: Sheet1
ProbeID	Sequence	Replication	Target Gene Accession
1	ATGCCCTCCCACGATCATCCTGTCACCTTGCGGCTTATGACGGAGCAAGACCTGCCTATGCTCCATGAATGGCTGAATCGGCCGCACATAGTCGAGTGGTGGGGCGGTGAAGAGCAACGT	1	(AGly)Aac:AJ628983:1985-2539:555_1
2	CCGACACTGGCGGATGTACTGGAACACTACAGGCCCAGAATCTTGGCGCACGAGTCGGTCACTCCATACATCGCCATGCTGGGCGAAGAACCAATCGGATATGCGCAGTCGTACGTCGCG	1	(AGly)Aac:AJ628983:1985-2539:555_2
3	CTCGGAAGCGGCGATGGATGGTGGGAAGAGGAAACCGACCCAGGAGTACGAGGAATCGATCAGTCGTTGGCGAATCCTACGCAGTTGAACATGGGCCTGGGAACAGAGCTTGTGCGAGCG	1	(AGly)Aac:AJ628983:1985-2539:555_3
4	CTGGTTGATCGGTTGTTCTCCGACCCAACGGTGACAAAGATCCAGACTGATCCGGCCCCAAACAATCGCCGCGCGATCCGCTGCTACGAGAAGGCGGGCTTTGTGCAGGAGAGAGTCATC	1	(AGly)Aac:AJ628983:1985-2539:555_4
5	ATCCGCTGCTACGAGAAGGCGGGCTTTGTGCAGGAGAGAGTCATCACGACACCCGACGGGCAGGCCGTCTACATGACCCAATCTAGGCAAGCCTACGAGCGTGCGCGCGGTGCTGCCTAA	1	(AGly)Aac:AJ628983:1985-2539:555_5
6	ATGGGCATAGAATACCGCAGTCTGCATACCAGCCAATTGACACTGAGTGAAAAAGAAGCGCTTTACGATTTATTAATTGAAGGTTTTGAAGGCGATTTTTCGCATGACGATTTCGCGCAC	1	(AGly)Aac2-Ia:L06156:264-800:537_1
7	ACTTTAGGTGGAATGCACGTCATGGCTTTTGATCAACAAAAATTGGTTGGTCATGTTGCAATTATTCAACGCCATATGGCCCTAGATAATACGCCTATCTCTGTAGGGTATGTTGAAGCG	1	(AGly)Aac2-Ia:L06156:264-800:537_2
8	ATGGTAGTTGAACAAAGTTATCGTCGCCAAGGTATTGGGCGGCAATTGATGCTGCAAACCAATAAAATTATAGCTTCGTGTTATCAATTAGGGCTGCTGTCGGCTTCAGATGATGGACAA	1	(AGly)Aac2-Ia:L06156:264-800:537_3
9	AAATTGTATCATTCGGTTGGATGGCAAATCTGGAAAGGTAAGTTGTTTGAATTGAAACAAGGGAGCTATATCCGTTCTATTGAAGAAGAAGGCGGAGTCATGGGCTGGAAAGCGGATGGT	1	(AGly)Aac2-Ia:L06156:264-800:537_4
10	CAAGGGAGCTATATCCGTTCTATTGAAGAAGAAGGCGGAGTCATGGGCTGGAAAGCGGATGGTGAGGTTGATTTTACCGCTTCGCTTTACTGTGATTTTCGTGGCGGTGATCAGTGGTAA	1	(AGly)Aac2-Ia:L06156:264-800:537_5
11	GTGCCTTTCCAGGATGTCAGCGCGCCCGTTCGAGGCGGGATCCTGCACACCGCTCGACTCGTCCACACCTCCGATCTCGATCAGGAGACTCGAGAGGGCGCCCGCCGCATGGTCATCGAG	2	(AGly)Aac2-Ib:U41471:266-822:588_1
12	GCGTTCGAGGGTGATTTCAGCGACGCCGACTGGGAGCACGCGCTCGGTGGCATGCACGCCTTCATCTGTCACCACGGCGCTCTGATCGCGCATGCCGCGGTGGTCCAGCGCCGGCTGCTC	2	(AGly)Aac2-Ib:U41471:266-822:588_2
13	TACCGCGACACCGCGCTGCGCTGCGGGTACGTGGAAGCCGTGGCGGTGCGCGAAGATTGGCGCGGCCAAGGCCTGGCCACCGCCGTCATGGACGCGGTCGAACAGGTGCTGCGCGGCGCC	2	(AGly)Aac2-Ib:U41471:266-822:588_3
14	TACCAGCTCGGCGCCCTCAGTGCGTCCGACACAGCCAGAGGCATGTACCTCTCTCGCGGGTGGCTGCCGTGGCAGGGGCCGACCTCGGTGCTGCAGCCGGCCGGCGTGACGCGTACACCC	2	(AGly)Aac2-Ib:U41471:266-822:588_4
15	ACGCGTACACCCGAGGACGACGAGGGACTGTTCGTGCTGCCCGTCGGTCTCCCGGCGGGAATGGAACTCGACACCACAGCCGAGATCACCTGCGACTGGCGCGACGGGGACGTCTGGTAA	2	(AGly)Aac2-Ib:U41471:266-822:588_5
16	GTGCACACCCAGGTACACACGGCCCGCCTGGTCCACACCGCCGATCTTGACAGCGAGACCCGCCAGGACATCCGTCAGATGGTCACCGGCGCGTTTGCCGGTGACTTCACCGAGACCGAC	2	(AGly)Aac2-Ic:U72714:373-918:546_1
17	TGGGAGCACACGCTGGGTGGGATGCACGCCCTGATCTGGCATCACGGGGCGATCATCGCGCATGCCGCGGTGATCCAGCGGCGACTGATCTACCGCGGCAACGCGCTGCGCTGCGGGTAC	2	(AGly)Aac2-Ic:U72714:373-918:546_2
18	GTCGAAGGCGTTGCGGTGCGGGCGGACTGGCGGGGCCAACGCCTGGTGAGCGCGCTGTTGGACGCCGTCGAGCAGGTGATGCGCGGCGCTTACCAGCTCGGAGCGCTCAGTTCCTCGGCG	2	(AGly)Aac2-Ic:U72714:373-918:546_3
19	CGGGCCCGCAGACTGTACGCCTCACGCGGCTGGCTGCCCTGGCACGGCCCGACATCGGTACTGGCACCAACCGGTCCAGTCCGTACACCCGATGACGACGGAACGGTGTTCGTCCTGCCC	2	(AGly)Aac2-Ic:U72714:373-918:546_4
20	CCAACCGGTCCAGTCCGTACACCCGATGACGACGGAACGGTGTTCGTCCTGCCCATCGACATCAGCCTGGACACCTCGGCGGAGCTGATGTGCGATTGGCGCGCGGGCGACGTCTGGTAA	1	(AGly)Aac2-Ic:U72714:373-918:546_5
21	GTGCTCACCCAGCATGTCAGTGAGGCTCGCACGCGCGGTGCGATCCACACCGCGCGTCTGATCCACACCTCCGATCTGGACCAGGAAACCCGCGACGGCGCGCGCCGCATGGTGATCGAG	2	(AGly)Aac2-Id):U72743:386-1018:533_1
22	GCGTTCCGCGATCCGTCCGGAGACAGTGATTTCACCGACGATTTCACCGACGACGACTGGGACCACGCGCTCGGCGGCATGCACGCGCTGATCTCTCACCACGGTGCGCTCATCGCGCAC	2	(AGly)Aac2-Id):U72743:386-1018:533_2
23	GGCGCCGTCGTCCAACGTCGGTTGATGTACCGGGGACCCGACGGTAGAGGTCACGCGCTGCGCTGCGGTTACGTCGAGGCCGTCGCGGTGCGCGAGGACCGGCGGGGCGACGGTCTGGGC	2	(AGly)Aac2-Id):U72743:386-1018:533_3
24	ACCGCCGTGCTCGACGCGCTCGAGCAGGTGATCCGCGGCGCCTATCAGATCGGCGCGCTGAGCGCGTCGGACATCGCCCGGCCGATGTACATTGCCAGGGGCTGGCTGTCGTGGGAGGGT	2	(AGly)Aac2-Id):U72743:386-1018:533_4
25	CCGACATCGGTGCTGACCCCCACCGAGGGCATCGTTCGCACCCCTGAGGACGACCGGTCGCTGTTCGTCCTGCCGGTCGATCTCCCGGACGGCCTCGAGTTGGACACCGCGCGCGAGATC	2	(AGly)Aac2-Id):U72743:386-1018:533_5
26	GTTCGCACCCCTGAGGACGACCGGTCGCTGTTCGTCCTGCCGGTCGATCTCCCGGACGGCCTCGAGTTGGACACCGCGCGCGAGATCACGTGCGACTGGCGCTCCGGCGACCCCTGGTGA	2	(AGly)Aac2-Id):U72743:386-1018:533_6
27	ATGGATACCCACCACGTACATACCGCCCGCCTGGTTCATACCGCCGATCTCGACGGCGAGACTCTCCGGCGCCTCCAGCAGATGGTCACCGACGCTTTCGCCGGAGACTTCGACGAGACC	1	(AGly)Aac2-Ie:NC_011896:3039059-3039607:549_1
28	TACCTCGAAGGTGTCGCGGTACGGAAGGACTGCCGGGGCCGCGGACTTGTACATGCGCTGCTGGACGCTATCGAGCAAGTGATACGCGGCGCCTATCAATTCGGTGCCTTGAGTTCCTCG	1	(AGly)Aac2-Ie:NC_011896:3039059-3039607:549_3
29	GACCGAGCCCGTCGGGTGTATATGTCGCGCGGGTGGTTACCATGGCTCGGCCCGACGTCAGTGCTGGCTCCTACCGGTGTGATCCGTACGCCCGATGATGACGGCTCGGTGTTTGTCCTT	1	(AGly)Aac2-Ie:NC_011896:3039059-3039607:549_4
30	ATGGGCATCATTCGCACATGTAGGCTCGGTCCGGACCAAGTGCAATCCATGCGGGCTGCTCTTGATCTCTTCGGTCGTGAGTTCGGAGACGTAGCCAGCTACTCCCAACATCAGCCGGAC	1	(AGly)Aac3-I:AJ877225:5293-5757:465_1
31	TCCGATTACCTCGCGAAATTGCTCCACAGCAGGACATTCATCGCGCTTGCCGCGTTCGACCAAGAATCGGTTGTTGGCGCTCTTGCCGCCTACGTTTTGCCAAAGTTTGAGCAAGCACGT	1	(AGly)Aac3-I:AJ877225:5293-5757:465_2
32	AGCGAGATCTACATCTATGATCTCGCAGTCTCCGGCGAGCACCGGCGGCAAGGCATAGCCACCGCGCTCATCAATCTCCTCAAGCAAGAGGCCAATGCGCTTGGTGCTTACGTGATCTAT	1	(AGly)Aac3-I:AJ877225:5293-5757:465_3
33	GCTTACGTGATCTATGTGCAAGCTGACTACGGTGACGATCCCGCAGTGGCCCTCTACACAAAGTTGGGCATACGGGAAGACGTCATGCACTTTGATATCGACCCAAGTACCGCCACCTAA	1	(AGly)Aac3-I:AJ877225:5293-5757:465_4
34	ATGACCGATTTGAATATCCCGCATACACACGCGCACCTTGTAGACGCATTTCAGGCGCTCGGCATCCGCGCGGGGCAGGCGCTCATGCTGCACGCATCCGTTAAAGCAGTGGGCGCGGTG	1	(AGly)Aac-IIIa:X55652:1124-1939:816_1
35	ATGGGCGGCCCCAATGTGATCTTGCAGGCGCTCATGGATGCGCTCACGCCCGACGGCACGCTGATGATGTATGCGGGATGGCAAGACATCCCCGACTTTATCGACTCGCTGCCGGACGCG	1	(AGly)Aac-IIIa:X55652:1124-1939:816_2
36	CTCAAGGCCGTGTATCTTGAGCAGCACCCACCCTTTGACCCCGCCACCGCCCGCGCCGTGCGCGAAAACAGCGTGCTAGCGGAATTTTTGCGCACATGGCCGTGCGTGCATCGCAGCGCA	1	(AGly)Aac-IIIa:X55652:1124-1939:816_3
37	AACCCCGAAGCCTCTATGGTGGCGGTAGGCAGGCAGGCCGCTTTGCTGACCGCTAATCACGCGCTGGATTATGGCTACGGAGTCGAGTCGCCGCTGGCTAAACTGGTGGCAATAGAAGGA	1	(AGly)Aac-IIIa:X55652:1124-1939:816_4
38	TACGTGCTGATGCTTGGCGCGCCGCTGGATACCATCACACTGCTGCACCACGCGGAATATCTGGCCAAGATGCGCCACAAGAACGTGGTCCGCTACCCGTGCCCGATTCTGCGGGACGGG	1	(AGly)Aac-IIIa:X55652:1124-1939:816_5
39	CGCAAAGTGTGGGTGACCGTTGAGGACTATGACACCGGTGATCCGCACGACGATTATAGTTTTGAGCAAATCGCGCGCGATTATGTGGCGCAGGGCGGCGGCACACGCGGCAAAGTCGGT	1	(AGly)Aac-IIIa:X55652:1124-1939:816_6
40	GGCGGCACACGCGGCAAAGTCGGTGATGCGGATGCTTACCTGTTCGCCGCGCAGGACCTCACACGGTTTGCGGTGCAGTGGCTTGAATCACGGTTCGGTGACTCAGCGTCATACGGATAG	1	(AGly)Aac-IIIa:X55652:1124-1939:816_7
41	ATGGTCCATGCCGCCGTCAGCAGGGTCGGCCGCCTGCTCGATGGCCCCGACACCATCATCGCCGCCCTGCGCGATACCGTCGGCCCGGGCGGTACCGTTCTCGCCTATGCCGATTGGGAG	2	(AGly)Aac3-IIIb:L06160:984-1721:861_1
42	GCACGATACGAGGACCTGGTCGACGACGCGGGCCGCGTGCCTCCGGAATGGCGCGAACATGTCCCACCCTTCGACCCGCAGCGCTCGCGTGCGATCCGCGACAATGGTGTGCTGCCGGAA	2	(AGly)Aac3-IIIb:L06160:984-1721:861_2
43	TTCCTGCGGACCACGCCCGGCACGCTCCGCAGCGGCAACCCCGGCGCCTCGCTCGTCGCGCTCGGGGCGAAGGCGGAGTGGTTCACTGCCGACCACCCGCTCGACTACGGCTATGGCGAG	2	(AGly)Aac3-IIIb:L06160:984-1721:861_3
44	GGCTCGCCGCTGGCCAAGCTGGTCGAGGCCGGCGGCAAGGTGCTGATGCTTGGGGCGCCGCTCGACACGCTGACCCTGCTGCACCATGCCGAGCATCTGGCTGATATCCCCGGCAAGCGG	2	(AGly)Aac3-IIIb:L06160:984-1721:861_4
45	ATCAAGCGGATCGAGGTGCCGTTCGCGACACCTACAGGCACGCAATGGCGCATGATCGAGGAGTTCGACACCGGCGATCCGATCGTCGCAGGGCTGGCCGAGGACTATTTCGCGGGAATC	1	(AGly)Aac3-IIIb:L06160:984-1721:861_5
46	GTGACCGAATTCCTCGCCAGCGGCCAGGGTCGGCAAGGGTTGATCGGCGCCGCTCCCTCGGTGCTGGTCGATGCCGCGGCGATCACCGCCTTCGGCGTCACCTGGCTCGAAAAACGGTTC	2	(AGly)Aac3-IIIb:L06160:984-1721:861_6
47	ATGTTCTCTCGTTGGTCGAAACCTCTCGTGCTTGCCGCCGTGACCCGCGCCTCGCTCGCCGCTGATCTCGCCGCGCTTGGCCTTGCCGCGGGCGATGCGGTCATGGTCCATGCCGCCGTC	2	(AGly)Aac(3)-IIIc:L06161:106-945:861_1
48	AGCAAGGTCGGCCGCCTGCTCGACGGTCCCGACACGATCATCGCCGCTCTGTCCGACGCCGGTCGGCCTGCCGGCACCATCCTCGCCTATGCCGATTGGGAAGCGCGCTACGAGGACCTC	2	(AGly)Aac(3)-IIIc:L06161:106-945:861_2
49	GTGGACGAGGACGGCCGCGTGCCGCAGGAATGGCGCGAGCACATCCCACCCTTCGATCCGCGGCGCTCACGCGCGATCCGCGACAATGGCGTGCTTCCGGAATTCCTGCGGACGACACCG	2	(AGly)Aac(3)-IIIc:L06161:106-945:861_3
50	GGTGCGTTGCGCAGCGGCAATCCCGGCGCCTCGATGGTCGGGCTCGGCGCCAGAGCGGAATGGTTCACCGCAGACCATCCCCTCGACTACGGCTATGGCGAGGGTTCGCCGCTGGCCAGG	2	(AGly)Aac(3)-IIIc:L06161:106-945:861_4
51	CCGCTGGCGACGCCGACCGGCACGCAATGGCGCATGATCGAGGAATTCGATACCGGCGATCCGATCGTCGAAGGTTTGGCCGAGGACTACTTCGCCGAGATCGTGACGGCGTTCCTTGCC	1	(AGly)Aac(3)-IIIc:L06161:106-945:861_6
52	GGCGGCCGAGGACGGCAGGGCTTGATCGGCACCGCGCCATCCGTGCTGGTCGATGCTGCCGCAATCACGGCTTTCGGCGTCGCCTGGCTGGAATCGCGCTTCGGCTCGCCCTCATCCTGA	2	(AGly)Aac(3)-IIIc:L06161:106-945:861_7
53	ATGCATACGCGGAAGGCAATAACGGAGGCAATTCGAAAACTCGGAGTCCAAACCGGTGACCTGTTGATGGTGCATGCCTCACTTAAAGCGATTGGTCCGGTCGAAGGAGGAGCGGAGACG	1	(AGly)Aac3-IIa:X51534:91-951:861_1
54	GTCGTTGCCGCGTTACGCTCCGCGGTTGGGCCGACTGGCACTGTGATGGGATACGCGTCGTGGGACCGATCACCCTACGAGGAGACTCTGAATGGCGCTCGGTTGGATGACAAAGCCCGC	1	(AGly)Aac3-IIa:X51534:91-951:861_2
55	CGTACCTGGCCGCCGTTCGATCCCGCAACGGCCGGGACTTACCGTGGGTTCGGCCTGCTGAATCAATTTCTGGTTCAAGCCCCCGGCGCGCGGCGCAGCGCGCACCCCGATGCATCGATG	2	(AGly)Aac3-IIa:X51534:91-951:861_3
56	GTCGCGGTTGGTCCGCTAGCTGAAACGCTGACGGAGCCTCACGAACTCGGTCACGCCTTGGGGGAAGGGTCGCCCGTCGAGCGGTTCGTCCGCCTTGGCGGGAAGGCCCTGCTGTTGGGT	2	(AGly)Aac3-IIa:X51534:91-951:861_4
57	GCGCCGCTAAACTCCGTTACCGCATTGCACTACGCCGAGGCGGTTGCGGATATCCCCAACAAACGATGGGTGACGTATGAGATGCCGATGCTTGGAAGAAACGGTGAAGTCGCCTGGAAA	1	(AGly)Aac3-IIa:X51534:91-951:861_5
58	ACGGCATCAGAATACGATTCAAACGGCATTCTCGATTGCTTTGCTATCGAAGGAAAGCCGGATGCGGTCGAAACTATAGCAAATGCTTACGTGAAGCTCGGTCGCCATCGAGAAGGTGTC	1	(AGly)Aac3-IIa:X51534:91-951:861_6
59	GTGGGCTTTGCTCAGTGCTACCTGTTCGACGCGCAGGACATCGTGACGTTCGGCGTCACCTATCTTGAGAAGCACTTCGGAGCCACTCCGATCGTGCCAGCACACGAAGCCGCCCAGCGC	1	(AGly)Aac3-IIa:X51534:91-951:861_7
60	ATGAACACGATCGAATCGATCACGGCGGACCTGCACGGACTGGGCGTCCGGCCCGGCGACCTGATCATGGTCCATGCATCGCTGAAAGCCGTCGGCCCGGTCGAGGGAGGTGCGGCCTCG	2	(AGly)Aac3-Vb:M97172:656-1465:810_1
61	GTGGTGTCGGCCCTTCGCGCCGCGGTCGGGTCCGCAGGGACCCTGATGGGTTATGCCTCATGGGACCGCTCGCCCTATGAGGAGACGCTGAACGGCGCGCGGATGGACGAAGAACTGCGC	2	(AGly)Aac3-Vb:M97172:656-1465:810_2
62	CGCCGGTGGCCACCCTTCGATCTGGCCACATCCGGTACCTATCCCGGCTTCGGCCTGCTCAACCGGTTTCTGCTTGAGGCGCCCGACGCACGGCGCAGCGCGCATCCCGACGCCTCCATG	2	(AGly)Aac3-Vb:M97172:656-1465:810_3
63	GTCGCGGTCGGCCCCCTTGCCGCCACGCTGACAGAGCCGCACCGGCTTGGGCAGGCGCTGGGCGAAGGCTCGCCGCTGGAGCGCTTCGTCGGGCATGGCGGAAAGGTCCTGCTTCTGGGA	2	(AGly)Aac3-Vb:M97172:656-1465:810_4
64	GCGCCGCTCGACTCCGTCACCGTGCTGCATTACGCCGAGGCCATCGCCCCCATCCCGAACAAACGCCGCGTGACCTATGAAATGCCGATGCTCGGCCCGGATGGCAGGGTCCGATGGGAG	2	(AGly)Aac3-Vb:M97172:656-1465:810_5
65	CTGGCCGAGGATTTCGACAGCAACGGCATTCTCGATTGCTTCGCGGTCGATGGGAAGCCGGATGCCGTCGAGACGATCGCCAAGGCTTATGTCGAACTGGGCCGGCATCGGGAAGGCATC	1	(AGly)Aac3-Vb:M97172:656-1465:810_6
66	GTCGAACTGGGCCGGCATCGGGAAGGCATCGTCGGTCGCGCACCCTCCTATCTGTTTGAAGCGCAGGATATCGTCTCGTTCGGCGTCACCTATCTCGAACAGCATTTCGGCGCGCCCTGA	1	(AGly)Aac3-Vb:M97172:656-1465:810_7
67	CTGTTCGACGCGCAGGACATCGTGACGTTCGGCGTCACCTATCTTGAGAAGCATTTCGGAACCACTCCGATCGTGCCAGCACACGAAGTCGCCGAGTGCTCTTGCGAGCCTTCAGGTTAG	1	(AGly)Aac3-IIc:X54723:819-1679:861_8
68	GTGCAATACGAATGGCGAAAAGCCGAGCTCATCGGTCAGCTTCTCAACCTTGGGGTTACCCCCGGCGGTGTGCTGCTGGTCCACAGCTCCTTCCGTAGCGTCCGGCCCCTCGAAGATGGG	1	(AGly)Aac)-IVa:X01385:244-1029:786_1
69	CCACTTGGACTGATCGAGGCCCTGCGTGCTGCGCTGGGTCCGGGAGGGACGCTCGTCATGCCCTCGTGGTCAGGTCTGGACGACGAGCCGTTCGATCCTGCCACGTCGCCCGTTACACCG	2	(AGly)Aac)-IVa:X01385:244-1029:786_2
70	GACCTTGGAGTTGTCTCTGACACATTCTGGCGCCTGCCAAATGTAAAGCGCAGCGCCCATCCATTTGCCTTTGCGGCAGCGGGGCCACAGGCAGAGCAGATCATCTCTGATCCATTGCCC	1	(AGly)Aac)-IVa:X01385:244-1029:786_3
71	CTGCCACCTCACTCGCCTGCAAGCCCGGTCGCCCGTGTCCATGAACTCGATGGGCAGGTACTTCTCCTCGGCGTGGGACACGATGCCAACACGACGCTGCATCTTGCCGAGTTGATGGCA	1	(AGly)Aac)-IVa:X01385:244-1029:786_4
72	AAGGTTCCCTATGGGGTGCCGAGACACTGCACCATTCTTCAGGATGGCAAGTTGGTACGCGTCGATTATCTCGAGAATGACCACTGCTGTGAGCGCTTTGCCTTGGCGGACAGGTGGCTC	1	(AGly)Aac)-IVa:X01385:244-1029:786_5
73	AAGGAGAAGAGCCTTCAGAAGGAAGGTCCAGTCGGTCATGCCTTTGCTCGGTTGATCCGCTCCCGCGACATTGTGGCGACAGCCCTGGGTCAACTGGGCCGAGATCCGTTGATCTTCCTG	1	(AGly)Aac)-IVa:X01385:244-1029:786_6
74	GACATTGTGGCGACAGCCCTGGGTCAACTGGGCCGAGATCCGTTGATCTTCCTGCATCCGCCAGAGGGCGGGATGCGAAGAATGCGATGCCGCTCGCCAGTCGATTGGCTGAGCTCATGA	1	(AGly)Aac)-IVa:X01385:244-1029:786_7
75	ATGGAAGAGATGAGCTTACTCAATCACTCCGGCGGTCCCGTTACCCGAAGCCGGATCAAGCATGACCTTGCTGATCTCGGTCTCAAAGACGGAGACGTGGTGATTTTCCACACCCGCATG	1	(AGly)Aac3-IXa:M55427:274-1119:846_1
76	TCTGCCATCGGGTACGTGGCTGGCGGAACGCAGACAATCATCGGCGCACTCCTCGACGTTGTGGGAGCCCGTGGAACCCTTATGGTGCCCTGTGGCTGGAACAACGCGCCTCCATATGAC	1	(AGly)Aac3-IXa:M55427:274-1119:846_2
77	TTCCTCGATTGGCCACGGGACTGGCAGGACGCCCTGCGAGCAGAGCATCCCGCGTACGACCCGGACCTCAGTGAGGCGGACTACAATAATGGTCGTCTCCCAGAAGCGCTGCCGCGCTGG	2	(AGly)Aac3-IXa:M55427:274-1119:846_3
78	CCTGGCGCGATCCGAAGTCGGCACCCCGACGCCAGTTTCGCAGCCCTGGGGCCGGCTGCAGCCGAACTGATGGCAGAGCATCCGTGGGACCATCCTCACGGACCCGACACCCCGCTAGCA	2	(AGly)Aac3-IXa:M55427:274-1119:846_4
79	CGGCTGATCGCCCATAGCGGCCGAGTCTTGTTACTTGGCGCTCCATTGGACACCATGACGCTGTTGCATCACGCTGAGGCGTTGGCCGACGTCCGCAGCAAACGGTTCGTGACCTACGAA	1	(AGly)Aac3-IXa:M55427:274-1119:846_5
80	CAACCGATCCTCGTTAACGGCCAGCGGGTGTGGCGACAATTCCGCGATATCGACTCTGAGGAAGGAGCGTTTGACTACTCGACGGTGCGCCGAGGGGTGGAGCCGTTCGAGGCCATTGCA	1	(AGly)Aac3-IXa:M55427:274-1119:846_6
81	CGGGACATGCTCTCGGCAGGAATCGGTCGTCAGGGCAGGGTCGGCGCCGCGGATAGCTACCTGTTTGACGCCGGGCCTGTCTTCAATTTTGCGATCAACTGGATCGAGGCCAAGCTGAAG	1	(AGly)Aac3-IXa:M55427:274-1119:846_7
82	ATGTTACGCAGCAGCAACGATGTTACGCAGCAGGGCAGTCGCCCTAAAACAAAGTTAGGTGGCTCAAGTATGGGCATCATTCGCACATGTAGGCTCGGCCCTGACCAAGTCAAATCCATG	1	(AGly)Aac3-I:X15852:1250-1783:534_1
83	CGGGCTGCTCTTGATCTTTTCGGTCGTGAGTTCGGAGACGTAGCCACCTACTCCCAACATCAGCCGGACTCCGATTACCTCGGGAACTTGCTCCGTAGTAAGACATTCATCGCGCTTGCT	1	(AGly)Aac3-I:X15852:1250-1783:534_2
84	GCCTTCGACCAAGAAGCGGTTGTTGGCGCTCTCGCGGCTTACGTTCTGCCCAGGTTTGAGCAGCCGCGTAGTGAGATCTATATCTATGATCTCGCAGTCTCCGGCGAGCACCGGAGGCAG	1	(AGly)Aac3-I:X15852:1250-1783:534_3
85	GGCATTGCCACCGCGCTCATCAATCTCCTCAAGCATGAGGCCAACGCGCTTGGTGCTTATGTGATCTACGTGCAAGCAGATTACGGTGACGATCCCGCAGTGGCTCTCTATACAAAGTTG	1	(AGly)Aac3-I:X15852:1250-1783:534_4
86	GCTGTGCTCGATCTCTTCGGCAAAGAGTTTGAGGACATTCCAACCTACTCTGATCGCCAGCCGACCAATGAGTATCTTGCCAATCTTCTGCACAGCGAGACGTTCATCGCGCTCGCTGCT	1	(AGly)Aac3-Ib:L06157:555-1085:531_2
87	TTTGACCGCGGAACAGCAATAGGTGGGCTCGCCGCCTACGTTCTACCCAAGTTCGAGCAAGCGCGAAGCGAGATCTACATTTATGACTTGGCAGTCGCTTCCAGCCATCGAAGGCTAGGA	1	(AGly)Aac3-Ib:L06157:555-1085:531_3
88	GTCGCAACTGCCCTGATTAGCCACCTGAAGCGTGTGGCGGTTGAACTTGGCGCGTATGTAATCTATGTGCAAGCAGACTACGGTGACGATCCGGCAGTCGCTCTCTACACAAAGCTTGGA	1	(AGly)Aac3-Ib:L06157:555-1085:531_4
89	ATGAGCATCATTGCAACCGTCAAGATCGGCCCTGACGAAATTTCAGCCATGAGGGCTGTGCTCGATCTCTTCGGCAAAGAGTTTGAGGACATTCCAACCTACTCTGATCGCCAGCCGACC	1	(AGly)Aac3-Ib-Aac6-Ib:AF355189:1435-2439:1005_1
90	AATGAGTATCTTGCCAATCTTCTGCACAGCGAGACGTTCATCGCGCTCGCTGCTTTTGACCGCGGAACAGCAATAGGTGGGCTCGCAGCCTACGTTCTACCCAAGTTCGAGCAAGCGCGA	1	(AGly)Aac3-Ib-Aac6-Ib:AF355189:1435-2439:1005_2
91	AGCGAGATCTACATTTATGACTTGGCAGTCGCTTCCAGCCATCGAAGGCTAGGAGTCGCAACTGCCCTGATTAGCCACCTGAAGCGTGTGGCGGTTGAACTTGGCGCGTATGTAATCTAT	1	(AGly)Aac3-Ib-Aac6-Ib:AF355189:1435-2439:1005_3
92	GTGCAAGCAGACTACGGTGACGATCCGGCAGTCGCTCTCTACACAAAGCTTGGAGTTCGGGAAGACGTCATGCACTTCGACATTGATCCATTGACCAACAGCAACGATTCCGTCACACTG	1	(AGly)Aac3-Ib-Aac6-Ib:AF355189:1435-2439:1005_4
93	CGCCTCATGACTGAGCATGACCTTGCGATGCTCTATGAGTGGGTAAATCGATCTCATATCGTCGAGTGGTGGGGCGGAGAAGAAGCACGCCCGACACTTGCTGACGTACAGGAACAGTAC	1	(AGly)Aac3-Ib-Aac6-Ib:AF355189:1435-2439:1005_5
94	TTGCCAAGCGTTTTAGCGCAAGAGTCCGTCACTCCATACATTGCAATGCTGAATGGAGAGCCGATTGGGTATGCCCAGTCGTACGTTGCTCTTGGAGGCGGGGACGGATGGTGGGAAGAA	1	(AGly)Aac3-Ib-Aac6-Ib:AF355189:1435-2439:1005_6
95	GAAACCGATCCAGGAGTACGCGGAATAGACCAGTCACTGGCGAATGCATCACAACTGGGCAAAGGCTTGGGAACCAAGCTGGTTCGAGCTCTGGTTGAGTTGCTGTTCAATGATCCCGAG	1	(AGly)Aac3-Ib-Aac6-Ib:AF355189:1435-2439:1005_7
96	GTCACCAAGATCCAAACGGACCCGTCGCCGAGCAACTTGCGAGCGATCCGATGCTACGAGAAAGCGGGGTTTGAGAGGCAAGGTACCGTAACCACCCCAGATGGTCCAGCCGTGTACATG	1	(AGly)Aac3-Ib-Aac6-Ib:AF355189:1435-2439:1005_8
97	ATCCGATGCTACGAGAAAGCGGGGTTTGAGAGGCAAGGTACCGTAACCACCCCAGATGGTCCAGCCGTGTACATGGTTCAAACACGCCAGGCATTCGAGCGAACACGCAGTGATGCCTAA	1	(AGly)Aac3-Ib-Aac6-Ib:AF355189:1435-2439:1005_9
98	ATGATCTCTACTCAAACCAAGATTACCCGCCTCAACTCTCAAGACGTTGGTGTAATGCGGGCAATGCTAGGCATGTTCGGCGAGGCTTTTGAGGACGCTGAGAACTATTGCCGCGCTCAA	1	(AGly)Aac3-Ic:AJ511268:1295-1765:471_1
99	CCAAGCGACAGTTACCTACAAGACTTACTGTGTGGCTCTGGCTTCATCGCAATCGCTGCGTTACAGGGGCAAGAGGTCATCGGTGGGCTCGCCGCGTATGTGCTCCCAAAGTTTGAACAA	1	(AGly)Aac3-Ic:AJ511268:1295-1765:471_2
100	CAGCGCAAAGAAATCTATATCTACGACTTAGGCGTGCAGGGAGCCTATCGCCGACGAGGCATCGCCACAGCCTTGATCAATGAACTCCAGCGTATCGCACATGATATTGGCGCTTATGTA	1	(AGly)Aac3-Ic:AJ511268:1295-1765:471_3
101	GCTTATGTAATTTTTGTCCAGGCTGACTATGGGGACGATCCTGCGGTAGCGCTCTACACAAAACTCGGTATCCGGGAGGACGTGATGCACTTTGACATAGAACCTCAACCTGCTGCCTAA	1	(AGly)Aac3-Ic:AJ511268:1295-1765:471_4
102	GTGTCAGTCGAAATCATCCATCTCACTGGAAACGATGTTGCGTTGTTGCAGTCAATAAATGCCATGTTCGGCGAGGCATTCAACGACCAAGATAGTTATGCCCGCAACAAGCCGTCATCA	1	(AGly)Aac3-Id:AB114632:104-580:477_1
103	AGCTATCTTCAAAAACTGCTTAGCACTTCTAGTTTTATTGCGTTGGCTGCGGTTGACGAGCAAAAAGTCATTGGCGCTATCGCCGCGTATGAGTTGCAAAAATTCGAGCAGCAAAGAAGC	1	(AGly)Aac3-Id:AB114632:104-580:477_2
104	GAGATTTATATCTACGATCTCGCTGTAGCGGCAACCCGCCGCAGAGAAGGCATAGCTACAGCTCTAATTAAAAAACTCAAGGCTATAGGCGCAGCGCGTGGAGCTTATGTGATTTACGTC	1	(AGly)Aac3-Id:AB114632:104-580:477_3
105	GTCCAAGCTGATAAAGGCGTAGAAGACCAACCAGCCATAGAGCTCTATAAAAAACTAGGAACCATCGAAGACGTATTTCATTTCGACATTGCGGTTGAGCAGAGTAAAAATCATGCCTAA	1	(AGly)Aac3-Id:AB114632:104-580:477_4
106	ATGCCATTAGAGATTAAACAAATCACTGAGAACGAGTTGTCGCAAATGGAAGCGCTGTCAGCTGTTTTTGGTGAAGTATTTTCAGATAAAGAAACTTACACCGAGAACAAGCCAAGTGCC	1	(AGly)Aac3-Ig:CP000282:2333620-2334096:477_1
107	GACTACGTGCGGTCACTTCTCAGCAGTGATTATTTCATTGCACTTGCGGCATTGGATGAAAGCAAGGTCATAGGAGGATTAGCGGCATACGAACTCAAAAAATTCGAGCAAGAACGCAGT	1	(AGly)Aac3-Ig:CP000282:2333620-2334096:477_2
108	GAAATTTACATTTATGACCTCGCAGTTATTGCTGCACACCGTCGAAAAGGTGTTGCAATAGCGCTAATTGAAAGGCTGAAAATAATTGCCGCGGAGCGAGGTGCCTACGTGATATATGTC	1	(AGly)Aac3-Ig:CP000282:2333620-2334096:477_3
109	GTCCAAGCTGACACCGGGCCAGAGGATAAGCCGGCTATCGAACTGTATTCAAAACTTGGAGTGCAGGAAGAGGTTCTGCATTTTGATATTGAGGTAAAAGGAAATCACGGCGTCACATAA	1	(AGly)Aac3-Ig:CP000282:2333620-2334096:477_4
110	ATGTCCGTGTCGATCAGGTGCCTGGGCCGATCCGACGTTTCCGTCCTGCGGCAGATGAACGCCTTGTTCGGGGATGCCTTCGACGATCCCGACACCTACCTGGGAGAGCCGCCGGACGAC	1	(AGly)Aac3-Ih:CP000490:509912-510370:459_1
111	GCCTATCTGAGCGGCCTTCTGGCCGGGGATCATCTCATCGCGCTGGCGGCCATGGACGGCGCCGTCGTCGTCGGCGGCCTGATCGCCTACGAGCTCGAGAAATTTGAGCGGGCGCGTTCG	2	(AGly)Aac3-Ih:CP000490:509912-510370:459_2
112	GAAATCTACATCTACGATCTTGCTGTCGCCGAGACCCACCGGCGCCAGGGCATAGCCACCGCGCTCATCGGTACCTTGCAACGGATCGCGGCCGAACGGGGCGCCTGGGTGGTTTACGTT	1	(AGly)Aac3-Ih:CP000490:509912-510370:459_3
113	GGCGCCTGGGTGGTTTACGTTCAGGCCGATTACGGGGATGAGCCGGCCATTGCCCTCTATACCGGGCTTGGAAAGCGCGAGGACGTCCTGCATTTCGACATTCCGGTCGATGCGGGATAG	1	(AGly)Aac3-Ih:CP000490:509912-510370:459_4
114	ATGATCGTCCGCCGCCTCGGCCCCGGCGACATCGCCGCAGTGCGCGCGCTGAACGCGGTCTATGGCGCCGCCTTCGACGACCCCGAAACCTATCGCGCCGACCGTCCCGACGACGCATGG	2	(AGly)Aac3-Ii:CP000356:638262-638720:459_1
115	CTGGCGCGCCAGCTTGGCCGCGAGGGGGTGATCGTGCTGGTCGCCGAACTGGACGGCAACATCGTCGGCGGCCTCACCGCCTATGAGCTACCGAAGCTTGAGGCGGCGCGCAGCGAAATC	2	(AGly)Aac3-Ii:CP000356:638262-638720:459_2
116	TATCTCTATGACCTCGCGGTCGATGCCGCGCACCGCCGCTGCGGTATCGCCACCGCGCTGATCGGGGAGCTTCAACATATCGCCGCCGAAACCGGCGCCTGGGCGGTGTTCGTCCAGGCC	2	(AGly)Aac3-Ii:CP000356:638262-638720:459_3
117	TGGGCGGTGTTCGTCCAGGCCGACCATGGCGACGACCCCGCGGTTGCGTTATACACCGGGCTCGGCGCGCGCGAGGATGTGATGCATTTCGACCTGCCCCCGCGACCGCGCGGCGCATAG	2	(AGly)Aac3-Ii:CP000356:638262-638720:459_4
118	ATGAGGACACTTAATAAAGATGAACATAATTATATCAAGCAAATAGCTAATATACATGAGACATTATTGTCGCAAGCAGAATCCAACTATAAATGTACTAAACTGAGTATTGCTCTTAGG	1	(AGly)Aac3-Ik:BX571856:765853-766296:444_1
119	TACGAGATGATATGTTCAAGATTAGAACATACAAATGATAAAATTTATATATATGAAAATGAAGGTCAATTAATAGCGTTTATTTGGGGACATTTTAGTAATGAAAAAAGTATGGTTAAC	1	(AGly)Aac3-Ik:BX571856:765853-766296:444_2
120	ATTGAACTGCTATATGTTGAACCACAATTTCGCAAACTGGGAATAGCTACGCAACTGAAGATTGCGCTTGAAAAATGGGCAAAAACTATGAATGCAAAGCGAATAAGCAGTACAATTCAT	1	(AGly)Aac3-Ik:BX571856:765853-766296:444_3
121	ACTATGAATGCAAAGCGAATAAGCAGTACAATTCATAAAAGTAATTTACCAATGATATCTTTGAATAAAGATTTAGGTTATCAAGTGAGTCATGTAAAAATGTATAAAGATATTGATTAG	1	(AGly)Aac3-Ik:BX571856:765853-766296:444_4
122	GTGGACGAGAAGGAACTGATCGAGCGCGCCGGCGGCCCCGTCACCCGCGGCCGGCTCGTGCGCGACCTCGAGGCACTCGGCGTCGGCGCCGGCGACACCGTCATGGTGCACACCCGCATG	2	(AGly)Aac8:M55426:466-1326:861_1
123	TCGGCGATCGGCTACGTCGTGGGCGGCCCGCAGACCGTGATCGACGCCGTCCGCGACGCCGTCGGCGCCGACGGCACCCTCATGGCCTACTGCGGCTGGAACGACGCCCCGCCCTACGAC	2	(AGly)Aac8:M55426:466-1326:861_2
124	CTCGCCGAGTGGCCCCCCGCGTGGCGGGAGGCCGCACGAGCCGAGTGGCCCGCCTACGACCCGCTGCTCAGCGAGGCCGACCGGGGCAACGGCCGGGTCCCCGAGGCCCTGCGCCACCAG	2	(AGly)Aac8:M55426:466-1326:861_3
125	CCCGGCGCGGTCCGCAGCCGGCACCCCGACGCGAGCTTCGTCGCGGTCGGGCCGGCCGCCCACCCGCTCATGGACGACCACCCCTGGGACGACCCGCACGGACCGGACAGCCCGCTCGCC	2	(AGly)Aac8:M55426:466-1326:861_4
126	CGGCTCGCCGGGGCCGGCGGACGGGTACTGCTGCTCGGCGCCCCGCTGGACACCCTGACGCTGCTGCACCACGCGGAGGCACGGGCCGAGGCCCCCGGCAAGCGGTTCGTCGCGTACGAG	2	(AGly)Aac8:M55426:466-1326:861_5
127	CAGCCCGTGACCGTCGGCGGGCGACGGGTCTGGCGGCGCTTCCGCGACGTCGACACCAGCCGAGGCGTTCCCTACGGGCGGGTGGTGCCCGAGGGGGTCGTGCCGTTCACCGTCATCGCC	2	(AGly)Aac8:M55426:466-1326:861_6
128	CAGGACATGCTCGCAGCCGGGATCGGCCGGACCGGCCGGGTCGCCGCCGCCCCCGTCCACCTCTTCGAGGCCGCCGACGTGGTCCGCTTCGGCGTCGAGTGGATCGAGAGCCGGATGGGG	2	(AGly)Aac8:M55426:466-1326:861_7
129	ATGGACGAACTCGCCTTGCTCAAGCGCTCCGACGGCCCGGTCACCCGGACCCGCCTCGCCCGGGACCTGACCGCGCTCGGCCTCGGCGACGGGGACACCGTGATGTTCCATACGCGGATG	2	(AGly)Aac3-VII:M22999:493-1359:867_1
130	TTCACCGACTGGCCGCAGACCTGGCAGGACGCCCGTCGGGCGGAGCACCCGGCGTACGACCCCGTGCTGAGCGAGGCTGACCACAACAACGGGCGCCTCCCGGAAGCGCTGCGCCGCCGG	2	(AGly)Aac3-VII:M22999:493-1359:867_3
131	CAGCCGATCCTCGTCGACGGGGAGCGGGTCTGGCGGCGGTTCCACGACATCGACTCGGAGGACGGGGCGTTCGACTACTCCGCCCTCGTGCCCGAGGGAACGGAAGCGTTCGAGATCATC	2	(AGly)Aac3-VII:M22999:493-1359:867_6
132	GGACGGGACATGCGTGCCGCGGGCATCGGCCGCAGGGGAACGGTCGGGGCGGCCGACAGCCATCTCTTCGAAGCCCGTGACGTGGTCGACTTCGGTGTGGCCTGGATGGAGGAGAAGCTG	2	(AGly)Aac3-VII:M22999:493-1359:867_7
133	GGCCGCAGGGGAACGGTCGGGGCGGCCGACAGCCATCTCTTCGAAGCCCGTGACGTGGTCGACTTCGGTGTGGCCTGGATGGAGGAGAAGCTGGGCCGGGAAAGGGGGCCCGGCGGATGA	2	(AGly)Aac3-VII:M22999:493-1359:867_8
134	ATGACTGATCCCCGCAAAAACGGCGATTTGCACGAACCCGCGACGGCACCCGCGACGCCCTGGTCCAAAAGCGAGCTGGTCCGGCAATTGCGCGACCTCGGCGTGCGCTCAGGCGATATG	1	(AGly)Aac3-VIa:M88012:193-1092:900_1
135	GTGATGCCGCATGTGTCGTTGCGCGCCGTCGGGCCGCTGGCGGACGGACCGCAGACACTTGTCGATGCGCTGATCGAGGCCGTCGGCCCCACCGGGAATATTCTCGCCTTCGTCTCGTGG	2	(AGly)Aac3-VIa:M88012:193-1092:900_2
136	CGCGATTCGCCCTATGAACAGACGCTGGGTCATGATGCGCCGCCCGCCGCCATCGCCCAAAGCTGGCCTGCGTTCGACCCCGACCATGCGCCCGCCTACCCCGGCTTTGGCGCGATCAAC	2	(AGly)Aac3-VIa:M88012:193-1092:900_3
137	GAATTTATCCGAACCTATCCGGGGTGTCGGCGCACGGCCCATCCCGACGCATCGATGGCGGCGATCGGGCCCGATGCGGCGTGGCTGGTGGCGCCGCACGAGATGGGCGCCGCTTATGGC	2	(AGly)Aac3-VIa:M88012:193-1092:900_4
138	CCCCGCTCGCCGATCGCGCGTTTTCTCGCCCACGCAGGAAAAATCCTGTCGATCGGCGCCGGGCCCGATGCAGTCACCGCGCTCCATTATGCCGAAGCGGTGGCGCGGATCGAGGGCAAG	2	(AGly)Aac3-VIa:M88012:193-1092:900_5
139	CGCCGCGTCACTTATTCGATGCCCTTACTGCGCGAAGGCAAGCGCGTCTGGGTCACCACGTCCGACTGGGATTCGAACGGCATCCTCGACGAATATGCCGCGCCCGACGGCCCCGACGCG	2	(AGly)Aac3-VIa:M88012:193-1092:900_6
140	GTCGAACGGATCGCCCGCGACTATCTCGCCCGCACCAGGGTTGCGCAAGGCCCGGTCGGCGGCGCGCAATCCCGGCTGATCGACGCGGCCGATATCGTTTCCTTCGGCATCGAATGGCTC	2	(AGly)Aac3-VIa:M88012:193-1092:900_7
141	GGCGCGCAATCCCGGCTGATCGACGCGGCCGATATCGTTTCCTTCGGCATCGAATGGCTCGAGGCGCGCCACGCCGCGCCAGCGGCGGCAGCGCTGAAGCCGAAACAACGCCGCGACTGA	2	(AGly)Aac3-VIa:M88012:193-1092:900_8
142	ATGGACGAGACGGAACTGCTGCGACGCTCCGACGGGCCCGTGACCCGGGACCGGATCCGGCACGACCTGGCCGCGCTCGGCCTCGTCCCGGGCGACACCGTGATGTTCCATACGCGGCTG	2	(AGly)Aac3-Xa:AB028210:2711-3565:855_1
143	TTCACCGACTGGCCTCCCGCCTGGCAGGAGGCCGTACGCGCCCACCACCCCGCGTTCGACCCGCGGACGAGCGAGGCCGAGCACGCCAACGGCCGCCTTCCGGAGGCCCTGCGCCGCAGA	2	(AGly)Aac3-Xa:AB028210:2711-3565:855_3
144	CCGGGGGCCGTACGCAGTCGCCACCCCGACGTGAGTCTCGCGGCGCTCGGCGCCTCGGCCCCCGCTCTGATGGACGCCCACCCCTGGGACGATCCGCACGGTCCCGGCAGCCCGCTGGCG	2	(AGly)Aac3-Xa:AB028210:2711-3565:855_4
145	CAGCCCATCGAGGTGGCGGGCGAGCGGGTCTGGCGCACCTTCCGGGACATCGACTCCGAGCACGGTGCGTTCGACTACTCCTCGGCCGTGCCCGAGGGGCAGGACCCCTTCGCGGTGATC	2	(AGly)Aac3-Xa:AB028210:2711-3565:855_6
146	GTCGGTTCCATGCTCGCCGCGGGCATCGGACGGGAGGGCTTCGTCGGGGCGGCCAGGAGCCGGCTGTTCGACGCCGCCCCGGCCGTCGAGTTCGGCGTCCGCTGGATCGAGGAGCACCTG	2	(AGly)Aac3-Xa:AB028210:2711-3565:855_7
147	ATGAAGTACTCTTTAAATCCAATCCGTCCCGAAGAATCACACGATTGGCTGCGCCTTCGAGATCTGCTTTGGGAAGCTGATGACCATGCGATAGAAATTGCGAGATTCTTTACTGGCGAG	1	(AGly)Aac6:DQ302723:81-482:402_1
148	CTAGAGGAAACGGTTGAAGTACTGATCGCACGCGACCTCGAAGGACGTGCGGTAGGGCACGTTGAGCTTTCCATCCGTGAAGACATAGATGGTCTGAATGGCGTCAAGACCGGATACATC	1	(AGly)Aac6:DQ302723:81-482:402_2
149	GAGGGGTTGTACGTTGATGTATTGCATCGCTCAAGCGGTCTGGTCAGGCAGTTTCTGAGAGCATCGGAACAATGGGCAAAAGATCAAGGCTGTAGCGCATTCGCATCTGATCGGCAAGAC	1	(AGly)Aac6:DQ302723:81-482:402_3
150	GTCAGGCAGTTTCTGAGAGCATCGGAACAATGGGCAAAAGATCAAGGCTGTAGCGCATTCGCATCTGATCGGCAAGACCGAGTAATCATCCACAGGCGGTTCTCCGGTGGCTCCGCCTAA	1	(AGly)Aac6:DQ302723:81-482:402_4
151	ATGTCCCCGAGCAAAACACCCGTTACCTTGCGCCTCATGACCGAGCGCGACCTACCGATGCTGCATGCATGGCTGAACCGGCCGCACATTGTCGAGTGGTGGGGTGGAGAAGAAGAACGC	1	(AGly)Aac6-32:EF614235:2247-2801:555_1
152	CCGACTCTTCATGAAGTGGTCAAACACTACCTGCCGAGGGTTTTGGCAGAAGAAGCCGTCACACCATACATCGCGATGTTGGGCGACGAACCCATCGGCTACGCTCAGTCATACGTCGCA	1	(AGly)Aac6-32:EF614235:2247-2801:555_2
153	CTCGGAAGCGGTGATGGATGGTGGGAGGATGAAACCGACCCAGGCGTACGAGGGATAGACCAATTCCTGTCGAACCATACACAGTTGAACCAGGGCCTAGGTACAAAGCTCGTCCAGGCA	1	(AGly)Aac6-32:EF614235:2247-2801:555_3
154	CTCGTTGAACTGCTGTTCTCAGATCCTACCGTGACGAAGATCCAAACCGACCCGGCGCCAAACAACCATCGAGCGATTCGCTGCTACGAGAAAGCTGGCTTTGTTCAGCAAAACGTCATC	1	(AGly)Aac6-32:EF614235:2247-2801:555_4
155	ATGGCGTATGAGTTCTGCGAAATAGGTGAATCAAACGAATATATTATTCTGGCGGCTAGAATCTTAACGAAATCATTCCTAGATATCGGTAATAATTCCTGGCCTGACATGAAAAGTGCT	1	(AGly)Aac6-33:GQ337064:1203-1757:555_1
156	ACTAAAGAAGTTGAAGAATGCATTGAGAAGCCAAACATATGTCTTGGAATACATGAAAATGAAAAATTGCTTGGATGGATTGGCCTTAGGCCCATGTACAAATTAACATGGGAATTACAT	1	(AGly)Aac6-33:GQ337064:1203-1757:555_2
157	CCCTTGGTAATAAGTACTCAATATCAGAATAAAGGTATTGGAAGACTTTTAATAAATGAATTAGAAAAAAAAGCAAAGCAAATTGGAATAATTGGAATAGTATTGGGAACTGACGATGAA	1	(AGly)Aac6-33:GQ337064:1203-1757:555_3
158	TACTTTAAAACTTCATTATCAGCTGTTGATCTTTACGGCGAAAATATTCTTGATGAGATAAGGACTATTAAAAACATAAAAAATCATCCGTACGAATTCTATCAAAAATGTGGGTATTCC	1	(AGly)Aac6-33:GQ337064:1203-1757:555_4
159	ATAAAAAATCATCCGTACGAATTCTATCAAAAATGTGGGTATTCCATTGTCGGAGTAATACCCGATGCAAATGGAAAAAGGAAGCCAGATATTTGGATGTGGAAGAAGATAAATGATTAG	1	(AGly)Aac6-33:GQ337064:1203-1757:555_5
160	ATACGCTGCTATGAGAAGGCAGGATTCGTGCGGGAGAAGATCATCACCACGCCTGACGGGCCGGCGGTTTACATGGTTCAAACACGACAAGCCTTCGAGAGAAAGCGCGGTGTTGCCTAA	1	(AGly)Aac6-IIa:M29695:707-1261:555_5
161	ATGCATCCCGGCGTTGTTACTCTGCGTCCGATGACCGAAGACGACATCGGTATGCTTCACGAATGGTTGAATCGGCCGCACATTGTCGAATGGTGGGGTGGTGAGCGGCCCTCGCTCGAA	1	(AGly)Aac6-IIb:L06163:532-1074:543_1
162	GAGGTGAAAGAGGACTATCGGCCCAGCGCGTTGGCCGAAGAAGGAGTGACGCCGTACATCGGTTTGCTTGACGGAACTCCATTCGCGTTCGCACAGTCGTACGTTGCGCTCGGGTCGGGT	1	(AGly)Aac6-IIb:L06163:532-1074:543_2
163	GGTGGATGGTGGGAGGAAGAGACCGATCCTGGTGTCCGCGGAATCGATCAATCAATCGCCGATTCCGGGCTTCTCGGAAGAGGTTACGGCACTCGGCTGGTGCAGGCGCTTGTTGATTTG	1	(AGly)Aac6-IIb:L06163:532-1074:543_3
164	CTGTTCGCCGACCCGCAGGTATCCAAGGTTCAGACGGACCCCTCCCCGAACAACATGCGCGCGATACGCTGCTATGAGAAGGCAGGCTTCCGGAAGGTCAAGGTCGTTTCAACACCGGAT	1	(AGly)Aac6-IIb:L06163:532-1074:543_4
165	ATACGCTGCTATGAGAAGGCAGGCTTCCGGAAGGTCAAGGTCGTTTCAACACCGGATGGGCCGGCCATGTACATGTTGCACGAGCGTCCGTTGGTGAACGGTTTGCGCAGTGCGGCCTAA	1	(AGly)Aac6-IIb:L06163:532-1074:543_5
166	ATGTCCGCCAACAATGCCGCAATAGTTCTACGAGTCATGGCCGAGAACGATCTGCCAATGCTCCATGCTTGGCTGAACCGCCCCCACATAGTCGAGTGGTGGGGCGGCGAGGATGAACGC	1	(AGly)Aac6-IIc:AF162771:62-643:582_1
167	CCAACTCTTGACGAAGTCTTAGAACACTATTCGCCCGAAGTTCTGGCAAAGCAAGCTGTAGTGCCTTACATCGCAATGCTAGATGACGAACCCATCGGCTACGCCCAATCCTACATCGCA	1	(AGly)Aac6-IIc:AF162771:62-643:582_2
168	CTTGGAAGTGGCGATGGATGGTGGGAAGACGAAACTGATCCAGGGGTCCGCGGGATTGACCAGTCTTTGGCTAATCCATCACAGTTAAACAAGGGGTTGGGTACAAAGCTCGTACGCTCG	1	(AGly)Aac6-IIc:AF162771:62-643:582_3
169	CTCGTTGAACTCCTGTTTAGCGACCCGGCCGTAACGAAAATCCAAACCGATCCATCTCCTAGCAACCATCGCGCCATTCGCTGCTACGAGAAGGCCGGGTTCGTTCAAGAAAAAAACATC	1	(AGly)Aac6-IIc:AF162771:62-643:582_4
170	GTTCAAGAAAAAAACATCCTCACACCTGACGGCCCTGCGGTGTACATGGTCCAAACACGCCAGGCGTTCGAAAGCCTGCGCACTGTTCAAAGCTTCAAAATCAAGGGGAAGTGGTCATGA	1	(AGly)Aac6-IIc:AF162771:62-643:582_5
171	ATGAATTATCAAATTGTGAATATTGCGGAATGCAGCAATTATCAGTTAGAAGCAGCAAATATACTAACAGAAGCGTTCAATGATCTTGGTAACAATTCATGGCCAGATATGACGAGTGCA	1	(AGly)Aac6-Ia:M18967:757-1314:558_1
172	ACAAAAGAAGTAAAAGAATGTATTGAGAGTCCAAACCTTTGTTTCGGTCTGCTAATAAATAACTCCTTAGTTGGCTGGATAGGCTTAAGGCCAATGTACAAGGAAACCTGGGAATTGCAT	1	(AGly)Aac6-Ia:M18967:757-1314:558_2
173	CCATTGGTTGTCAGACCAGATTATCAAAATAAAGGTATTGGCAAGATCCTGCTTAAGGAATTAGAAAACAGAGCTAGAGAGCAAGGTATTATTGGAATCGCTTTAGGAACAGATGATGAA	1	(AGly)Aac6-Ia:M18967:757-1314:558_3
174	TACTATAGAACAAGTCTCTCTTTAATAACTATAACAGAAGATAATATATTTGATTCAATAAAAAATATTAAAAATATTAATAAACATCCATATGAGTTTTATCAGAAGAATGGTTATTAT	1	(AGly)Aac6-Ia:M18967:757-1314:558_4
175	AATAAACATCCATATGAGTTTTATCAGAAGAATGGTTATTATATTGTTGGAATAATTCCAAATGCCAATGGTAAAAACAAACCAGATATTTGGATGTGGAAAAGTTTAATCAAAGAGTAA	1	(AGly)Aac6-Ia:M18967:757-1314:558_5
176	ATGGACATCAGGCAAATGAACAGAACCCATCTGGATCACTGGCGCGGATTGCGAAAACAGCTCTGGCCTGGTCACCCGGATGACGCCCATCTGGCGGACGGCGAAGAAATTCTGCAAGCC	1	(AGly)Aac6-Iaa:NC_003197:1707358-1707795:438_1
177	GATCATCTGGCATCATTTATTGCGATGGCAGACGGGGTGGCGATTGGCTTTGCGGATGCCTCAATCCGCCACGATTATGTCAATGGCTGTGACAGTTCGCCCGTGGTTTTCCTTGAAGGT	1	(AGly)Aac6-Iaa:NC_003197:1707358-1707795:438_2
178	ATTTTTGTTCTCCCCTCATTCCGTCAACGCGGCGTAGCGAAACAATTGATTGCAGCGGTGCAACGATGGGGAACGAATAAAGGGTGTCGGGAAATGGCCTCCGATACCTCGCCGGAAAAT	1	(AGly)Aac6-Iaa:NC_003197:1707358-1707795:438_3
179	AAAGGGTGTCGGGAAATGGCCTCCGATACCTCGCCGGAAAATACAATTTCCCAGAAAGTTCATCAGGCGTTAGGATTTGAGGAAACAGAGCGCGTCATTTTCTACCGAAAGCGTTGTTGA	1	(AGly)Aac6-Iaa:NC_003197:1707358-1707795:438_4
180	ATGATTAGAAAAGCAACTGTCCAAGATCCACCATTATTAGCTCGTCTAGCAATGAATGTATGGAAAGAAAGCAGTTTAAAAGAATTAGTAGCAGAATTCGAGCAGATGACTAAAAGTAAT	1	(AGly)3Aac6-Iad:AB119105:1-435:435_1
181	GATGCTGTGGCATTTATACTATTTATAGAGGATCAAGCTGTCGGGTTTGCTCAATGTCAATTGCGTCATGATTATGTTGAAGGGACGAATACGAGTCCTGTAGGCTATTTAGAAGGTATA	1	(AGly)3Aac6-Iad:AB119105:1-435:435_2
182	TTTGTCGAGAAAGAATTTCGTCACAGAGGATACGCGAGCGAACTATTGTTAAAATGCGAAGATTGGGTGAAAACAAAAGGCTGCCTTCAATTTGCTAGTGATTGTGAATTAGATAATATT	1	(AGly)3Aac6-Iad:AB119105:1-435:435_3
183	AAAGGCTGCCTTCAATTTGCTAGTGATTGTGAATTAGATAATATTGATAGCTTGGCTTTTCATCTCAAAGTAGGTTTTACTGAAGCAAATCGAATGATTTGTTTTACAAAGCAACTTTAA	1	(AGly)3Aac6-Iad:AB119105:1-435:435_4
184	ATGAAATACAACATTGTTAATATTAAAGATTCTGAAAAGTATATAACGCAAGCTGCAGAAATTCTATTTGATGTATTTTCACACATAAATTTCGATTCTTGGCCGTCACTCCAAAAGGCT	1	(AGly)3Aac6-Iae:AB104852:1935-2486:552_1
185	ACAGAAACTGTAATAGAATGTATTAGCGCCGAAAACATTTGTATTGGCATTTTAATAAACGATGAATTGTGTGGTTGGGTTGGATTAAGAGAAATGTATAAAAAAACTTGGGAACTACAT	1	(AGly)3Aac6-Iae:AB104852:1935-2486:552_2
186	CCAATGGTTATTAAGAAAAAACATCAAAATAAGGGATTTGGTAAAATACTAATTTTTGAAACAGAAAAGAAAGCGAAAGAAAGAAATTTAGAAGGAATTGTACTTGGAACAGACGATGAA	1	(AGly)3Aac6-Iae:AB104852:1935-2486:552_3
187	ACATTTAGAACTACATTATCAATGTCAGAATTAAATAATGAAAATATATTCCATGAAATTAAAAATATAAAAAATCTAAAAAATCATCCATTTGAATTTTATGAAAAATGTGGTTACAGT	1	(AGly)3Aac6-Iae:AB104852:1935-2486:552_4
188	AATCTAAAAAATCATCCATTTGAATTTTATGAAAAATGTGGTTACAGTATTATTGGTGTGATTCCTAATGCAAATGGGAAAAATAAACCTGATATATTAATGTGGAAAAATATAATGTAA	1	(AGly)3Aac6-Iae:AB104852:1935-2486:552_5
189	TTGGACTATTCAATATGCGATATAGCTGAATCAAATGAATTAATCCTTGAAGCAGCAAAGATTCTTAAGAAAAGCTTTCTTGATGTTGGAAATGAATCATGGGGAGATATTAAAAAAGCT	1	(AGly)Aac6-Iaf:AB462903:1200-1751:552_1
190	ATTGAAGAAGTTGAAGAATGTATAGAACATCCAAATATATGCTTGGGAATATGTCTGGATGATAAACTGATTGGCTGGACCGGATTAAGGCCGATGTACGATAAGACCTGGGAACTTCAT	1	(AGly)Aac6-Iaf:AB462903:1200-1751:552_2
191	CCCATGGTTATAAAAACTGAATATCAAGGCAAGGATTTTGGGAAAGTACTACTAAGAGAACTAGAGACGAGAGCGAAGGGTAGGGGAATTATCGGAATAGCTCTTGGAACTGATGATGAA	1	(AGly)Aac6-Iaf:AB462903:1200-1751:552_3
192	TATCAGAAAACTAGTTTGTCTATGATTGATATAAACGAACGAAATATCTTCGATGAAATCGAGAATATAAAGAACATTAATAATCATCCATATGAGTTTTATAAGAAATGTGGTTATATG	1	(AGly)Aac6-Iaf:AB462903:1200-1751:552_4
193	AACATTAATAATCATCCATATGAGTTTTATAAGAAATGTGGTTATATGATCGTTGGAATAATCCCTAATGCTAATGGAAAAAGGAAACCAGATATATGGATGTGGAAAGATATTAGCTAG	1	(AGly)Aac6-Iaf:AB462903:1200-1751:552_5
194	CCTTATGAATTTTATAAAAAATGTGGATATTGTATTATTGGTGTAATTCCAAACGCAAATGGGAAGAATAAGCCAGATATATTAATGTGGAAAAATATTATGGAAGAAAATTGCGGCTAA	1	(AGly)Aac6-Iai:EU886977:544-1110:567_5
195	ATGAGTATTCAACATTTCCAAACAAAGTTAGGCATCACAAAGTACAGCATCGTGACCAACAGCAACGATTCCGTCACACTGCGCCTCATGACTGAGCATGACCTTGCGATGCTCTATGAG	1	(AGly)Aac6-Ib:M21682:380-985:606_1
196	TGGCTAAATCGATCTCATATCGTCGAGTGGTGGGGCGGAGAAGAAGCACGCCCGACACTTGCTGACGTACAGGAACAGTACTTGCCAAGCGTTTTAGCGCAAGAGTCCGTCACTCCATAC	1	(AGly)Aac6-Ib:M21682:380-985:606_2
197	ATTGCAATGCTGAATGGAGAGCCGATTGGGTATGCCCAGTCGTACGTTGCTCTTGGAAGCGGGGACGGATGGTGGGAAGAAGAAACCGATCCAGGAGTACGCGGAATAGACCAGTTACTG	1	(AGly)Aac6-Ib:M21682:380-985:606_3
198	GCGAATGCATCACAACTGGGCAAAGGCTTGGGAACCAAGCTGGTTCGAGCTCTGGTTGAGTTGCTGTTCAATGATCCCGAGGTCACCAAGATCCAAACGGACCCGTCGCCGAGCAACTTG	1	(AGly)Aac6-Ib:M21682:380-985:606_4
199	ATGATCGTCATCTGCGACCACGACAACCTCGACGCCTGGCTGGCGCTGCGCACCGCGCTGTGGCCCTCCGGCTCGCCTGAAGATCACCGCGCGGAAATGCGCGAGATATTGGCTTCGCCG	2	(AGly)Aac6-Ic:M94066:1554-1994:441_1
200	CACCACACCGCGTTTATGGCGCGGGGGCTGGACGGCGCTTTCGTTGCCTTTGCCGAGGTCGCGCTGCGCTACGATTACGTCAACGGCTGCGAATCGTCGCCGGTGGCGTTTTTGGAAGGA	1	(AGly)Aac6-Ic:M94066:1554-1994:441_2
201	ATTTATACCGCCGAACGCGCCCGCCGCCAGGGCTGGGCCGCGCGCCTGATCGCGCAGGTGCAGGAGTGGGCGAAGCAACAGGGGTGCAGCGAGCTGGCGTCGGATACCGATATCGCCAAT	2	(AGly)Aac6-Ic:M94066:1554-1994:441_3
202	GGGTGCAGCGAGCTGGCGTCGGATACCGATATCGCCAATCTGGACTCCCAGCGCCTGCATGCGGCGCTGGGCTTTGCCGAAACGGAGCGAGTAGTGTTTTACCGCAAAACGCTGGGCTGA	1	(AGly)Aac6-Ic:M94066:1554-1994:441_4
203	ATGATCGAAGCGTGTCACTCCGTCGAATGCCCTGGCTGGCTGCAACTTCGTTTTCTCCTCTGGCCGCAAGATAGCGCCGACGAACACCTTGCTGAAATGGCAATCTTCGTGGCTGAGCCA	1	(AGly)Aac6-Id:X12618:905-1354:450_1
204	AATCGGTTCGCGCAGTTCATCGCTTACGACGAAGCGAACAAACCACTAGGCTTCGTTGAGGCTGCGCTCCGATCTGACTACGTAAACGGAACCAATTCGTCCCCAGTAGCGTTTCTTGAA	1	(AGly)Aac6-Id:X12618:905-1354:450_2
205	GGGGTCTATGTCTTACCGGAAGCACGGCGTCGCGGCATCGCTCATGCCTTGGTCGGTGCAGTCGAGATATGGGCTCGTAATCGGGCCTGTACCGAGTTCGCATCCGATGCATCAACTGAC	1	(AGly)Aac6-Id:X12618:905-1354:450_3
206	ACCGAGTTCGCATCCGATGCATCAACTGACAACCCGGAAAGCCATAGATTTCACCAGTCACTTGGGTTCAAAGAAACCGAGCGTGTCGTGTACTTCAGGAAGATGCTTGCGCCAGAATGA	1	(AGly)Aac6-Id:X12618:905-1354:450_4
207	ATGGATGAAGCTTCTTTGAGCATGTGGGTTGGGCTTCGAAGTCAGCTATGGCCAGACCATAGCTATGAAGATCATATTCTGGATAGCCAACACATTTTATCTTGTCCCGATAAATATGTT	1	(AGly)Aac6-If:X55353:279-713:435_1
208	TCATTCCTGGCAATAAATAACCAGAGTCAGGCAATAGCGTTTGCCGATGCCGCGGTTCGCCATGATTATGTGAATGGTTGTGAAAGCAGTCCGGTGGTTTATCTTGAAGGGATTTTTGTT	1	(AGly)Aac6-If:X55353:279-713:435_2
209	ATTCCGGAGCAGAGAGGCCATGGCGTTGCCAAACTACTGGTTGCAGCCGTACAGGATTGGGGAGTGGCGAAAGGTTGCACCGAGATGGCAAGCGATGCGGCTTTAGATAACCATATATCC	1	(AGly)Aac6-If:X55353:279-713:435_3
210	TGCACCGAGATGGCAAGCGATGCGGCTTTAGATAACCATATATCCTATCAAATGCATCAGGCTTTAGGCTTTGAAGAAACCGAACGCGTGGTATTTTTCAGAAAAAGAATAGCTGGTTAA	1	(AGly)Aac6-If:X55353:279-713:435_4
211	ATGAATATTAAACCTGCATCAGAAGCTTCACTCAAAGATTGGTTAGAATTAAGAAATAAATTGTGGAGTGATTCGGAAGCTTCTCATTTACAAGAGATGCATCAATTATTAGCCGAAAAA	1	(AGly)Aac6-Ig:L09246:544-981:438_1
212	TATGCCCTACAATTATTGGCCTATTCCGATCACCAAGCTATTGCGATGTTAGAAGCCTCAATTCGGTTTGAATATGTGAATGGGACTGAGACTTCTCCTGTGGGTTTTTTGGAAGGTATT	1	(AGly)Aac6-Ig:L09246:544-981:438_2
213	TACGTACTTCCGGCACATCGTCGCTCGGGCGTTGCAACGATGCTTATTCGACAGGCCGAAGTGTGGGCAAAACAATTTTCTTGCACTGAATTTGCATCTGATGCTGCATTGGACAATGTA	1	(AGly)Aac6-Ig:L09246:544-981:438_3
214	TCTTGCACTGAATTTGCATCTGATGCTGCATTGGACAATGTAATTAGTCATGCTATGCATCGTTCATTAGGTTTTCAAGAAACTGAAAAAGTCGTTTATTTTAGTAAAAAAATAGATTAA	1	(AGly)Aac6-Ig:L09246:544-981:438_4
215	ATGAATATTATGCCGATATCTGAATCACAATTATCAGATTGGTTAGCATTAAGATGCTTACTTTGGCCTGATCATGAAGATGTGCATTTACAGGAAATGCGCCAACTGATCACACAGGCA	1	(AGly)Aac6-Ih:L29044:352-792:441_1
216	CATCGTTTACAATTATTGGCTTATACCGACACCCAACAAGCAATTGCCATGTTGGAAGCTTCAATTCGGTATGAATATGTGAATGGCACACAAACATCGCCTGTGGCTTTTTTGGAAGGG	1	(AGly)Aac6-Ih:L29044:352-792:441_2
217	ATTTTTGTATTGCCTGAATATCGTCGTTCAGGTATCGCAACGGGGTTGGTTCAACAAGTGGAAATTTGGGCGAAACAGTTTGCATGTACAGAGTTTGCTTCGGATGCAGCGTTGGATAAT	1	(AGly)Aac6-Ih:L29044:352-792:441_3
218	GCATGTACAGAGTTTGCTTCGGATGCAGCGTTGGATAATCAGATCAGCCACGCCATGCATCAAGCACTCGGTTTTCATGAAACTGAACGTGTGGTGTATTTTAAGAAAAATATCGGCTAA	1	(AGly)Aac6-Ih:L29044:352-792:441_4
219	ATGATAATCAGTGAATTTGACCGTAATAATCCAGTATTGAAAGATCAGCTTTCTGATTTACTGAGACTGACTTGGCCGGAAGAATATGGAGACAGCTCGGCAGAAGAAGTAGAAGAAATG	1	(AGly)Aac6-Ii:L12710:169-717:549_1
220	ATGAATCCAGAACGAATCGCGGTAGCAGCGGTAGACCAAGATGAGTTAGTAGGATTTATTGGTGCAATCCCTCAATACGGTATCACAGGTTGGGAATTGCATCCATTAGTTGTAGAAAGC	1	(AGly)Aac6-Ii:L12710:169-717:549_2
221	TCCCGACGAAAGAACCAAATAGGTACTCGATTAGTCAATTACTTAGAAAAAGAAGTAGCTTCCAGAGGAGGAATCACGATTTATTTAGGTACGGATGATTTAGACCATGGAACAACGTTA	1	(AGly)Aac6-Ii:L12710:169-717:549_3
222	AGTCAAACGGACCTGTATGTGCATACATTTGATAAAGTGGCTTCCATCCAGAACCTTCGTGAACATCCGTATGAATTCTATGAAAAATTAGGTTATAAAATCGTAGGTGTCTTACCAAAT	1	(AGly)Aac6-Ii:L12710:169-717:549_4
223	TATGAATTCTATGAAAAATTAGGTTATAAAATCGTAGGTGTCTTACCAAATGCAAATGGCTGGGACAAACCGGATATTTGGATGGCAAAAACGATTATTCCTCGACCAGATTCTCAATAA	1	(AGly)Aac6-Ii:L12710:169-717:549_5
224	ATGAATATTATGCCTGTATCTGAATCCCTGATGGCAGATTGGTTAGGATTGAGAAAACTGCTCTGGCCTGATCATGACGAGGCACATTTACAGGAAATGCAGCGGCTACTTCAACAGACA	1	(AGly)Aac6-Ij:L29045:260-700:441_1
225	CAAAGCTTACAGCTACTCGCATATTCAGATACTCAACAAGCGATTGCCATGCTAGAAGCATCGATTCGATATGAATATGTAAATGGCACGCAAACTTCACCAGTTGCATTTCTTGAAGGG	1	(AGly)Aac6-Ij:L29045:260-700:441_2
226	ATTTATGTCCTTCCTGATTATCGGCGTTCAGGCATCGCAACACATCTGGTTCAACAAGTAGAAGCGTGGGCAAAACCGTTTGGATGTATTGAATTTGCCTCGGATGCAGCCCTCGATAAT	1	(AGly)Aac6-Ij:L29045:260-700:441_3
227	CATGCATTACAATTATTAGTCTATTCGGATGATCACGCGGTTGGCATGCTAGAAGCATCTATTCGGTATGAATATGTAAACGGGACAGAGACTTCTCCCGTGGCATTTCTAGAAGGCATT	1	(AGly)Aac6-Ik:L29510:369-806:438_2
228	ATGCTTAAGAAAAGCTTTCTTGATGCTGGAAATGAATCATGGGGAGATATTAAAAATGCTATTGAAGAAGTTGAAGAATGTATAGAACATCCAAATATATGCTTGGGAATATGTCTGGAT	1	(AGly)Aac6-IL:Z54241:530-1051:522_1
229	GATAAACTGATTGGATGGACCGGATTAAGGCCGATGTACGATAAGACCTGGGAACTTCATCCCATGGTTATAAAAACTGAATATCAAGGCAAGGGTTTTGGGAAAGTACTACTAAGAGAA	1	(AGly)Aac6-IL:Z54241:530-1051:522_2
230	CTAGAGACGAGAGCGAAGAGTAGGGGAATTATCGGAATAGCTCTTGGAACTGATGACGAATATCAGAAAACTAGTTTGTCTATGATTGATATAAACGAACGAAATATCTTCGATGAAATC	1	(AGly)Aac6-IL:Z54241:530-1051:522_3
231	AAGAAATGTGGTTATATGATCGTTGGAATAATCCCTAATGCTAATGGAAAAAGAAAACCAGATATATGGATGTGGCAGATATTAGCTAGGAAGAACAGCCCAACAATCGCTTCAACCTGA	1	(AGly)Aac6-IL:Z54241:530-1051:522_5
232	ATGTTGGAAAAAAAGCGAGTTTCCTTTCGCCCGATGAATGAGGATGATTTAGTTCTAATGTTAAAATGGCTGACAGATGACCGTGTTCTTGAATTCTACGACGGTAGAGATAAAAAACAT	1	(AGly)Aac6-Im:AF337947:1215-1751:537_1
233	ACACAGAAAACGATTCGTGAGCATTATACAGAGCAATGGGCGGATGAGATTTATCGAGTCATCATTGAATATGATACAATTCCTATCGGTTACGCACAAATATATAGAATTCAGGGGGAA	1	(AGly)Aac6-Im:AF337947:1215-1751:537_2
234	CTTTTCGACGAATATAATTACCATGAGACGGAAGAAAAGATTTATGCGATGGACCAATTTATCGGTGAGCCGGAATATTGGAATATGGGAATCGGTGCAGAATATTGCAGAGTAGTATGC	1	(AGly)Aac6-Im:AF337947:1215-1751:537_3
235	CAATATCTACGAACGGAAATGGATGCCGATGCGGTGATTCTTGACCCACGAAAAAATAATCTACGAGCAGTACGAGCATATCAGAAGGCAGGATTTAAAATAATTAAGGAACTTCCCGAA	1	(AGly)Aac6-Im:AF337947:1215-1751:537_4
236	AATCTACGAGCAGTACGAGCATATCAGAAGGCAGGATTTAAAATAATTAAGGAACTTCCCGAACATGAGCTACACGAGGGGAAAAAGGAAGATTGTGTGCTGATGGAATGGAGAGTGTAA	1	(AGly)Aac6-Im:AF337947:1215-1751:537_5
237	ATGAAAATCATGCCTGTAAGCGAGCCGTTCTTGGCCGACTGGCTGCAATTAAGAATATTACTCTGGCCTGATCATGAAGACGCGCATTTACTGGAAATGCGGCAGTTACTCGAACAACCA	1	(AGly)Aac6-Ir:AF031326:1-441:441_1
238	CATACCCTGCAATTATTAAGCTATAACGATCAGCAGCAAGCAGTTGCGATGCTGGAAGCGTCGATTCGATATGAATATGTGAATGGCCAGCAAAGCTCACCGGTGGCTTTTCTGGAAGGT	1	(AGly)Aac6-Ir:AF031326:1-441:441_2
239	ATTTATGTGTTGCCAGAATATCGACGTTTAGGTGTTGCTAGCACGTTGGTACAGCAGGTAGAACACTGGGCCAAGCAGTTTGCATGTACCGAATTTGCTTCAGATGCTGCGCTGGATAAT	1	(AGly)Aac6-Ir:AF031326:1-441:441_3
240	GATACTTTACAGTTATTGGTGTATTCGGAAACGCAACTTGCGATAGCAATGTTGGAAGCATCGATCCGACATGAATATGTGAATGGTACACAAACCTCACCCGTGGCTTTTCTTGAAGGG	1	(AGly)Aac6-Is:AF031327:1-441:441_2
241	GTGATCGCCAGCGCGCCCACGATCCGCCAGGCCACGCCGGCCGATGCGGCTGCATGGGCGCAGTTGCGTCTCGGCCTGTGGCCTGATGCCGATGATCCGCTGGAGGAGCTGACGCAGTCG	2	(AGly)Aac6-Iz:AF140221:390-851:462_1
242	CTGGCAGATGCCGAAGGTGCTGTGTTCTTGGCCTGTGCCGCGGATGGCGAGACGGTTGGTTTCGCTGAAGTGCGCCTGCGCCATGACTACGTGAACGGTACCGAGTCTTCGCCGGTGGGG	1	(AGly)Aac6-Iz:AF140221:390-851:462_2
243	TTCCTGGAGGGCTGGTACGTGCAGCCGCAGTGGCAAGGCAGCGGCGTCGGCCGCGCCCTGCTGGCGGCGGTGCAGGCGTGGACGCGCGATGCGGGCTGCCGCGAACTGGCTTCGGACAGT	2	(AGly)Aac6-Iz:AF140221:390-851:462_3
244	GAACTGGCTTCGGACAGTCGCGTGGAAGACGTGCAGGCTCACGCCGCGCATCGGGCCTGCGGCTTCGAAGAGACCGAACGGGTCGTCTATTTCCGCATGCCGCTGGAGCCATCGGCGTGA	2	(AGly)Aac6-Iz:AF140221:390-851:462_4
245	ATGAATATAGTTGAAAATGAAATATGTATAAGAACTTTAATAGATGATGATTTTCCTTTGATGTTAAAATGGTTAACTGATGAAAGAGTATTAGAATTTTATGGTGGTAGAGATAAAAAA	1	(AGly)Aac6-Aph2:M13771:304-1743:1440_1
246	TATACATTAGAATCATTAAAAAAACATTATACAGAGCCTTGGGAAGATGAAGTTTTTAGAGTAATTATTGAATATAACAATGTTCCTATTGGATATGGACAAATATATAAAATGTATGAT	1	(AGly)Aac6-Aph2:M13771:304-1743:1440_2
247	GAGTTATATACTGATTATCATTATCCAAAAACTGATGAGATAGTCTATGGTATGGATCAATTTATAGGAGAGCCAAATTATTGGAGTAAAGGAATTGGTACAAGATATATTAAATTGATT	1	(AGly)Aac6-Aph2:M13771:304-1743:1440_3
248	TTTGAATTTTTGAAAAAAGAAAGAAATGCTAATGCAGTTATTTTAGACCCTCATAAAAATAATCCAAGAGCAATAAGGGCATACCAAAAATCTGGTTTTAGAATTATTGAAGATTTGCCA	1	(AGly)Aac6-Aph2:M13771:304-1743:1440_4
249	GAACATGAATTACACGAGGGCAAAAAAGAAGATTGTTATTTAATGGAATATAGATATGATGATAATGCCACAAATGTTAAGGCAATGAAATATTTAATTGAGCATTACTTTGATAATTTC	1	(AGly)Aac6-Aph2:M13771:304-1743:1440_5
250	AAAGTAGATAGTATTGAAATAATCGGTAGTGGTTATGATAGTGTGGCATATTTAGTTAATAATGAATACATTTTTAAAACAAAATTTAGTACTAATAAGAAAAAAGGTTATGCAAAAGAA	1	(AGly)Aac6-Aph2:M13771:304-1743:1440_6
251	AAAGCAATATATAATTTTTTAAATACAAATTTAGAAACTAATGTAAAAATTCCTAATATTGAATATTCGTATATTAGTGATGAATTATCTATACTAGGTTATAAAGAAATTAAAGGAACT	1	(AGly)Aac6-Aph2:M13771:304-1743:1440_7
252	TTTTTAACACCAGAAATTTATTCTACTATGTCAGAAGAAGAACAAAATTTGTTAAAACGAGATATTGCCAGTTTTTTAAGACAAATGCACGGTTTAGATTATACAGATATTAGTGAATGT	1	(AGly)Aac6-Aph2:M13771:304-1743:1440_8
253	ACTATTGATAATAAACAAAATGTATTAGAAGAGTATATATTGTTGCGTGAAACTATTTATAATGATTTAACTGATATAGAAAAAGATTATATAGAAAGTTTTATGGAAAGACTAAATGCA	1	(AGly)Aac6-Aph2:M13771:304-1743:1440_9
254	ACAACAGTTTTTGAGGGTAAAAAGTGTTTATGCCATAATGATTTTAGTTGTAATCATCTATTGTTAGATGGCAATAATAGATTAACTGGAATAATTGATTTTGGAGATTCTGGAATTATA	1	(AGly)Aac6-Aph2:M13771:304-1743:1440_10
255	GATGAATATTGTGATTTTATATACTTACTTGAAGATAGTGAAGAAGAAATAGGAACAAATTTTGGAGAAGATATATTAAGAATGTATGGAAATATAGATATTGAGAAAGCAAAAGAATAT	1	(AGly)Aac6-Aph2:M13771:304-1743:1440_11
256	CAAGATATAGTTGAAGAATATTATCCTATTGAAACTATTGTTTATGGAATTAAAAATATTAAACAGGAATTTATCGAAAATGGTAGAAAAGAAATTTATAAAAGGACTTATAAAGATTGA	1	(AGly)Aac6-Aph2:M13771:304-1743:1440_12
257	ATGTACAGCATCGTGACCAACAGCACCGATTCCGTCACACTGCGCCTCATGACTGAGCATGACCTTGCGATGCTCTATGAGTGGCTAAATCGATCTCATATCGTCGAGTGGTGGGGCGGA	1	(AGly)AacA4:AF416297:2738-3304:567_1
258	GAAGAAGCACGCCCGACACTTGCTGACGTACAGGAACAGTACTTGCCAAGCGTTTTAGCGCAAGAGTCCGTCACTCCATACATTGCAATGCTGAATGGAGAGCCGATTGGGTATGCCCAG	1	(AGly)AacA4:AF416297:2738-3304:567_2
259	TCGTACGTTGCTCTTGGAAGCGGGGACGGATGGTGGGAAGAAGAAACCGATCCAGGAGTACGCGGAATAGACCAGTCACTGGCGAATGCATCACAACTGGGCAAAGGCTTGGGAACCAAG	1	(AGly)AacA4:AF416297:2738-3304:567_3
260	CTGGTTCGAGCTCTGGTTGAGTTGCTGTTCAATGATCCCGAGGTCACCAAGATCCAAACGGACCCGTCGCCGAGCAACTTGCGAGCGATCCGATGCTACGAGAAAGCGGGGTTTGAGAGG	1	(AGly)AacA4:AF416297:2738-3304:567_4
261	GTGAAAGAACAAGACGCTGCCGACTGGCTAGCGCTGCGGAATCTTCTTTGGCTCGCGGATGATCACGCCTCGGAGATTGAGCAGTACTTCTCTGGTGGACTTGAGGAGCCTGTAGAAGTG	1	(AGly)AacA29b:AY139599:768-1148:381_1
262	CTCATCGCACGTGATGCTACCGGCGCGGCTGTTGGGCATGTCGAACTCTCGATAAGACATGACTTGGAAGAACTCCAAGGAATCAAGACCGGCTACATCGAAGGCCTTTATGTGGCCCCA	1	(AGly)AacA29b:AY139599:768-1148:381_2
263	AGCCATCGATCAACAGACCTTGTGAAGCGTTTCTTGCGTGAGTCCGAGAAGTGGGCCCTAGAACAAGGGTGCAGCGCATTTGCCTCAGACAGAAGTGATCGGGTCATCACGCACCGCAAG	1	(AGly)AacA29b:AY139599:768-1148:381_3
264	ATGATTTATAACATAATTAACATTGCTGATTCTGAAAAGAACAAGGAAGACGCTGCACGAATTCTATATTCTGCATTTCGCGGAAAGGGAAAAGATGCTTGGCCTACATTAGATTCAGCT	1	(AGly)AacA43:HQ247816:639-1202:564_1
265	CGTGAAGAAATAGCAGAGTGCATAGCAAGTCCTAATATTTGCTTGGGCATAACCTTAGATGATCGCTTAGTAGGGTGGGGCGGACTTCGTCCCATGTATGAAACCACATGGGAATTGCAT	1	(AGly)AacA43:HQ247816:639-1202:564_2
266	CCCTTAGTAATAGATCCTGATTATCAAGGTAATGGATTAGGAAGACTGCTCCTATCAAAGATTGAGAGCACTGCAACCACAAATAGAATAATTGGTATAATGCTTGGAACAGATGATGAG	1	(AGly)AacA43:HQ247816:639-1202:564_3
267	ACATTGAGTACAAGTCTTTCAATGACTGATATAGATGAGTCTAATATTTTCCAAGAGATAAAAAATATAATTAATATAAAGAATCATCCATTTGAATTTTATAAAAAATGCGGGTACATC	1	(AGly)AacA43:HQ247816:639-1202:564_4
268	CATCCATTTGAATTTTATAAAAAATGCGGGTACATCATTGTCGGTATAGTACCTAACGCAAATGGGTATAGAAAACCTGACATTTGGATGTGGAAGAATCTAGAAAAGAAAAGTGGCTAA	1	(AGly)AacA43:HQ247816:639-1202:564_5
269	GTGAGGGCATCATTGGTGGCTAAAACAAAGTTAAACATCATGAGGGAAGCGGTGATCGCCGAAGTATCGACTCAACTATCAGAGGTAGTTGGCGTCATCGAGCGCCATCTCGAACCGACG	1	(AGly)AadA1-pm:JQ690540:7968-8798:831_1
270	TTGCTGGCCGTACATTTGTACGGCTCCGCAGTGGATGGCGGCCTGAAGCCACACAGTGATATTGATTTGCTGGTTACGGTGACCGTAAGGCTTGATGAAACAACGCGGCGAGCTTTGATC	1	(AGly)AadA1-pm:JQ690540:7968-8798:831_2
271	AACGACCTTTTGGAAACTTCGGCTTCCCCTGGAGAGAGCGAGATTCTCCGCGCTGTAGAAGTCACCATTGTTGTGCACGACGACATCATTCCGTGGCGTTATCCAGCTAAGCGCGAACTG	1	(AGly)AadA1-pm:JQ690540:7968-8798:831_3
272	CAATTTGGAGAATGGCAGCGCAATGACATTCTTGCAGGTATCTTCGAGCCAGCCACGATCGACATTGATCTGGCTATCTTGCTGACAAAAGCAAGAGAACATAGCGTTGCCTTGGTAGGT	1	(AGly)AadA1-pm:JQ690540:7968-8798:831_4
273	CCAGCGGCGGAGGAACTCTTTGATCCGGTTCCTGAACAGGATCTATTTGAGGCGCTAAATGAAACCTTAACGCTATGGAACTCGCCGCCCGACTGGGCTGGCGATGAGCGAAATGTAGTG	1	(AGly)AadA1-pm:JQ690540:7968-8798:831_5
274	CTTACGTTGTCCCGCATTTGGTACAGCGCAGTAACCGGCAAAATCGCGCCGAAGGATGTCGCTGCCGACTGGGCAATGGAGCGCCTGCCGGCCCAGTATCAGCCCGTCATACTTGAAGCT	1	(AGly)AadA1-pm:JQ690540:7968-8798:831_6
275	CTTGAAGCTAGACAGGCTTATCTTGGACAAGAAGAAGATCGCTTGGCCTCGCGCGCAGATCAGTTGGAAGAATTTGTTCACTACGTGAAAGGCGAGATCACCAAGGTAGTCGGCAAATAA	1	(AGly)AadA1-pm:JQ690540:7968-8798:831_7
276	ATGAGGGAAGCGGTGATCGCCGAAGTATCGACTCAACTATCAGAGGTAGTTGGCGTCATCGAGCGCCATCTCGAACCGACGTTGCTGGCCGTACATTTGTACGGCTCCGCAGTGGATGGC	1	(AGly)AadA1:M95287:3320-4111:792_1
277	GGCCTGAAGCCACACAGTGATATTGATTTGCTGGTTACGGTGACCGTAAGGCTTGATGAAACAACGCGGCGAGCTTTGATCAACGACCTTTTGGAAACGTCGGCTTCCCCTGGAGAGAGC	1	(AGly)AadA1:M95287:3320-4111:792_2
278	GAGATTCTCCGCGCTGTAGAAGTCACCATTGTTGTGCACGACGACATCATTCCGTGGCGTTATCCAGCTAAGCGCGAACTGCAGTTTGGAGAATGGCAGCGCAATGACATTCTTGCAGGT	1	(AGly)AadA1:M95287:3320-4111:792_3
279	ATCTTCGAGCCAGCCACGATTGACATTGATCTGGCTATCTTGCTGACAAAAGCAAGAGAACATAGCGTTGCCTTGGTAGGTCCAGCGGCGGAGGAACTCTTTGATCCGGTTCCTGAACAG	1	(AGly)AadA1:M95287:3320-4111:792_4
280	GATCTATTTGAGGCGCTAAATGAAACCTTAACGCTATGGAACTCGCCGCCCGACTGGGCTGGCGATGAGCGAAATGTAGTGCTTACGTTGTCCCGCATTTGGTACAGCGCAGTAACCGGC	1	(AGly)AadA1:M95287:3320-4111:792_5
281	AGAATCGCGCCGAAGGATGTCGCTGCCGACTGGGCAATGGAGCGCCTGCCGGCCCAGTATCAGCCCGTCATACTTGAAGCTAGACAGGCTTATCTTGGACAAGAAGAAGATCGCTTGGCC	1	(AGly)AadA1:M95287:3320-4111:792_6
282	ATGAGAAACACAGTGCCCGCCGAGATTTCGGTACAGTTATCACAGGCACTCAACGTCATCGAGCATCATCTGGGATCGACGTTGCTGGCCATGCATTTGTATGGCTCTGCACTCGACGGT	1	(AGly)AadA10:U37105:2807-3640:834_1
283	GGCCTGAAGCCATACAGTGACATTGATTTGCTGGTTACTGTGACCGCACGGCTCGATGAGAGTGTGCGGCAAGCTCTGTTCGTCGATCTCTTGGGGGTTTCCGTTTTCCCTGGTCAAAGC	1	(AGly)AadA10:U37105:2807-3640:834_2
284	ATCTTCGAGCCTGCGACAACCGATGTTGATCTAGCCATTCTGCTAACAAAAGCAAGGCAACATAGCCTTGCCTTGGCCGGTTCGGCTGCGGAAGATTTCTTCAACCCAGTCCCGGAAAGC	1	(AGly)AadA10:U37105:2807-3640:834_4
285	GATCTGTTCAAGGCACTGGCCGACACCCTGAAACTATGGAACTCACAGCCGGATTGGATAGGTGACGAGCGGAATGTAGTGCTTACTTTGTCTCGTATTTGGTACAGCGCAGCAACCGGC	1	(AGly)AadA10:U37105:2807-3640:834_5
286	TTGGCTTCGCTCACGGATCAGTTAGAGGCGTTTGTTCACTTCGTGAAGCATGAAGCCACTAAACTGCTTGGTGCCACGCCAATGATGTCTAAAACAAAGTTAGATGCACTAAGCACATAA	1	(AGly)AadA10:U37105:2807-3640:834_7
287	ATGACTAATAAGCCCCCTGAGTCGATTGCAGAACAAGTATCCGAGGCTCGATCAATTTTAGAAAATCATCTTGAAACTATTCAGGCGATTCACTTGTTTGGTTCCGCAGTAGATGGTGGA	1	(AGly)AadA14:AJ884726:540-1325:786_1
288	TTAAAGCCATTTAGTGATATCGACCTGTTGGTTACGGTGGGCACTCCTTTAAACGAGTCAACCAGAGCTGCATTGATGTCCGATTTGTTGGCGGTATCCGCTTTCCCTGGCACCGATTCA	1	(AGly)AadA14:AJ884726:540-1325:786_2
289	AAACGCCGTGCACTTGAGGTGACGGTGCTGACTCAGGAAGACGTAGTGCCGTGGCGATATCCAGCGAAACGGCAAATGCAATTTGGTGAATGGTTGCGTGATGATATCAATGCGAGGATT	1	(AGly)AadA14:AJ884726:540-1325:786_3
290	TTCGAGCCCGCACTGATGGATCATGACCTCGCCATCTTGCTGACGAAAGTGCGGCGACATAGCGTTGCCTTGTACGGCCCAGCTGCTCACGAATTTTTCGATGAAATTCCTGTCGTCGAT	1	(AGly)AadA14:AJ884726:540-1325:786_4
291	GTGCAGCGTTCGTTACTGGAAACATTGACACTCTGGACTACAGAGGCGGATTGGAAAGGGGATGAGAGAAACATCGTTCTCGCCTTGGTGCGTATCTGGTACACCGCAATGACCGGAGAG	1	(AGly)AadA14:AJ884726:540-1325:786_5
292	ATTACTTCTAAAGTTGCTGCAGCAGACTGGGCGCTTCAGCGTCTGCCTCGTGAGATCAAAAGCGTTGTTATTGCCGCAAGGGATGCGTATCTGGGGCTGGAAGCCGCAGATCTGGCAGCT	1	(AGly)AadA14:AJ884726:540-1325:786_6
293	GTTATTGCCGCAAGGGATGCGTATCTGGGGCTGGAAGCCGCAGATCTGGCAGCTTATCCGAAAGAACGGGCAGACCTTCGGAACCATATCCATTCTAGCGTGACGGCGAAACTGCAATAG	1	(AGly)AadA14:AJ884726:540-1325:786_7
294	GAAGCTCTCCGTGCCTTGGAAGTTACCATCGTCGTGTACGGCGATGTTGCTCCTTGGCGTTATCTAGCCAGACGGGAACTGCAATTCGGGGAGTGGCAGCGCAAGGACATTCTTGCGGGC	1	(AGly)AadA16:EU675686:3197-4042:846_3
295	TCACGCGCTGATCAGTTGACTGCGTTCATTTACTTTGTGAAGCACGAAGCCGCCAGTCTGCTCGGCTCCACGCCAATGATGTCTAACAGTTCATTCAAGCCGACGCCGCTTCGCGGCGCA	1	(AGly)AadA16:EU675686:3197-4042:846_7
296	GTGACCATCGAAATTTCGAACCAACTATCAGAGGTGCTAAGCGTCATTGAGCGCCATCTGGAATCAACGTTGCTGGCCGTGCATTTGTACGGCTCCGCAGTGGATGGCGGCCTGAAGCCA	1	(AGly)AadA2:X68227:66-945:780_1
297	TACAGCGATATTGATTTGTTGGTTACTGTGGCCGTAAAGCTTGATGAAACGACGCGGCGAGCATTGCTCAATGACCTTATGGAGGCTTCGGCTTTCCCTGGCGAGAGCGAGACGCTCCGC	1	(AGly)AadA2:X68227:66-945:780_2
298	ATGGGTGAATTCTTTCCTGCACAAATTTCCGAGCAGCTATCCCACGCTCGCGGGGTGATCGAGCGCCATCTGGCTGCAACGCTGGACACAATCCACCTGTTCGGATCTGCGCTCGATGGA	1	(AGly)AadA4:AY138986:1-798:789_1
299	GGGTTGAAGCCGGACAGCGACATCGACTTGCTCGTGACCGTCAGCGCCGCACCTAACGATTCGCTCCGGCAGGCACTAATGCTCGACCTGCTAAAAGTCTCATCACCGCCAGGCGATGGC	1	(AGly)AadA4:AY138986:1-798:789_2
300	GGACCATGGCGACCGCTGGAGGTGACTGTTGTCGCTCGAAGCGAAGTAGTGCCCTGGCGCTATCCGGCGATACGTGAGCTTCAGTTCGGTGAGTGGCTCCGCCACGACATCCTCTCCGGA	1	(AGly)AadA4:AY138986:1-798:789_3
301	ACGTTCGAGCCTTCCGTTCTGGATCACGATCTTGCGATTTTGCTGACCAAGGCGAGGCAACACAGCCTTGCTCTGCTAGGTCCATCCGCAGTCACGTTCTTCGAGCCGGTGCCGAACGAG	1	(AGly)AadA4:AY138986:1-798:789_4
302	CATTTTTCCAAGGCGCTTTTCGACACGATTGCCCAGTGGAATTCAGAGTCGGATTGGAAGGGTGACGAGCGGAACGTCGTTCTTGCTCTTGCTCGCATTTGGTACAGTGCTTCAACGGGT	1	(AGly)AadA4:AY138986:1-798:789_5
303	CTCATTGCTCCTAAGGACGTTGCTGCCGCATGGGTATCGGAGCGTTTGCCTGCCGAGCATCGGCCCATCATTTGCAAGGCACGCGCGGCGTACCTGGGTAGCGAGGACGACGACCTAGCA	1	(AGly)AadA4:AY138986:1-798:789_6
304	ATTTGCAAGGCACGCGCGGCGTACCTGGGTAGCGAGGACGACGACCTAGCAATGCGCGTCGAAGAGACGGCTGCGTTCGTTCGATATGCCAAAGCAACGATTGAGAGAATCTTGCGTTGA	1	(AGly)AadA4:AY138986:1-798:789_7
305	GCGGATCAGTTGGCGGCGTTCGTTCACTTCGTGAAACATGAAGCCACTAAATTGCTTAGTGCCATGCCAGTGATGTCTAACAATTCATTCAAGCCGACGCCGCTTCGCGGCGCGGCTTAA	1	(AGly)AadA6:AF140629:61-906:846_8
306	AAGATCGCGCCAAAGGATGTTGCTGCCACTTGGGCAATGGCACGCTTGCCAGCTCAACATCAGCCCATCCTGTTGAATGCCAAGCGGGCTTATCTTGGGCAAGAAGAAGATTATTTGCCC	1	(AGly)AadA7:AF224733:32-829:798_6
307	GCCAAGCGGGCTTATCTTGGGCAAGAAGAAGATTATTTGCCCGCTCGTGCGGATCAGGTGGCGGCGCTCATTAAATTCGTGAAGTATGAAGCAGTTAAACTGCTTGGTGCCAGCCAATGA	1	(AGly)AadA7:AF224733:32-829:798_7
308	ATGAAAGAAAGATATGGAACAGTATATAAAGGCTCTCAGAGGCTCATAGACGAGGAAAGTGGAGAAGTAATAGAGGTAGATAAGCTATACCGTAAACAAACGTCTGGTAACTTTGTAAAA	1	(AGly)AadC:V01282:225-701:477__1
309	GCGTATATCGTCCAATTAATAAGTATGTTAGATATGATAGGCGGTAAAAAGCTCAAGATTGTTAATTATATATTAGATAATGTACATCTAAGTAATAACACAATGATAGCAACTGTTAGA	1	(AGly)AadC:V01282:225-701:477__2
310	GAAATAGCAGAAGGAACAAATACAAGCACGAAAACCGTAAATACAACGCTTAAAATCTTAGAAGAAGGAAATATCATTAAAAGAAGAACTGGAGCATTAATGCTAAACCCAGAGCTACTC	1	(AGly)AadC:V01282:225-701:477__3
311	CTCATGAGAGGCGATGACCAAAAACAAAAATACCTCTTACTCGAATTTGGGAACTTTGAGCAAGAGGACGACCAAAAGCAAGAAAATGCTTTATCAGAATATTATTCTTTCAAGGAGTAG	1	(AGly)AadC:V01282:225-701:477__4
312	ATGAGCAACTCTATACACACCGGAATCTCAAGACAGCTTTCACAGGCACGCGATGTAATTAAACGCCATTTGGCATCAACGCTGAAAGCCATACACTTGTATGGTTCTGCAATTGATGGT	1	(AGly)AadA9:AJ420072:26773-27609:837_1
313	GGCCTCAAACCATATAGCGACATTGATCTGCTGGTTACCGTGGATGCACGCTTGGATGAAGCTACCAGACGCTCCCTGATGCTCGATTTCTTGAATATCTCGGCACCACCATGCGAAAGC	1	(AGly)AadA9:AJ420072:26773-27609:837_2
314	TCAATACTCCGGCCGCTAGAGGTAACTGTTGTTGCATGCAACGAAGTAGTGCCTTGGCGTTATCCGGCACGACGAGAACTGCAGTTCGGGGAGTGGCTGCGGGAGGATATTCTTGAAGGT	1	(AGly)AadA9:AJ420072:26773-27609:837_3
315	GTCTTCGAGCCAGCCGCCTTGGACGCCGACCTTGCAATTCTAATAACGAAAGCTAGGCAACACAGCATCGCTTTAGTAGGTCCAGTGGCTCAAAAAGTCTTCATGCCGGTGCCAGAGCAT	1	(AGly)AadA9:AJ420072:26773-27609:837_4
316	GACTTTCTCCAGGTGCTTTCCGATACCCTTAAGCTGTGGAATACTCATGAGGATTGGGAAAATGAGGAGCGGAACATCGTACTCACGTTAGCTCGGATCTGGTATAGCACTGAAACTGGA	1	(AGly)AadA9:AJ420072:26773-27609:837_5
317	GGAATCGTCCCCAAGGATGTGGCCGCCGAATGGGTTTTAGAGCGCTTGCCAGCTGAGCATAAGCCAATACTGGTTGAGGCGCGGCAAGCCTATCTTGGGCTTTGCAAGGATAGTCTTGCT	1	(AGly)AadA9:AJ420072:26773-27609:837_6
318	GCTTTGCGTGCAGATGAGACTTCGGCGTTCATTGGCTATGCAAAGTCTGCGGTCGCTGATTTGCTCGAAAAGCGAAAATCTCAAACTTCGCATATTTGCGATGGCGCCAAGAACGTCTAA	1	(AGly)AadA9:AJ420072:26773-27609:837_7
319	GTGAGGAGGATATATTTGAATACATACGAACAAATTAATAAAGTGAAAAAAATACTTCGGAAACATTTAAAAAATAACCTTATTGGTACTTACATGTTTGGATCAGGAGTTGAGAGTGGA	1	(Agly)Aad9:M69221:271-1038:768_1
320	CTAAAACCAAATAGTGATCTTGACTTTTTAGTCGTCGTATCTGAACCATTGACAGATCAAAGTAAAGAAATACTTATACAAAAAATTAGACCTATTTCAAAAAAAATAGGAGATAAAAGC	1	(Agly)Aad9:M69221:271-1038:768_2
321	AACTTACGATATATTGAATTAACAATTATTATTCAGCAAGAAATGGTACCGTGGAATCATCCTCCCAAACAAGAATTTATTTATGGAGAATGGTTACAAGAGCTTTATGAACAAGGATAC	1	(Agly)Aad9:M69221:271-1038:768_3
322	ATTCCTCAGAAGGAATTAAATTCAGATTTAACCATAATGCTTTACCAAGCAAAACGAAAAAATAAAAGAATATACGGAAATTATGACTTAGAGGAATTACTACCTGATATTCCATTTTCT	1	(Agly)Aad9:M69221:271-1038:768_4
323	GATGTGAGAAGAGCCATTATGGATTCGTCAGAGGAATTAATAGATAATTATCAGGATGATGAAACCAACTCTATATTAACTTTATGCCGTATGATTTTAACTATGGACACGGGTAAAATC	1	(Agly)Aad9:M69221:271-1038:768_5
324	ATACCAAAAGATATTGCGGGAAATGCAGTGGCTGAATCTTCTCCATTAGAACATAGGGAGAGAATTTTGTTAGCAGTTCGTAGTTATCTTGGAGAGAATATTGAATGGACTAATGAAAAT	1	(Agly)Aad9:M69221:271-1038:768_6
325	GAACATAGGGAGAGAATTTTGTTAGCAGTTCGTAGTTATCTTGGAGAGAATATTGAATGGACTAATGAAAATGTAAATTTAACTATAAACTATTTAAATAACAGATTAAAAAAATTATAA	1	(Agly)Aad9:M69221:271-1038:768_7
326	ATGGACACAACGCAGGTCACATTGATACACAAAATTCTAGCTGCGGCAGATGAGCGAAATCTGCCGCTCTGGATCGGTGGGGGCTGGGCGATCGATGCACGGCTAGGGCGTGTAACACGC	1	(AGly)AadB:JQ690540:4275-4808:534_1
327	AAGCACGATGATATTGATCTGACGTTTCCCGGCGAGAGGCGCGGCGAGCTCGAGGCAATAGTTGAAATGCTCGGCGGGCGCGTCATGGAGGAGTTGGACTATGGATTCTTAGCGGAGATC	1	(AGly)AadB:JQ690540:4275-4808:534_2
328	GGGGATGAGTTACTTGACTGCGAACCTGCTTGGTGGGCAGACGAAGCGTATGAAATCGCGGAGGCTCCGCAGGGCTCGTGCCCAGAGGCGGCTGAGGGCGTCATCGCCGGGCGGCCAGTC	2	(AGly)AadB:JQ690540:4275-4808:534_3
329	CGTTGTAACAGCTGGGAGGCGATCATCTGGGATTACTTTTACTATGCCGATGAAGTACCACCAGTGGACTGGCCTACAAAGCACATAGAGTCCTACAGGCTCGCATGCACCTCACTCGGG	1	(AGly)AadB:JQ690540:4275-4808:534_4
330	GTACCACCAGTGGACTGGCCTACAAAGCACATAGAGTCCTACAGGCTCGCATGCACCTCACTCGGGGCGGAAAAGGTTGAGGTCTTGCGTGCCGCTTTCAGGTCGCGATATGCGGCCTAA	1	(AGly)AadB:JQ690540:4275-4808:534_5
331	ATGAGAATAGTGAATGGACCAATAATAATGACTAGAGAAGAAAGAATGAAGATTGTTCATGAAATTAAGGAACGAATATTGGATAAATATGGGGATGATGTTAAGGCTATTGGTGTTTAT	1	(AGly)AadD:AF181950:3176-3946:771_1
332	GGCTCTCTTGGTCGTCAGACTGATGGGCCCTATTCGGATATTGAGATGATGTGTGTCATGTCAACAGAAGAAGCAGAGTTCAGCCATGAATGGACAACCGGTGAGTGGAAGGTGGAAGTG	1	(AGly)AadD:AF181950:3176-3946:771_2
333	AATTTTGATAGCGAAGAGATTCTACTAGATTATGCATCTCAGGTGGAATCAGATTGGCCTCTTACACATGGTCAATTTTTCTCTATTTTGCCGATTTATGATTCAGGTGGATACTTAGAG	1	(AGly)AadD:AF181950:3176-3946:771_3
334	AAAGTGTATCAAACTGCTAAATCGGTAGAAGCCCAAACGTTCCACGATGCGATTTGTGCCCTTATCGTAGAAGAGCTGTTTGAATATGCAGGCAAATGGCGTAATATTCGTGTGCAAGGA	1	(AGly)AadD:AF181950:3176-3946:771_4
335	CCGACAACATTTCTACCATCCTTGACTGTACAGGTAGCAATGGCAGGTGCCATGTTGATTGGTCTGCATCATCGCATCTGTTATACGACGAGCGCTTCGGTCTTAACTGAAGCAGTTAAG	1	(AGly)AadD:AF181950:3176-3946:771_5
336	CAATCAGATCTTCCTTCAGGTTATGACCATCTGTGCCAGTTCGTAATGTCTGGTCAACTTTCCGACTCTGAGAAACTTCTGGAATCGCTAGAGAATTTCTGGAATGGGATTCAGGAGTGG	1	(AGly)AadD:AF181950:3176-3946:771_6
337	GGTCAACTTTCCGACTCTGAGAAACTTCTGGAATCGCTAGAGAATTTCTGGAATGGGATTCAGGAGTGGACAGAACGACACGGATATATAGTGGATGTGTCAAAACGCATACCATTTTGA	1	(AGly)AadD:AF181950:3176-3946:771_7
338	GTGAGAAGTGAACCAGAAATGATGAATATGCTTGTAAAGTTTGCTATGAACGATAAAAGAATACGATTGGTCACGATGGAAGGATCACGTACAAACTTCAATGTTCCTCCTGATTCATTT	1	(AGly)AadE-Pp:HE577054:1299623-1300477:855_1
339	CAAGATTATGATATTTCTTACTTTGTAACAGATATGGATTCTTTCAAGGAAAGTGATCAATGGCTGAACGTGTTTGGGGATAGGCTTATGATGCAAAAACCCGAGGATATGGAGCTTTTT	1	(AGly)AadE-Pp:HE577054:1299623-1300477:855_2
340	CCATCAGAACTAGGTAACTGGTTTTCATATATCATTCTTTTTGAGGATGGAAACAAATTAGATCTGACACTGATCCCTATAAACGAGGTAGAGGATTATTTTACGAATAGCGATGGTTTA	1	(AGly)AadE-Pp:HE577054:1299623-1300477:855_3
341	GTTGAGGTTCTGCTCGACAAGGATGTGCTGATCCAAGAGGAAGTGATCGCAAACGATCATCAATATTGGATTAAAAAGCCCACTGCAAGGGAATTTGATGATTGCTGTAATGAATTTTGG	1	(AGly)AadE-Pp:HE577054:1299623-1300477:855_4
342	ATGGTTTCAACTTATATCGTAAAAGGATTGGCGAGAAAAGAAATCCTGTTTGCTATTGACCATTTGAACGAGATTGCACGACCTAATTTGTTGCGAATGATGGCTTGGAAGATTGGATCA	1	(AGly)AadE-Pp:HE577054:1299623-1300477:855_5
343	GAGCAAGGGTACACCTTTAGTGTAGGAAAAAACTATAAATTTATAAATCAGTATCTTCCTAATGAAGATTGGAAAAGCCTACTATCGACTTACTCAGAGAACGGCTATCAAGAAATGTGG	1	(AGly)AadE-Pp:HE577054:1299623-1300477:855_6
344	CAGTCTTTACTTACTTGTTATTCATTGTTTAGAACATACGCTAAGGCTGTGGCAAGCAGTTTGAAATATGAGTATCCAGAATACGATGAAGCCATTACTAGGTACACTGTAAATATTTAT	1	(AGly)AadE-Pp:HE577054:1299623-1300477:855_7
345	ATGAAACCGGTTGGAACGGAGGAATACTGCTTGAGAAGTGAACATGAAATGATGAGTACCATTATCAATTTCGCTAAAAATGATGATAGAATACGACTGGCAACTTTGGAAGGGTCACGT	1	(AGly)AadK-Pm:CP002869:c4442322-4441435:888__1
346	ACAAACAAAAATATTCCCGTTGATACATTCCGGGATTATGACATCTCTTACTTTGTAACAGATATTGAATCTTTCAAAGAGACTGACCAATGGCTTGAATTTTTTGGGAATCGGCTTATG	1	(AGly)AadK-Pm:CP002869:c4442322-4441435:888__2
347	ATGCAAAAACCCGAAGATATGGAGCTTTTTCCGTCAGAGCTAGGTAACTGGTTTTCATATATAATTCTTTTTGAGGATGGTAATAAGTTAGACTTAACACTTATTCCAATTAACGAAGTG	1	(AGly)AadK-Pm:CP002869:c4442322-4441435:888__3
348	GGGGATTATTTTACCAAGAACGACGGTTTAGTTGAGGTCCTGCTTGATAAGGATACTCTAATCAATAATGAAGTGATCGCAGACGATCGTCAATATTGGATTAAAAAGCCGACCGCAAGA	1	(AGly)AadK-Pm:CP002869:c4442322-4441435:888__4
349	GCATTTGATGATTGTTGTAATGAGTTCTGGATGGTTTCAACGTACGTAGTAAAAGGACTAGCCAGAAAAGAAATACTCTTTGCGATTGACCATTTAAACGAGATTGGAAGACCTAATCTA	1	(AGly)AadK-Pm:CP002869:c4442322-4441435:888__5
350	TTAAGAATGATGGCTTGGCAAATCGGGTCTGAACACGGATATACTTTTAGCGTAGGGAAGAACTATAAATTTATTAATCGTTACCTTCCTAATGAAGATTGGGAAAAGCTCCTATCAACC	1	(AGly)AadK-Pm:CP002869:c4442322-4441435:888__6
351	TATTCTGAGAATGGGTATCAGGAAATGTGGCAGTCGTTATTAACTTGTTATGAGTTATTTAGAAAATACTCAAAAGCTGTGTCAGAAAGTCTCGGCTATACGTATCCAGATTATGACGAA	1	(AGly)AadK-Pm:CP002869:c4442322-4441435:888__7
352	TATGAGTTATTTAGAAAATACTCAAAAGCTGTGTCAGAAAGTCTCGGCTATACGTATCCAGATTATGACGAAGCTATTACTAAGTATACGGAAAATATTTACTCCTCATTAGTAATTTAG	1	(AGly)AadK-Pm:CP002869:c4442322-4441435:888__8
353	ATGCACCTCACCATTACCTACTGGATCGATCGTCTGCGAGAAGCGTATCCCCATGCGGTCGCGATTTTGCTGAAGGGAAGCTATGCCCGGGGCGAGGCGAGTGCGTGGAGCGATATCGAT	1	(AGly)Ant4-IIa:M98270:145-903:759_1
354	TTCGATGTGCTCGTGAGCGACGAGGAAGTGGAGGAGTATCGCACCTGGATCGAGCCTGTGGGCGAGCGGCTGGTGCATATCTCGGTCGCGGTGGAGTGGGTCACCGGGTGGGAGCGCGAT	1	(AGly)Ant4-IIa:M98270:145-903:759_2
355	TCGGCAGATCCATCGAGTTGGAGTTATGGCCTGCCTACGCAGGAGACCACCCAGCTGCTTTGGGCAGCTGATGAGAATATTCGCCGACGTCTCGATCGACCGTTCAAGGTGCATCCGGCC	1	(AGly)Ant4-IIa:M98270:145-903:759_3
356	GCCGAACCAGAGGTGGAAGACACGGTAGAAGCGCTCGGGAAGATCCGGAATGCGATGGTTCGGGGTGACGACCTTGCGGTCTATCAAGCTGCGCAGGTCGTGGGGAAATTGATTCCGACA	1	(AGly)Ant4-IIa:M98270:145-903:759_4
357	CTCCTGGTTCCCATCAATCCGCCCACGTACGCACGGTTCGCACGCGAGGCGATCGACAGGATTCTCGCCTTCCCGAATGTACCCGAAGGGTTCGCGGCCGATTGGCTGACGTGCATGGGT	1	(AGly)Ant4-IIa:M98270:145-903:759_5
358	CTGGTCGATCGGCGGACGCACGATCCACAGCCGACGCGGCCGAACGAATGGTGCGCGGCACGATCTCGCTTCTGCCGGCGGATGCGGACATCGTCGGTGAGGATATCGCGCGGTTGCTGG	2	(AGly)Ant4-IIa:M98270:145-903:759_6
359	CCGAACGAATGGTGCGCGGCACGATCTCGCTTCTGCCGGCGGATGCGGACATCGTCGGTGAGGATATCGCGCGGTTGCTGGAAGCAGGATTGGTACTTGCGTATATCGGCCAGAACGTGA	1	(AGly)Ant4-IIa:M98270:145-903:759_7
360	GTGCAACATACTATCGCCCGTTGGGTTGATCGCCTTCGCGAGGAGTACGCCGATGCCGTCGCGATTCTACTGAAGGGCAGTTACGCCCGGGGCGATGCTGCGACGTGGAGCGATATCGAT	1	(AGly)Ant4-IIb:AY114142:1061-1816:756_1
361	ACCGTCGATCCATCCAGTTGGAGTTACGGCCTGCCAACGCAGGAAACCACCCGACTTATGTGGGCGATTAATGACGAGACTCGGCGGCGCATGGATCGTCCTTACAAAACGCATCCGGCC	1	(AGly)Ant4-IIb:AY114142:1061-1816:756_3
362	GCCGAACCCGAGGTGGAGAATACCGTTGAGGCGCTAGGCAAAATTCGCAATGCCATTGCTCGCGGCGATGACCTGGGCGTGTATCAATCCGCACAGACCGTGGCAAAGTTAGTGCCGACA	1	(AGly)Ant4-IIb:AY114142:1061-1816:756_4
363	TTGTTGATCCCCATCAATCCACCGGTGACCGTGTCGCACGCACGGCAGGCGATCGAGGCGATTCTCGCGTTTCCCCGCGTGCCCGTGGGGTTTGCAGCAGATTGGCTCACCTGCCTCGGA	1	(AGly)Ant4-IIb:AY114142:1061-1816:756_5
364	TTGGTGGAAGAGCGAAGTGCGCGCTCGACCGCCGCAGCGGCCGAGCGCATGGTTCGTGGCGTGCTCGAAATGCTCCCTACCGATCCCGACCTCCTAGGCGAGGATATCGCCCGATTGATG	1	(AGly)Ant4-IIb:AY114142:1061-1816:756_6
365	GCGGCCGAGCGCATGGTTCGTGGCGTGCTCGAAATGCTCCCTACCGATCCCGACCTCCTAGGCGAGGATATCGCCCGATTGATGAACGCCGGGTTGCTCGAGAAATACGTGCAGCAGTGA	1	(AGly)Ant4-IIb:AY114142:1061-1816:756_7
366	ATGAATATGAATGGACCTGCATCAATGGCGCAAAAAGAAAGACTTCAAACTTGCCAAGAAATTGCCAAGAGATTACACGAGGTTTATGGCAACGACGTTCTCGCCATTGGCGTCTACGGT	1	(AGly)Ant4-Ib:AJ506108:209-979:771_1
367	TCTGTGTCCAGAGGCACAGATGGCCCTTTCTCAGATATTGAGATGTTTTGCGTACTCCGTGACTCGGCTGAAACGGTAGATAAAAGTTATGAATGGTCAGCTGGACCGTGGAAAGCGGAA	1	(AGly)Ant4-Ib:AJ506108:209-979:771_2
368	GTTAACGTTTGCAGTGCGAGTATACTGTTAAAAGACGCTGCAACCGTTGAAGACCGATGGCCGCTGACACATGGGCCTTACTTCTCTCCGCTTCGTCTCTATGATCCTGAAGGCTTCTTT	1	(AGly)Ant4-Ib:AJ506108:209-979:771_3
369	CAACGCTTGCGGCTCGCAGCGGAATCGCCGACAAAAGAAGATTTCCGCCAAGCTATTCATGAAATTCTTGTAGGGGAAATGTATGAATATGTTGGCAAGCTTCGAAATGTAAATCGAAAT	1	(AGly)Ant4-Ib:AJ506108:209-979:771_4
370	GGCCCTTCTACCTACTTGCCATCCTTGGCATTGCGCTTTGCCCACTATGGCGCAATGTTGATCGGCCTCCACAATCAGACACTCTTTTCTACGGGCGCTATGGTTTTGCCTGAAGCGCTG	1	(AGly)Ant4-Ib:AJ506108:209-979:771_5
371	AAACTGCCGCATCGGCCAAAAGGGTTCGACCATGTTGCTGAGTTAGCGATGTCTGGAGACTTAGCACAACCAGCGAAGATCGTGTCAGCGTGCGAAGATTTCTGGAAAGGCCTAGTCGCG	1	(AGly)Ant4-Ib:AJ506108:209-979:771_6
372	TCTGGAGACTTAGCACAACCAGCGAAGATCGTGTCAGCGTGCGAAGATTTCTGGAAAGGCCTAGTCGCGTGGGCAGCGGAGCATGATTACGTCATTCACTCAAAACGAATCCCGTTTTGA	1	(AGly)Ant4-Ib:AJ506108:209-979:771_7
373	ATGAGATCAGAAAAAGAAATGATGGATTTAGTACTTTCTTTAGCAGAACAGGATGAACGTATTCGAATTGTGACCCTTGAGGGGTCACGCGCAAATATTAATATACCTAAAGATGAATTT	1	(AGly)Ant6-Ia:AF330699:22-930:909_1
374	CAGGATTATGATATTACATATTTTGTAAGTGATATAGAACCGTTTATATCTAATGATGACTGGCTTAATCAATTTGGGAATATAATAATGATGCAAAAGCCGGAGGATATGGAATTATTC	1	(AGly)Ant6-Ia:AF330699:22-930:909_2
375	CCACCTGAAGAAAAGGGATTTTCCTATCTTATGCTATTTGATGATTACAATAAAATTGATCTTACCTTATTGCCCTTGGAAGAGTTAGATAATTACCTAAAGGGCGATAAATTAATAAAG	1	(AGly)Ant6-Ia:AF330699:22-930:909_3
376	GTTCTAATTGATAAAGATTGTAGAATTAAAAGGGACATAGTTCCGACTGATATAGATTATCATGTAAGAAAGCCAAGCGCAAGGGAGTATGATGATTGCTGCAATGAATTTTGGAATGTA	1	(AGly)Ant6-Ia:AF330699:22-930:909_4
377	ACACCTTATGTTATTAAAGGATTGTGCCGTAAGGAAATTTTATTTGCTATTGATCATTTTAATCAGATTGTTCGCCATGAGCTGCTGAGAATGATATCATGGAAGGTCGGCATCGAAACA	1	(AGly)Ant6-Ia:AF330699:22-930:909_5
378	GGCTTTAAATTAAGTGTAGGCAAGAACTATAAGTTTATTGAAAGGTATATATCCGAGGATTTGTGGGAGAAACTTTTGTCCACCTACCGGATGGATTCCTATGAAAACATATGGGAAGCA	1	(AGly)Ant6-Ia:AF330699:22-930:909_6
379	TTATTTCTATGCCATCAATTGTTCAGGGCGGTATCCGGTGAGGTGGCGGAAAGGCTTCATTATGCCTATCCGGAGTATGATAGGAATATAACAAAATATACCAGGGACATGTATAAAAAA	1	(AGly)Ant6-Ia:AF330699:22-930:909_7
380	CCGGAGTATGATAGGAATATAACAAAATATACCAGGGACATGTATAAAAAATACACTGGTAAAACCGGCTGCCTGGATAGCACATATGCCGCTGATATAGAAGAGAGGCGGGAACAGTGA	1	(AGly)Ant6-Ia:AF330699:22-930:909_8
381	ATGAAAATGAGAACAGAGAAACAAATATATGATACTATACTTAATTTTGCTAAAGCAGATGATAGAATTAGGGTGGTTACTTTAGAAGGTTCAAGAACAAATATTAATATTATACCAGAT	1	(AGly)Ant6-Ib:FN594949:27482-28339:858_1
382	GATTTTCAAGATTATGATATTACTTTTTTTGTCACAGACATGCAGAGTTTTATTAATAGTGATGAGTGGCTTAATGTTTTTGGAGAGAGACTTATTATGCAAAAACCCGAGGATATGGAA	1	(AGly)Ant6-Ib:FN594949:27482-28339:858_2
383	TTGTTTCCAAAAGAAGAAAAAGGGTATTCATATCTTATGTTATTTTGGGACGGAGTTAAAATAGATTTGACATTATTGCCATTAGAAGTTTTAGATGAATATTTTACTTGGGATAAATTA	1	(AGly)Ant6-Ib:FN594949:27482-28339:858_3
384	GTAAAATTATTATTAGATAAGGATAATCGTGTTACTAATATACCAGTACCTACAGATGAAGATTATTATATAGAACATCCGACAGCACGTTCTTTTGATGATTGCTGTAATGAATTTTGG	1	(AGly)Ant6-Ib:FN594949:27482-28339:858_4
385	AATACTGTAACATATGTAGTGAAAGGATTATGTCGAAAGGAAATTTTATTTGCAATCGACCATTTAAATAATATTGTGCGTATGGAATTACTGCGAATGATTTCATGGAAGGTTGGAATA	1	(AGly)Ant6-Ib:FN594949:27482-28339:858_5
386	GAGCAAGGTTATAGTTTTAGTCTAGGAAAAAACTATAAATTTTTAGAACGATATATTTCACCTGAATTATGGAAGAAAATTCTTGCTACATATAATATGGGGTCATATACAGAAATGTGG	1	(AGly)Ant6-Ib:FN594949:27482-28339:858_6
387	AAATCTTTAGAATTATGTATGGGAATTTTTAGAATGGTATCAAAAGAAGTGGCACAATGTTTAAATTATTTATATCCAGATTATGATAAAAATATTAGTAATTATGTTATAAGACAAAAA	1	(AGly)Ant6-Ib:FN594949:27482-28339:858_7
388	ATGGTTAACTTGGACGCTGAGATATATGAGCACTTAAATAAACAGATAAAAATAAATGAACTCCGTTATTTATCGTCCGGCGATGATAGTGATACTTTTTTGTGTAATGAACAATATGTT	1	(AGly)Aph2-Ib:AF207840:272-1171:900_1
389	GTGAAAGTTCCTAAACGAGATTCTGTTAGAATTTCTCAGAAACGAGAGTTTGAATTGTATCGTTTTTTAGAAAACTGTAAGCTATCTTATCAAATCCCTGCGGTAGTGTATCAAAGTGAC	1	(AGly)Aph2-Ib:AF207840:272-1171:900_2
390	CGATTTAATATTATGAAATATATTAAAGGGGAACGTATTACTTATGAGCAGTATCATAAGTTGAGTGAAAAGGAAAAGGATGCCCTTGCATATGATGAAGCGACGTTTTTGAAAGAGTTA	1	(AGly)Aph2-Ib:AF207840:272-1171:900_3
391	CATTCCATAGAGATTGATTGTTCTGTCAGTTTGTTTTCAGATGCTCTGGTGAATAAGAAAGATAAGTTTTTGCAAGATAAAAAATTACTTATAAGTATTCTGGAAAAGGAGCAGCTGTTA	1	(AGly)Aph2-Ib:AF207840:272-1171:900_4
392	ACTGATGAGATGTTGGAACATATCGAAACAATATATGAAAACATATTAAACAATGCTGTTTTATTTAAATATACCCCTTGTTTGGTACATAATGATTTCAGTGCAAATAACATGATTTTT	1	(AGly)Aph2-Ib:AF207840:272-1171:900_5
393	AGAAATAATAGACTGTTTGGAGTTATTGATTTTGGCGATTTTAATGTAGGTGACCCGGATAATGATTTTTTGTGCTTGCTGGATTGTAGTACAGATGATTTCGGGAAAGAATTTGGCAGG	1	(AGly)Aph2-Ib:AF207840:272-1171:900_6
394	AAGGTATTAAAATACTATCAGCATAAGGCGCCGGAAGTAGCAGAAAGAAAAGCAGAGCTTAATGATGTATATTGGTCGATAGACCAAATTATTTATGGTTATGAAAGAAAAGATAGGGAA	1	(AGly)Aph2-Ib:AF207840:272-1171:900_7
395	AATGATGTATATTGGTCGATAGACCAAATTATTTATGGTTATGAAAGAAAAGATAGGGAAATGTTGATTAAGGGTGTTTCTGAATTGCTACAAACACAAGCAGAGATGTTTATATTTTAG	1	(AGly)Aph2-Ib:AF207840:272-1171:900_8
396	ATGAAACAAAATAAACTTCACTATACCACAATGATAATGACTCAGTTCCCAGATATAAGCATACAATCCGTCGAGTCGCTTGGTGAGGGCTTTAGGAATTACGCGATCCTCGTCAATGGA	1	(AGly)Aph2''Ic:U51479:196-1116:921_1
397	GATTGGGTTTTTCGTTTTCCCAAGAGTCAACAAGGTGCAGACGAATTGAACAAAGAAATCCAATTGCTACCTCTGTTGGTCGGTTGTGTTAAGGTGAATATTCCACAGTATGTATATATC	1	(AGly)Aph2''Ic:U51479:196-1116:921_2
398	GGAAAGCGAAGTGATGGAAATCCCTTCGTGGGCTACCGTAAAGTCCAAGGCCAAATCTTGGGTGAAGACGGGATGGCCGTTTTTCCCGATGATGCAAAAGATCGACTGGCGCTGCAACTT	1	(AGly)Aph2''Ic:U51479:196-1116:921_3
399	GCTGAGTTCATGAATGAGCTAAGCGCATTTCCTGTTGAAACTGCCATATCAGCCGGGGTTCCTGTTACAAACCTGAAAAATAAAATTCTCTTGCTATCGGAAGCTGTGGAGGATCAGGTG	1	(AGly)Aph2''Ic:U51479:196-1116:921_4
400	TTCCCTCTTCTTGATGAGTCTTTAAGGGACTATCTCACGCTGCGCTTCCAATCCTATATGACTCATCCGGTATATACACGATATACGCCGAGACTAATTCACGGCGATTTGTCACCTGAT	1	(AGly)Aph2''Ic:U51479:196-1116:921_5
401	CATTTTTTGACGAATTTGAATTCACGTCAGACCCCATTAACAGGCATTATCGATTTTGGTGATGCCGCAATAAGTGATCCCGATTATGATTATGTATACCTTTTGGAAGATTGCGGCGAG	1	(AGly)Aph2''Ic:U51479:196-1116:921_6
402	CTGTTTACTCGGCAAGTGATGGCTTATAGAGGCGAGGTTGACTTGGATACTCACATCAGAAAAGTCTCCTTGTTCGTAACGTTCGATCAAGTCAGTTACCTGTTAGAAGGCTTAAGGGCA	1	(AGly)Aph2''Ic:U51479:196-1116:921_7
403	TTCGATCAAGTCAGTTACCTGTTAGAAGGCTTAAGGGCAAGGGATCAGGACTGGATTTCTGAAGGGTTAGAGCTTTTGGAAGAGGATAAGGCCAACAATTTTGGTGCGAACAGTGCTTAA	1	(AGly)Aph2''Ic:U51479:196-1116:921_8
404	ATGAGAACTTATACTTTCGACCAGGTAGAAAAGGCAATAGAGCAGTTATATCCTGATTTTACTATCAATACAATAGAGATTTCAGGAGAAGGCAATGACTGTATTGCATATGAAATAAAC	1	(AGly)Aph2''Id:AF016483:131-1036:906_1
405	AGGGATTTCATTTTTAAATTTCCAAAGCATTCAAGAGGATCTACTAATCTTTTTAATGAAGTAAATATACTCAAAAGAATCCACAATAAATTACCCCTCCCCATTCCGGAGGTGGTTTTT	1	(AGly)Aph2''Id:AF016483:131-1036:906_2
406	ACAGGAATGCCATCAGAAACGTACCAAATGTCTTTCGCAGGTTTTACAAAAATTAAAGGAGTACCATTGACACCTCTTCTACTCAATAATCTGCCGAAGCAATCTCAAAATCAGGCAGCT	1	(AGly)Aph2''Id:AF016483:131-1036:906_3
407	AAGGACCTGGCCCGATTTCTAAGTGAACTTCACAGCATAAACATCTCTGGATTCAAAAGTAATCTGGTATTAGATTTTCGAGAGAAGATAAATGAAGATAATAAAAAAATCAAAAAGTTA	1	(AGly)Aph2''Id:AF016483:131-1036:906_4
408	CTATCCAGGGAATTAAAGGGTCCCCAGATGAAGAAAGTGGATGATTTTTACAGGGATATTCTAGAGAACGAAATCTACTTCAAATACTATCCTTGTCTTATTCATAACGATTTTAGCAGT	1	(AGly)Aph2''Id:AF016483:131-1036:906_5
409	GATCATATTTTATTTGATACCGAAAAAAATACTATTTGTGGAATAATCGATTTTGGAGATGCAGCTATTTCTGATCCCGACAATGATTTTATAAGTTTGATGGAAGATGATGAAGAATAC	1	(AGly)Aph2''Id:AF016483:131-1036:906_6
410	GGCATGGAATTTGTATCAAAAATATTGAACCATTACAAACATAAGGATATACCGACAGTTTTGGAAAAATATAGGATGAAAGAAAAATACTGGTCGTTCGAAAAGATTATCTATGGAAAG	1	(AGly)Aph2''Id:AF016483:131-1036:906_7
411	AAATATAGGATGAAAGAAAAATACTGGTCGTTCGAAAAGATTATCTATGGAAAGGAATATGGTTATATGGATTGGTATGAAGAGGGATTAAATGAAATCAGAAGCATTAAAATTAAATAG	1	(AGly)Aph2''Id:AF016483:131-1036:906_8
412	ATGAGCCATATTCAACGGGAAACGTCTTGCTCGAGGCCGCGATTAAATTCCAACCTGGATGCTGATTTATATGGGTATAGATGGGCTCGCGATAATGTCGGGCAATCAGGTGCGACAATC	1	(AGly)Aph3''Ia:FJ172370:38668-39483:816_1
413	TATCGATTGTATGGGAAGCCCAATGCGCCAGAGTTGTTTCTGAAACATGGCAAAGGTAGCGTTGCCAATGATGTTACAGATGAGATGGTCAGACTAAACTGGCTGACGGCATTTATGCCT	1	(AGly)Aph3''Ia:FJ172370:38668-39483:816_2
414	CTTCCGACCATCAAGCATTTTATCCGTACTCCTGATGATGCATGGTTACTCACCACTGCGATCCCCGGGAAAACAGCATTCCAGGTATTAGAAGAATATCCTGATTCAGGTGAAAATATT	1	(AGly)Aph3''Ia:FJ172370:38668-39483:816_3
415	GTTGATGCGCTGGCAGTGTTCCTGCGCCGGTTGCATTCGATTCCTGTTTGTAATTGTCCTTTTAACAGCGATCGCGTATTTCGTCTCGCTCAGGCGCAATCACGAATGAATAACGGTTTG	1	(AGly)Aph3''Ia:FJ172370:38668-39483:816_4
416	GTTGATGCTAGTGATTTTGATGACGAGCGTAATGGCTGGCCTGTTGAACAAGTCTGGAAAGAAATGCATAAGCTTTTGCCATTCTCACCGGATTCAGTCGTCACTCATGGTGATTTCTCA	1	(AGly)Aph3''Ia:FJ172370:38668-39483:816_5
417	CTTGATAACCTTATTTTTGACGAGGGGAAATTAATAGGTTGTATTGATGTTGGACGAGTCGGAATCGCAGACCGATACCAGGATCTTGCCATCCTATGGAACTGCCTCGGTGAGTTTTCT	1	(AGly)Aph3''Ia:FJ172370:38668-39483:816_6
418	TGGAACTGCCTCGGTGAGTTTTCTCCTTCATTACAGAAACGGCTTTTTCAAAAATATGGTATTGATAATCCTGATATGAATAAATTGCAGTTTCATTTGATGCTCGATGAGTTTTTCTGA	1	(AGly)Aph3''Ia:FJ172370:38668-39483:816_7
419	TTGAATCGAACTAATATTTTTTTTGGTGAATCGCATTCTGACTGGTTGCCTGTCAGAGGCGGAGAATCTGGTGATTTTGTTTTTCGACGTGGTGACGGGCATGCCTTCGCGAAAATCGCA	1	(AGly)StrA:AB366441:22458-23261:804_1
420	CCTGCTTCCCGCCGCGGTGAGCTCGCTGGAGAGCGTGACCGCCTCATTTGGCTCAAAGGTCGAGGTGTGGCTTGCCCCGAGGTGATCAACTGGCAGGAGGAACAGGAGGGTGCATGCTTG	1	(AGly)StrA:AB366441:22458-23261:804_2
421	GTGATAACGGCAATTCCGGGAGTACCGGCGGCTGATCTGTCTGGAGCGGATTTGCTCAAAGCGTGGCCGTCAATGGGGCAGCAACTTGGCGCTGTTCACAGCCTATCGGTTGATCAATGT	1	(AGly)StrA:AB366441:22458-23261:804_3
422	CCGTTTGAGCGCAGGCTGTCGCGAATGTTCGGACGCGCCGTTGATGTGGTGTCCCGCAATGCCGTCAATCCCGACTTCTTACCGGACGAGGACAAGAGTACGCCGCAGCTCGATCTTTTG	1	(AGly)StrA:AB366441:22458-23261:804_4
423	GCTCGTGTCGAACGAGAGCTACCGGTGCGGCTCGACCAAGAGCGCACCGATATGGTTGTTTGCCATGGTGATCCCTGCATGCCGAACTTCATGGTGGACCCTAAAACTCTTCAATGCACG	1	(AGly)StrA:AB366441:22458-23261:804_5
424	GGTCTGATCGACCTTGGGCGGCTCGGAACAGCAGATCGCTATGCCGATTTGGCACTCATGATTGCTAACGCCGAAGAGAACTGGGCAGCGCCAGATGAAGCAGAGCGCGCCTTCGCTGTC	1	(AGly)StrA:AB366441:22458-23261:804_6
425	GCAGCGCCAGATGAAGCAGAGCGCGCCTTCGCTGTCCTATTCAATGTATTGGGGATCGAAGCCCCCGACCGCGAACGCCTTGCCTTCTATCTGCGATTGGACCCTCTGACTTGGGGTTGA	1	(AGly)StrA:AB366441:22458-23261:804_7
426	GTGACCGAGTGGCTGCCCGTCACACGCGGTGAATCCGGTGCCGGGGTCTTCAGGAACTCCGACGGTTCGAGCTACGCGAAGGTGGTCGACGCCGCGGCGGTGGCAGACCTGGCCGCGGAG	2	(AGly)Aph3''Ic:DQ336355:603-1367:816_1
427	CGTGACCGGGTGTCCTGGGCCCACAGGCACGGTGTCCCCGGGCCCGCGGTCATCGACTGGCGTGTCACCGAAGACGGCGGCGCGTGCTTGATCACGAGCACTGTGCGCGGTGTCGCTGCC	2	(AGly)Aph3''Ic:DQ336355:603-1367:816_2
428	GATCGGCTTTCCGAATCGGCGCTGCGGGCGGCCTGGCCGGCGATTGTGGAGGCGGTCCGGACACTGCACGCCCTTCCGGCCGACGGTTGTCCCTACCGGCGCGATCTCGACGACATGCTG	2	(AGly)Aph3''Ic:DQ336355:603-1367:816_3
429	GCCCGGGCCCGCGCGGTCGTCGGCGCCGGTGCCGTGAACCCGGAGTTCCTGTCCGACGAGGACCGCGAGGTACCGGCGGAGGCGCTGCTGGACCGAGTCGAACGGGAAGCCGATCTACGT	2	(AGly)Aph3''Ic:DQ336355:603-1367:816_4
430	CGTCGGGAGGAGGCCGCCGACTGGGTGGTGTGCCACGGCGATCTGTGCCTGCCGAACATTTTGGTCGACCCCGACCGTCACACCGTCGAGGGATTCATCGATCTGGGCAGGCTGGGGCTG	2	(AGly)Aph3''Ic:DQ336355:603-1367:816_5
431	GCCGACCGGCACGCCGACCTGGCACTGCTGCTGGCCAATACGGCTGATACCGTTCCGGGCTTCGCCGAGGAGGCCACGGCGGGGTTGGCCGCGGGGTATCCGGCGCAGGTGGATCCGGAG	2	(AGly)Aph3''Ic:DQ336355:603-1367:816_6
432	GATACCGTTCCGGGCTTCGCCGAGGAGGCCACGGCGGGGTTGGCCGCGGGGTATCCGGCGCAGGTGGATCCGGAGCGGCTGCGGTTCTATCTCGCGCTCGATCCGCTGACCTGGGGATGA	2	(AGly)Aph3''Ic:DQ336355:603-1367:816_7
433	ATGGCTAAAATGAGAATATCACCGGAATTGAAAAAACTGATCGAAAAATACCGCTGCGTAAAAGATACGGAAGGAATGTCTCCTGCTAAGGTATATAAGCTGGTGGGAGAAAATGAAAAC	1	(AGly)Aph3-III:V01547:535-1329:795_1
434	CTATATTTAAAAATGACGGACAGCCGGTATAAAGGGACCACCTATGATGTGGAACGGGAAAAGGACATGATGCTATGGCTGGAAGGAAAGCTGCCTGTTCCAAAGGTCCTGCACTTTGAA	1	(AGly)Aph3-III:V01547:535-1329:795_2
435	CGGCATGATGGCTGGAGCAATCTGCTCATGAGTGAGGCCGATGGCGTCCTTTGCTCGGAAGAGTATGAAGATGAACAAAGCCCTGAAAAGATTATCGAGCTGTATGCGGAGTGCATCAGG	1	(AGly)Aph3-III:V01547:535-1329:795_3
436	CTCTTTCACTCCATCGACATATCGGATTGTCCCTATACGAATAGCTTAGACAGCCGCTTAGCCGAATTGGATTACTTACTGAATAACGATCTGGCCGATGTGGATTGCGAAAACTGGGAA	1	(AGly)Aph3-III:V01547:535-1329:795_4
437	GAAGACACTCCATTTAAAGATCCGCGCGAGCTGTATGATTTTTTAAAGACGGAAAAGCCCGAAGAGGAACTTGTCTTTTCCCACGGCGACCTGGGAGACAGCAACATCTTTGTGAAAGAT	1	(AGly)Aph3-III:V01547:535-1329:795_5
438	GGCAAAGTAAGTGGCTTTATTGATCTTGGGAGAAGCGGCAGGGCGGACAAGTGGTATGACATTGCCTTCTGCGTCCGGTCGATCAGGGAGGATATCGGGGAAGAACAGTATGTCGAGCTA	1	(AGly)Aph3-III:V01547:535-1329:795_6
439	CGGTCGATCAGGGAGGATATCGGGGAAGAACAGTATGTCGAGCTATTTTTTGACTTACTGGGGATCAAGCCTGATTGGGAGAAAATAAAATATTATATTTTACTGGATGAATTGTTTTAG	1	(AGly)Aph3-III:V01547:535-1329:795_7
440	ATGCATGATGCAGCCACCTCCATGCCGCCGCAGGCTCCCTCAACCTGGGCCGACTACCTTGCCGGCTACCGCTGGCGAGGGCAGGGCGAAGGATGTTCCGCGGCCACGGTCCACCGCCTG	2	(AGly)Aph3-IIb:X90856:388-1194:807_1
441	GAGGCTGCGCGGCGGCCGACCCTGTTCGTCAAGCAGGAAGTGCTGTCCGCACATGCCGAGCTGCCCGCCGAAATCGCCCGCCTGCGCTGGCTGCACGGTGCCGGCATCGACTGCCCGCAG	2	(AGly)Aph3-IIb:X90856:388-1194:807_2
442	GTGCTGAACGAAACCCAGAGCGACGGCCGGCAATGGCTGCTGATGAGCGCAATGCCGGGGGACACGCTGTCCGCGCTGGCGCAGCGCGACGAGCTGGAGCCCGAGCGCCTGGTGCGCCTG	2	(AGly)Aph3-IIb:X90856:388-1194:807_3
443	GTGGCCGCCGCCCTGCGCCGGCTGCACGATCTCGATCCGGCCGCCTGTCCCTTCGATCATCGCCTGGAACGGCGTCTGGACACCGTGCGCCAGCGGGTCGAGGCCGGGCTGGTGGACGAG	2	(AGly)Aph3-IIb:X90856:388-1194:807_4
444	GCGGACTTCGACGACGACCATCGCGGTCGCAGCGCCACGGAGCTGTACCGCCTGCTGCTCGACCGGCGTCCGGCGGTCGAAGACCTGGTGGTCGCCCACGGCGACGCCTGCCTGCCCAAC	2	(AGly)Aph3-IIb:X90856:388-1194:807_5
445	CTCTTGGCGGAGGGCCGGCGCTTCAGCGGCTTCATCGATTGCGGGCGGCTCGGCGTCGCCGACCGGCACCAGGACCTGGCCCTGGCCGCGCGGGACATCGAGGCCGAACTCGGCGCGGCC	2	(AGly)Aph3-IIb:X90856:388-1194:807_6
446	GCGCGGGACATCGAGGCCGAACTCGGCGCGGCCTGGGCCGAGGCCTTCCTCGTCGAATACGGCGGCGATATCGACGGCGAACGGCTGGCGTACTTCAGGCTATTGGACGAGTTCTTCTAG	2	(AGly)Aph3-IIb:X90856:388-1194:807_7
447	ATGGAAGCTTCCAATCCCTTCACTGATGGCCTGCGGCTGCCGCGCGCATGGCAGGAAGCGTTGGCCGATGCGCACATCGAGCGGCAGTCGATCGGCGTGTCGCGCGCGGATGTCGCGCGG	2	(AGly)Aph3-IIc:HQ424460:2-805:804_1
448	GTGCATCGTCCCGGGCAGACCGACGCCTTCCTGAAATCGGAAGTGATCGATGCCTTCAGTGAACTGGGTGATGAGATCGCCCGGCTGCGTTGGCTGCAGGCGCAGGGGCAGTCGGCGCCG	2	(AGly)Aph3-IIc:HQ424460:2-805:804_2
449	ACGGTGATTGCCACGACCGAGGAGGGCGGTCGGCGCTGGTTGTTGATGAGCGCGTTGCCCGGCCGCGACTTGGCCTCCTCGCCGGAGCTCGCGCCGAGACGGGTGGCAGAACTGCTGGCT	2	(AGly)Aph3-IIc:HQ424460:2-805:804_3
450	GACGCACTGCGTGGCCTGCATGCCGTGCCTGTAGCCAACTGCCCGTTCGACCAGCAGTTGGCATCGCGCCTGCAGGCCGCACAGGCACGCGTCGAGGCGGGGCTGGTCGATGCCGATGAC	2	(AGly)Aph3-IIc:HQ424460:2-805:804_4
451	TTCGACGACGAGCGGCTGGGCCAGAGCCCGCAGCAGGTTTTCGCCGAGCTGCGCGCTACCCGGCCCGCTCATGAAGACCTGGTGGTCAGTCAGGGCGATGCCTGCCTGCCCAACCTGACG	2	(AGly)Aph3-IIc:HQ424460:2-805:804_5
452	GTGACCGATGGGCGGTTCACTGGCTTCATCGATTGTGGCCGGTTGGGCGTGGCCGACCGCTATCAGGACCTGGCCCTGGCCGCGCGCAGCCTGGTCCACAATTTCGGGGAGAGCCGCTGT	2	(AGly)Aph3-IIc:HQ424460:2-805:804_6
453	CGCAGCCTGGTCCACAATTTCGGGGAGAGCCGCTGTGTCGCCGCGCTGTTCCAGCGCTACGGTGCGGTCCCTGATGAGCGGCGGCTTGCATTCTATCGGTTGCTTGACGAGTTTTTCTGA	1	(AGly)Aph3-IIc:HQ424460:2-805:804_7
454	ATGAACGAAAGTACGCGTAATTGGCCGGAGGAACTTCTTGAGCTTCTCGGGCAGACGGAACTAACCGTCAACAAAATCGGATATTCCGGAGATCACGTCTATCACGTGAAAGAGTACAGG	1	(AGly)Aph3-IV:X03364:277-1065:789_1
455	GGCACCCCCGCATTTCTGAAAATCGCCCCCAGTGTATGGTGGAGAACGCTCCGGCCCGAAATTGAAGCGCTCGCTTGGCTGGACGGGAAGCTCCCGGTTCCCAAAATTTTGTACACGGCC	1	(AGly)Aph3-IV:X03364:277-1065:789_2
456	GAACACGGCGGGATGGACTACTTGCTGATGGAGGCGCTAGGCGGAAAAGACGGCTCCCACGAAACGATCCAGGCGAAGCGGAAACTGTTTGTGAAGCTGTACGCGGAAGGGCTCCGAAGC	1	(AGly)Aph3-IV:X03364:277-1065:789_3
457	GTGCATGGCCTCGATATCCGCGAATGTCCGCTGTCGAACGGGCTGGAGAAGAAGCTCCGGGATGCGAAAAGAATAGTCGATGAGAGCCTGGTGGACCCGGCCGATATAAAAGAGGAGTAC	1	(AGly)Aph3-IV:X03364:277-1065:789_4
458	GATTGCACGCCGGAGGAATTGTACGGGCTATTGCTTGAGAGTAAGCCGGTAACCGAAGATCTGGTTTTTGCGCACGGAGATTACTGTGCTCCGAATCTGATTATCGACGGTGAGAAGCTG	1	(AGly)Aph3-IV:X03364:277-1065:789_5
459	TCGGGATTTATCGATCTCGGACGTGCGGGCGTGGCGGACCGTTATCAGGACATCAGCCTGGCGATCCGCAGCCTCCGGCACGATTACGGCGACGACCGCTACAAAGCGCTCTTCCTGGAA	1	(AGly)Aph3-IV:X03364:277-1065:789_6
460	AGCCTCCGGCACGATTACGGCGACGACCGCTACAAAGCGCTCTTCCTGGAACTTTACGGGCTGGACGGGCTTGACGAGGACAAGGTCCGGTATTACATCCGGCTGGATGAATTTTTTTGA	1	(AGly)Aph3-IV:X03364:277-1065:789_7
461	ATGAGTGAGTGGCGACGACAGCAAGTCTGTGCACCTATTCCCATGCCTGCGAGCATGGCAACCAGTCTGGAAGGATACCAATGGGCGCCTATCACAATTGGTGAATCCGGCAGCAATGTT	1	(AGly)Aph3-Id:Z48231:820-1635:816_1
462	TATCGACTTTATGGGAAACCAAAAGCTCCTGATTTGTTTTTGAAGCGAGGTAAGTACGACGTTGCTGATGATGTGACCGATGAAATGGTCAGGCTACGCTGGCTTGCCGAACGTATCCCT	1	(AGly)Aph3-Id:Z48231:820-1635:816_2
463	GTGCCAACCGTCGTCAACTTTGTTCGCACCCTCGACGAAGCGTGGTTGCTGACAACGGCAATGCCTGGCAGGACGGTCTACGAAGAGCTGGAGGCGAATCCCGATGCTTGCCTTGCCATC	1	(AGly)Aph3-Id:Z48231:820-1635:816_3
464	GCAGACGCGCTAGCTGATTTCTTGCGCCGCCTGCATGAGATCCCAACGATTGAATGCCCTTTCAACAGCAATCACATCTACAGACTTGCTCTTGCGCGCAAACGCATCGAAGCGGGCATG	1	(AGly)Aph3-Id:Z48231:820-1635:816_4
465	GTCGAGGTCGATGACTTTGATGACGAACGGAAAGGCTGGGCGGCTGAGCAGGTATGGGATGCGATGCATAATCTTCTTCCGTTCACGCCCGATCCTGTCACAACGCACGGAGATTCTGCT	1	(AGly)Aph3-Id:Z48231:820-1635:816_5
466	CTCGAGAATCTCTTCGTTCGCGAAGGCAAGGTGACTGGTTGCATTGATGTTGGAAGATCAGGCGTTGCAGATCGATACCAGGACATAGCCATACTCTGGAACCGTCTAGGTGAGTTTGGC	1	(AGly)Aph3-Id:Z48231:820-1635:816_6
467	TGGAACCGTCTAGGTGAGTTTGGCTCTTTGCCCCAGGAACGATTCGTGGAGCAATATGGCATCGCTGATGTAGATCGACGGAAGCTGTCATTTCACTTGATGCTGGATGAGCTGTTTTGA	1	(AGly)Aph3-Id:Z48231:820-1635:816_7
468	ATGGACGATGCGTTGCGTGCACTGCGGGGTCGGTATCCCGGTTGTGAGTGGGTTGTTGTGGAGGATGGGGCCTCGGGGGCTGGTGTTTATCGGCTTCGGGGTGGTGGGCGGGAGTTGTTT	1	(AGly)AphVIII:AF182845:1-804:804_1
469	GTCAAGGTGGCAGCTCTGGGGGCCGGGGTGGGCTTGTTGGGTGAGGCTGAGCGGCTGGTGTGGTTGGCGGAGGTGGGGATTCCCGTACCTCGTGTTGTGGAGGGTGGTGGGGACGAGAGG	2	(AGly)AphVIII:AF182845:1-804:804_2
470	GTCGCCTGGTTGGTCACCGAAGCGGTTCCGGGGCGTCCGGCCAGTGCGCGGTGGCCGCGGGAGCAGCGGCTGGACGTGGCGGTGGCGCTCGCGGGGCTCGCTCGTTCGCTGCACGCGCTG	2	(AGly)AphVIII:AF182845:1-804:804_3
471	GACTGGGAGCGGTGTCCGTTCGATCGCAGTCTCGCGGTGACGGTGCCGCAGGCGGCCCGTGCTGTCGCTGAAGGGAGCGTCGACTTGGAGGATCTGGACGAGGAGCGGAAGGGGTGGTCG	2	(AGly)AphVIII:AF182845:1-804:804_4
472	GGGGAGCGGCTTCTCGCCGAGCTGGAGCGGACTCGGCCTGCGGACGAGGATCTGGCGGTTTGCCACGGTGACCTGTGCCCGGACAACGTGCTGCTCGACCCTCGTACCTGCGAGGTGACC	2	(AGly)AphVIII:AF182845:1-804:804_5
473	GGGCTGATCGACGTGGGGCGGGTCGGCCGTGCGGACCGGCACTCCGATCTCGCGCTGGTGCTGCGCGAGCTGGCCCACGAGGAGGACCCGTGGTTCGGGCCGGAGTGTTCCGCGGCGTTC	2	(AGly)AphVIII:AF182845:1-804:804_6
474	GACCCGTGGTTCGGGCCGGAGTGTTCCGCGGCGTTCCTGCGGGAGTACGGGCGCGGGTGGGATGGGGCGGTATCGGAGGAAAAGCTGGCGTTTTACCGGCTGTTGGACGAGTTCTTCTGA	2	(AGly)AphVIII:AF182845:1-804:804_7
475	ATGAAATATATCGATGAAATTCAAATTCTGGGAAAATGTTCAGAGGGTATGTCTCCAGCAGAAGTATATAAATGCCAGCTTAAAAATACTGTATGCTATCTGAAAAAAATTGACGATATA	1	(AGly)Aph3-VIIa:M29953:131-1036:753_1
476	TTTTCAAAAACCACATACAGCGTGAAAAGAGAAGCTGAGATGATGATGTGGTTATCCGATAAACTGAAAGTACCAGATGTAATCGAATACGGAGTACGAGAACATTCAGAATATTTGATC	1	(AGly)Aph3-VIIa:M29953:131-1036:753_2
477	ATGAGTGAGTTAAGGGGGAAACACATAGATTGCTTTATTGATCATCCAATAAAATATATTGAGTGCTTGGTAAACGCACTTCATCAGCTACAAGCAATAGATATAAGAAACTGCCCATTT	1	(AGly)Aph3-VIIa:M29953:131-1036:753_3
478	TCATCCAAAATAGATGTTCGATTAAAAGAACTAAAATATCTTTTGGATAACAGAATTGCCGATATTGATGTATCGAATTGGGAAGATACAACAGAATTTGATGATCCAATGACGTTATAT	1	(AGly)Aph3-VIIa:M29953:131-1036:753_4
479	CAGTGGCTTTGCGAAAATCAACCTCAAGAAGAACTGTGTCTCTCTCATGGAGATATGAGCGCTAATTTTTTTGTATCTCATGATGGAATATATTTTTATGATTTGGCAAGATGTGGAGTT	1	(AGly)Aph3-VIIa:M29953:131-1036:753_5
480	GCAGACAAATGGTTGGATATAGCATTTTGTGTCAGAGAGATTCGAGAATATTATCCTGATTCTGATTATGAAAAATTCTTTTTTAACATGTTGGGACTTGAACCGGATTATAAAAAAATT	1	(AGly)Aph3-VIIa:M29953:131-1036:753_6
481	AGAGAGATTCGAGAATATTATCCTGATTCTGATTATGAAAAATTCTTTTTTAACATGTTGGGACTTGAACCGGATTATAAAAAAATTAACTATTACATTTTATTAGATGAGATGTTTTAG	1	(AGly)Aph3-VIIa:M29953:131-1036:753_7
482	ATGGAATTGCCCAATATTATTCAACAATTTATCGGAAACAGCGTTTTAGAGCCAAATAAAATTGGTCAGTCGCCATCGGATGTTTATTCTTTTAATCGAAATAATGAAACTTTTTTTCTT	1	(AGly)AphA6:JF949760:695-1474:771_1
483	AAGCGATCTAGCACTTTATATACAGAGACCACATACAGTGTCTCTCGTGAAGCGAAAATGTTGAGTTGGCTCTCTGAGAAATTAAAGGTGCCTGAACTCATCATGACTTTTCAGGATGAG	1	(AGly)AphA6:JF949760:695-1474:771_2
484	CAGTTTGAATTCATGATCACTAAAGCGATCAATGCAAAACCAATTTCAGCGCTTTTTTTAACAGACCAAGAATTGCTTGCTATCTATAAGGAGGCACTCAATCTGTTAAATTCAATTGCT	1	(AGly)AphA6:JF949760:695-1474:771_3
485	ATTATTGATTGTCCATTTATTTCAAACATTGATCATCGGTTAAAAGAGTCAAAATTTTTTATTGATAACCAACTCCTTGACGATATAGATCAAGATGATTTGGACACTGAATTATGGGGA	1	(AGly)AphA6:JF949760:695-1474:771_4
486	GACCATAAAACTTACCTAAGTCTATGGAATGAGTTAACCGAGACTCGTGTTGAAGAAAGATTGGTTTTTTCTCATGGCGATATCACGGATAGTAATATTTTTATAGATAAATTCAATGAA	1	(AGly)AphA6:JF949760:695-1474:771_5
487	ATTTATTTTTTAGATCTTGGTCGTGCTGGGTTAGCAGATGAATTTGTAGATATATCCTTTGTTGAACGTTGCCTAAGAGAGGATGCATCGGAGGAAACTGCGAAAATATTTTTAAAGCAT	1	(AGly)AphA6:JF949760:695-1474:771_6
488	GTTGAACGTTGCCTAAGAGAGGATGCATCGGAGGAAACTGCGAAAATATTTTTAAAGCATTTAAAAAATGATAGACCTGACAAAAGGAATTATTTTTTAAAACTTGATGAATTGAATTGA	1	(AGly)AphA6:JF949760:695-1474:771_7
489	ATGTCACCACCATCCCCGGTGCTGAAGAATTTCGAAGCATGGACGATGCGTTGCGTGCACTGCGGGGTCGGTATCCCGGTTGTGAGTGGGTTGTTGTGGAGGATGGGGCCTCGGGGGCTG	1	(AGly)Aph3-Va:U24442:680-1456:780_1
490	GTGTTTATCGGCTTCGGGGTGGTGGGCGGGAGTTGTTTGTCAAGGTGGCAGCTCTGGGGGCCGGGGTGGGCTTGGGTGAGGCTGAGCGGCTGGTGTGGTTGGCGGAGGTGGGGATTCCCG	2	(AGly)Aph3-Va:U24442:680-1456:780_2
491	TACCTCGTGTTGTGGAGGGTGGTGGGGACGAGAGGGTCGCCTGGTTGGTCACCGAAGCGGTTCCGGGGCGTCCGGCCAGTGCGCGGTGGCCGCGGGAGCAGCGGCTGGACGTGGCGGTGG	2	(AGly)Aph3-Va:U24442:680-1456:780_3
492	CGCTCGCGGGGATCGCTCGTTCGCTGCACGGCGCTGGACTGGGAGCGGTGTCCGTTCGATCGCAGTCTCGCGGTGACGGTGCCGCAGGCCCGTGCTGTCGCTGAAGGGAGCGTCGACTTG	2	(AGly)Aph3-Va:U24442:680-1456:780_4
493	GAGGATCTGACGAGGAGCGGAAGGGGTGGTCGGGGGAGCGGCTTCTCGCCGAGCTGGAGCGGACTCGGCCTGCGGACGAGGATCTCGGTTTGCCACGGTGACCTGTGCCCGGACAACGTG	2	(AGly)Aph3-Va:U24442:680-1456:780_5
494	CTGCTCGACCCTCGTACCTGCGAGGTGACCGGGCTGATCGACTGGGGCGGGTCGGCCGTGCGGACCGGCACTCCGATCTCGCGCGGTGCTGGCGTCGCGCGAGCTGCGCGGGTGGGTCGG	2	(AGly)Aph3-Va:U24442:680-1456:780_6
495	GTGCGGACCGGCACTCCGATCTCGCGCGGTGCTGGCGTCGCGCGAGCTGCGCGGGTGGGTCGGGGGCGGTGCAATCGGAGGAAAAGCTGCGTTTACCGGCTGTTGGACGAGTTCTTCTGA	2	(AGly)Aph3-Va:U24442:680-1456:780_7
496	ATGGAAAGCACGTTGCGCCGGACATACCCGCACCACACTTGGCACCTCGTGAACGAAGGAGACTCGGGCGCCTTCGTCTACCGCCTCACCGGACACGGGCCCGAGCTCTACGCGAAGATC	1	(AGly)Aph3-Vb:M22126:373-1164:792_1
497	GCCCCCCGCACCCCCGAGAACTCCGCCTTCCACCTCGACGGCGAGGCCGACCGCCTCGACTGGCTCGCCCGCCATGGCATCTCGGTCCCCCGTGTCGTCGAGCGCGGTGCCGACGACACC	2	(AGly)Aph3-Vb:M22126:373-1164:792_2
498	ACCGCCTGGCTCGTCACCGAGGCCGTGCCCGGCGCCGCGGCCTCCGAGGAGTGGCCCGAGGACGAGCGGGCGGCCGTTGTCGACGCGATCGCCGAAATGGCCCGCACCCTCCATGAACTC	2	(AGly)Aph3-Vb:M22126:373-1164:792_3
499	CCCGTGTCCGAGTGCCCCTTCGACCGCCGCCTCGACGTCACCGGCGAGGCCCGGCACAACGTCCGCGAGGGCCTGGTCGACCTCGACGACCTCCAGGAGGAGCCGGCCGGCTGGACCGGC	2	(AGly)Aph3-Vb:M22126:373-1164:792_4
500	GACCAACTCCTGGCCGAACTCGACCTGACGCGGCCCGAGAAGGAGGACTTGGTCGTCTGCCATGGCGACCTGTGCCCCAACAACGTGCTGCTCGACCCCGAGACCCACCGGATCACCGGG	2	(AGly)Aph3-Vb:M22126:373-1164:792_5
501	CTGATCGACGTCGGCCGCCTCCGGCTCGCCACCTGCCACGCCGACCTCGCCCTCGCCGCCCGCGAACTGGCGATCGACGAGGACCCGTGGTTCGGCCCCGCATACGCCGAACGGTTCCTC	2	(AGly)Aph3-Vb:M22126:373-1164:792_6
502	ATCGACGAGGACCCGTGGTTCGGCCCCGCATACGCCGAACGGTTCCTCGAACGGTACGGGGCCCACCACGTCGACCAGGAGAAGATGGCCTTCTACCAGCTGCTCGACGAGTTCTTCTAG	1	(AGly)Aph3-Vb:M22126:373-1164:792_7
503	ATGTACGCCATGTTGCGCCGGAAATACCAGCACTACGAATGGACCTCCGTGAACGAAGGAGATTCGGGCGCCTCCGTTTACCGCCTCGCCGGACAGCAGCCCGAGCTCTATGTGAAATTC	1	(AGly)Aph3-Vc:S81599:282-1076:795_1
504	GCTCCGCGCGAACCGGAAAATTCCGCGTTCGACCTGGCGGGCGAGGCCGACCGGCTCACCTGGCTCACCCGCCACGGCATCCCGGTTCCGTGCATTGTCGAGTGCGGCGGCGACGACACC	2	(AGly)Aph3-Vc:S81599:282-1076:795_2
505	TCGGTTTTCCTCGTCACCGAGGCCGTCACCGGCGTATCGGCCGCCGAGGAGTGGCCGGAGCACCAGCGCTTCGCCGTCGTCGAGGCGATGGCCGACCTCGCCCGCACCCTGCACGAACTG	2	(AGly)Aph3-Vc:S81599:282-1076:795_3
506	CCCGTTGGTGGCTGCCCCTTCGATCGCAGCCTGGCGGTGACGGTTGCCGAAGCCCGCCACAACCTACGCGAGGGCCTCGTGGACCTGGACGACCTCCAAGAGGAGCACGCCAACTGGTCC	2	(AGly)Aph3-Vc:S81599:282-1076:795_4
507	ATGACAGTCGCCCTCGACGAAGTATCTGAACTAAAGAATTTGCTTTCACCCTTGTTGGATGAATGCACTTTTGAAGAAGTTGAGTATGGTCAGTCAGATGCTCGAGTGATTCGAGTTCTA	1	(AGly)AphA15:Y18050:4758-5552:795_1
508	TTTCCTGATCGCAATACCGCGTATCTAAAGTACGCCTCCGGATCTTCTGCTCAAGAAATTCTTCAAGAGCATCAGCGCACTAGATGGCTCAGAACACGAGCTCTCGTACCGGAAGTGATC	1	(AGly)AphA15:Y18050:4758-5552:795_2
509	TCATATGTCTCGACTTCAACTGTCACCATCCTGTTGACAAAAGCATTGATTGGCCACAATGCCGCTGACGCCGCAGATGCAGATCCAGTTATTGTTGTTGCAGAGATGGCACGAGCGTTA	1	(AGly)AphA15:Y18050:4758-5552:795_3
510	CGCGACCTCCATTCGATCTCGCCTGACGATTGCCCATTCGACGAAAGGCTCCACCTGCGACTGAAGCTGGCTTCGGGCCGTTTGGAAGCCGGGTTAGTTGATGAGGAGGACTTTGATCAC	1	(AGly)AphA15:Y18050:4758-5552:795_4
511	GCAAGGCAAGGCATGCTGGCGCGGGATGTTTACGAGCAACTTTTTATACAAATGCCTGGAGCGGAGCAGCTGGTAGTCACACATGGCGACGCCTGTCCCGAGAACTTCATCTTCCAAGGT	1	(AGly)AphA15:Y18050:4758-5552:795_5
512	AATGCCTTCGTCGGCTTCATAGACTGCGGTCGGGTCGGGCTTGCCGATAAGTATCAAGACCTGGCGCTTGCATCGAGAAACATTGACGCGGTATTTGGACCAGAACTCACTAACCAGTTC	1	(AGly)AphA15:Y18050:4758-5552:795_6
513	AGAAACATTGACGCGGTATTTGGACCAGAACTCACTAACCAGTTCTTCATCGAGTATGGAGAGCCAAATCCGAACATAGCTAAGATTGAGTACTACCGGATCTTGGATGAGTTCTTCTAA	1	(AGly)AphA15:Y18050:4758-5552:795_7
514	ATGAAAAAGCCTGAACTCACCGCGACGTCTGTCGAGAAGTTTCTGATCGAAAAGTTCGACAGCGTCTCCGACCTGATGCAGCTCTCGGAGGGCGAAGAATCTCGTGCTTTCAGCTTCGAT	1	(AGly)Aph4-Ia:V01499:231-1256:1026_1
515	GTAGGAGGGCGTGGATATGTCCTGCGGGTAAATAGCTGCGCCGATGGTTTCTACAAAGATCGTTATGTTTATCGGCACTTTGCATCGGCCGCGCTCCCGATTCCGGAAGTGCTTGACATT	1	(AGly)Aph4-Ia:V01499:231-1256:1026_2
516	GGGGAATTCAGCGAGAGCCTGACCTATTGCATCTCCCGCCGTGCACAGGGTGTCACGTTGCAAGACCTGCCTGAAACCGAACTGCCCGCTGTTCTGCAGCCGGTCGCGGAGGCCATGGAT	1	(AGly)Aph4-Ia:V01499:231-1256:1026_3
517	GCGATCGCTGCGGCCGATCTTAGCCAGACGAGCGGGTTCGGCCCATTCGGACCGCAAGGAATCGGTCAATACACTACATGGCGTGATTTCATATGCGCGATTGCTGATCCCCATGTGTAT	1	(AGly)Aph4-Ia:V01499:231-1256:1026_4
518	CACTGGCAAACTGTGATGGACGACACCGTCAGTGCGTCCGTCGCGCAGGCTCTCGATGAGCTGATGCTTTGGGCCGAGGACTGCCCCGAAGTCCGGCACCTCGTGCACGCGGATTTCGGC	1	(AGly)Aph4-Ia:V01499:231-1256:1026_5
519	TCCAACAATGTCCTGACGGACAATGGCCGCATAACAGCGGTCATTGACTGGAGCGAGGCGATGTTCGGGGATTCCCAATACGAGGTCGCCAACATCTTCTTCTGGAGGCCGTGGTTGGCT	1	(AGly)Aph4-Ia:V01499:231-1256:1026_6
520	TGTATGGAGCAGCAGACGCGCTACTTCGAGCGGAGGCATCCGGAGCTTGCAGGATCGCCGCGGCTCCGGGCGTATATGCTCCGCATTGGTCTTGACCAACTCTATCAGAGCTTGGTTGAC	1	(AGly)Aph4-Ia:V01499:231-1256:1026_7
521	GGCAATTTCGATGATGCAGCTTGGGCGCAGGGTCGATGCGACGCAATCGTCCGATCCGGAGCCGGGACTGTCGGGCGTACACAAATCGCCCGCAGAAGCGCGGCCGTCTGGACCGATGGC	2	(AGly)Aph4-Ia:V01499:231-1256:1026_8
522	ACTGTCGGGCGTACACAAATCGCCCGCAGAAGCGCGGCCGTCTGGACCGATGGCTGTGTAGAAGTACTCGCCGATAGTGGAAACCGACGCCCCAGCACTCGTCCGAGGGCAAAGGAATAG	1	(AGly)Aph4-Ia:V01499:231-1256:1026_9
523	GTGACACAAGAATCCCTGTTACTTCTCGACCGTATTGATTCGGATGATTCCTACGCGAGCCTGCGGAACGACCAGGAATTCTGGGAGCCGCTGGCCCGCCGAGCCCTGGAGGAGCTCGGG	1	(AGly)Aph4-Ib:X03615:232-1230:999_1
524	CTGCCGGTGCCGCCGGTGCTGCGGGTGCCCGGCGAGAGCACCAACCCCGTACTGGTCGGCGAGCCCGACCCGGTGATCAAGCTGTTCGGCGAGCACTGGTGCGGTCCGGAGAGCCTCGCG	2	(AGly)Aph4-Ib:X03615:232-1230:999_2
525	TCGGAGTCGGAGGCGTACGCGGTCCTGGCGGACGCCCCGGTGCCGGTGCCCCGCCTCCTCGGCCGCGGCGAGCTGCGGCCCGGCACCGGAGCCTGGCCGTGGCCCTACCTGGTGATGAGC	2	(AGly)Aph4-Ib:X03615:232-1230:999_3
526	CGGATGACCGGCACCACCTGGCGGTCCGCGATGGACGGCACGACCGACCGGAACGCGCTGCTCGCCCTGGCCCGCGAACTCGGCCGGGTGCTCGGCCGGCTGCACAGGGTGCCGCTGACC	2	(AGly)Aph4-Ib:X03615:232-1230:999_4
527	GGGAACACCGTGCTCACCCCCCATTCCGAGGTCTTCCCGGAACTGCTGCGGGAACGCCGCGCGGCGACCGTCGAGGACCACCGCGGGTGGGGCTACCTCTCGCCCCGGCTGCTGGACCGC	2	(AGly)Aph4-Ib:X03615:232-1230:999_5
528	CTGGAGGACTGGCTGCCGGACGTGGACACGCTGCTGGCCGGCCGCGAACCCCGGTTCGTCCACGGCGACCTGCACGGGACCAACATCTTCGTGGACCTGGCCGCGACCGAGGTCACCGGG	2	(AGly)Aph4-Ib:X03615:232-1230:999_6
529	ATCGTCGACTTCACCGACGTCTATGCGGGAGACTCCCGCTACAGCCTGGTGCAACTGCATCTCAACGCCTTCCGGGGCGACCGCGAGATCCTGGCCGCGCTGCTCGACGGGGCGCAGTGG	2	(AGly)Aph4-Ib:X03615:232-1230:999_7
530	AAGCGGACCGAGGACTTCGCCCGCGAACTGCTCGCCTTCACCTTCCTGCACGACTTCGAGGTGTTCGAGGAGACCCCGCTGGATCTCTCCGGCTTCACCGATCCGGAGGAACTGGCGCAG	1	(AGly)Aph4-Ib:X03615:232-1230:999_8
531	ACCTTCCTGCACGACTTCGAGGTGTTCGAGGAGACCCCGCTGGATCTCTCCGGCTTCACCGATCCGGAGGAACTGGCGCAGTTCCTCTGGGGGCCGCCGGACACCGCCCCCGGCGCCTGA	2	(AGly)Aph4-Ib:X03615:232-1230:999_9
532	ATGAGTTCGTCGGACCACATCCACGTCCCGGACGGCCTGGCCGAGTCGTACAGCAGAAGCGGTGGCGAGGAAGGGCGCGCCTGGATCGCCGGACTTCCCGCTCTCGTCGCGCGATGCGTC	2	(AGly)Aph6-Ia:AY971801:1-924:924_1
533	GACCGCTGGGAGCTGAAGAGGGACGGCGGCGTCCGCTCCGGTGAGGCCTCCCTCGTGGTGCCGGTGCTGCGTGCTGACGGCACCCGGGCGGCGCTCAAACTCCAGATGCCCCGGGAAGAG	2	(AGly)Aph6-Ia:AY971801:1-924:924_2
534	ACGACGGCCGCGCTGATCGGCCTGCGAGCCTGGGGCGGGGACGGCATGGTGCGGCTGCTCGACCACGACGAGGAGAGCAGCACGATGCTGCTGGAACGCCTGGACGGTTCGCGGACGCTG	2	(AGly)Aph6-Ia:AY971801:1-924:924_3
535	GCGTCGGTCGAGGACGACGACGAGGCCATGGGCGTCCTCGCCGGGCTGCTGAACCGGCTGCACTCCGTTCCGGCACCTCCGGGGCTGCGGGGTCTGGGAGAGATCGCCGGCGCCATGGTG	2	(AGly)Aph6-Ia:AY971801:1-924:924_4
536	GAGGAAGTTCCCTCCGCTGTCGACTCGTTGGCGGATCCGGAGGACCGTAGCCGGTTGCGCGGCTGGGCGTCGGCCGTGGCCGAGCTGGTGGGCGAGCCCGGTGACCGCGTCCTGCACTGG	2	(AGly)Aph6-Ia:AY971801:1-924:924_5
537	GACCTGCACTACGAGAACGTGCTGGCCGCCGAGCGCGAACCGTGGCTGGCCATCGACCCCGAGCCGCTGGTCGGCGACCCGGGGTTCGACCTGTGGCCGGCCCTGGACACCGGTTGGGAG	2	(AGly)Aph6-Ia:AY971801:1-924:924_6
538	CGGATCGAGGCCACCGGTGACGCGCGGCGGGTGGTCCGGCGGCGCTTCGACCTGCTGACGGAAGCGCTGGAGCTGGACCGCGGGAGGGCGGCCGGGTGGACCCTGGCCCGGCTCCTGCAG	2	(AGly)Aph6-Ia:AY971801:1-924:924_7
539	AGGGCGGCCGGGTGGACCCTGGCCCGGCTCCTGCAGAACACCCTGTGGGACATCGAGGACGGGCTGACGGCGATCGCCCCCTCCCAGATCGCCGTGGCCGAAGCGCTGGCGAAGCCCTGA	2	(AGly)Aph6-Ia:AY971801:1-924:924_8
540	ATGAGCACGTCAAAACTGGTGGAGATCCCGGAACCCCTGGCGGCGTCGTACGCCCGCGCCTTCGGCGAGGAGGGACAGGCATGGATCGCCGCCCTGCCCGCGCTGGTCGAGGAATTACTG	2	(AGly)Aph6-Ib:X05648:382-1305:924_1
541	ACCTCCGCCGCCATCACCGGACTGCGCACCTGGAACGGGCACGGCGTCGTGCGGCTGCTCGACCACGACCCGCGCAGCAGCACCATGCTCCTGGAGCGGCTGGACGCGTCCCGCACGCTG	2	(AGly)Aph6-Ib:X05648:382-1305:924_3
542	GAGGAGGTGCCGCGGGCGGTCGCGGCGCTGGCCGACCCGGCCGACCGGCGGCTGCTGAACGACTGGGCGTCGGCGGTGGCCGAACTGGTCGGCGAACCCGGCGACCGGATGCTGCACTGG	2	(AGly)Aph6-Ib:X05648:382-1305:924_5
543	GACATCGTCGCACAGCGGGACGTCGTACGCGTCGTGCGACGCCGCTTCGACCTGCTGACCGAGGTCCTCGGCCTGGACCGGGCACGGGCGGCCGGCTGGACGTACGGCAGGCTGCTGCAG	2	(AGly)Aph6-Ib:X05648:382-1305:924_7
544	CGGGCGGCCGGCTGGACGTACGGCAGGCTGCTGCAGAACGCCCTGTGGGACATCGAGGACGGCAGTGCCGCCCTCGACCCCGCCGCCGTCACGCTCGCACAGGCGCTGCGGGGCCACTGA	2	(AGly)Aph6-Ib:X05648:382-1305:924_8
545	ATGGAGCGCTGGCGCCTGCTGCGCGACGGCGAGCTGCTCACCACCCACTCGAGCTGGATACTTCCCGTCCGCCAGGGGGACATGCCGGCGATGCTGAAGGTCGCGCGCATTCCCGATGAA	2	(AGly)Aph6-I:X01702:485-1285:801_1
546	GAGGCCGGTTACCGCCTGTTGACCTGGTGGGACGGGCAGGGCGCCGCCCGAGTCTTCGCCTCGGCGGCGGGCGCTCTGCTCATGGAGCGCGCGTCCGGGGCCGGGGACCTTGCACAGATA	2	(AGly)Aph6-I:X01702:485-1285:801_2
547	GCGTGGTCCGGCCAGGACGACGAGGCTTGCAGGATCCTCTGCGACACCGCCGCTCGTCTGCACGCGCCGCGGTCCGGACCGCCGCCCGATCTCCATCCGCTACAGGAATGGTTCCAGCCG	2	(AGly)Aph6-I:X01702:485-1285:801_3
548	CTTTTCCGGTTGGCCGCTGAGCACGCGGCACTTGCGCCCGCCGCCAGCGTAGCGCGCCAACTTCTGGCGGCGCCGCGCGAGGTGTGCCCGCTCCACGGCGACCTGCACCACGAGAACGTG	2	(AGly)Aph6-I:X01702:485-1285:801_4
549	CTCGACTTCGGCGACCGCGGCTGGCTGGCCATCGACCCGCACGGACTGCTCGGCGAGCGCACCTTCGACTATGCCAACATCTTCACGAATCCCGATCTCAGCGACCCCGGTCGCCCGCTT	2	(AGly)Aph6-I:X01702:485-1285:801_5
550	GCGATCCTGCCGGGCAGGCTGGAGGCTCGACTCAGCATTGTGGTCGCGACGACCGGGTTTGAGCCCGAACGGCTTCTTCGCTGGATCATTGCATGGACGGGCTTGTCGGCAGCCTGGTTC	1	(AGly)Aph6-I:X01702:485-1285:801_6
551	TGGATCATTGCATGGACGGGCTTGTCGGCAGCCTGGTTCATCGGCGACGGCGACGGCGAGGGCGAGGGCGCTGCGATTGATCTGGCCGTAAACGCCATGGCACGCCGGTTGCTTGACTAG	1	(AGly)Aph6-I:X01702:485-1285:801_7
552	ATGCTAAAACAACCAATTCAAGCTCAACAACTTATCGAACTTTTGAAAGTGCATTATGGAATTGATATTCATACAGCACAATTCATCCAGGGTGGTGCTGATACGAATGCATTTGCATAT	1	(AGly)Aph9-Ia:U94857:151-1146:996_1
553	CAAGCAGATTCAGAATCCAAGTCTTATTTCATAAAGCTAAAATACGGCTATCATGATGAAATTAATTTATCGATAATCCGTCTTTTACATGATTCTGGAATAAAAGAAATTATTTTTCCT	1	(AGly)Aph9-Ia:U94857:151-1146:996_2
554	ATCCATACACTTGAAGCAAAATTATTCCAGCAACTAAAGCATTTTAAAATAATTGCGTATCCATTTATTCATGCGCCCAATGGTTTCACCCAAAATTTAACAGGAAAACAGTGGAAACAG	1	(AGly)Aph9-Ia:U94857:151-1146:996_3
555	CTTGGAAAAGTATTAAGACAAATTCATGAAACATCAGTTCCCATCTCGATTCAACAACAATTAAGAAAAGAAATATACTCCCCTAAATGGCGTGAAATAGTCAGATCCTTTTATAATCAA	1	(AGly)Aph9-Ia:U94857:151-1146:996_4
556	ATTGAATTTGATAATTCAGATGATAAGCTCACGGCTGCCTTTAAATCTTTTTTTAACCAAAATAGTGCTGCAATTCATCGATTAGTTGATACTTCAGAAAAACTATCTAAAAAAATTCAA	1	(AGly)Aph9-Ia:U94857:151-1146:996_5
557	CCTGATTTAGATAAATACGTACTATGTCATTCTGATATACATGCGGGCAATGTGTTAGTCGGTAATGAAGAGTCGATTTACATTATTGATTGGGATGAGCCTATGTTAGCTCCAAAAGAA	1	(AGly)Aph9-Ia:U94857:151-1146:996_6
558	CGTGATTTGATGTTCATAGGTGGTGGCGTTGGTAATGTATGGAATAAACCCCATGAAATCCAATATTTTTATGAAGGTTATGGTGAAATAAATGTCGATAAAACAATTTTGTCTTATTAC	1	(AGly)Aph9-Ia:U94857:151-1146:996_7
559	AGGCATGAACGAATTGTCGAAGATATCGCAGTATACGGGCAAGACTTGCTTTCACGTAATCAAAACAATCAGTCCAGACTTGAAAGTTTTAAATATTTTAAAGAAATGTTTGATCCAAAC	1	(AGly)Aph9-Ia:U94857:151-1146:996_8
560	GGGCAAGACTTGCTTTCACGTAATCAAAACAATCAGTCCAGACTTGAAAGTTTTAAATATTTTAAAGAAATGTTTGATCCAAACAACGTTGTTGAAATAGCTTTTGCTACAGAGCAGTAA	1	(AGly)Aph9-Ia:U94857:151-1146:996_9
561	ATGGACACGTCAAAAGCGATCGAGGTCCCGGAACACCTGGCGGCGTCGTACAGCAGGGGATTCGGCGAGGAAGGGAGGGCCTGGATCGCTGCGCTGCCGACTCTCGCCGCGGCATTCCTG	2	(AGly)Aph9-Ib:U70376:3618-4541:996_1
562	GACAGGTGGGAACTGCGGCGCGATGGTGCGGCCCGGGCAGGGGAAGCCTCGCTGGTACTGCCGGTGTTACGCCAGGACGGTACCCGCGCGGTCCTCAAGCTCCAGATGCCCCGGGAAGAG	2	(AGly)Aph9-Ib:U70376:3618-4541:996_2
563	GCCTCACTCGAGGACGACGACGTCGCGATGGGAATCCTCGCCGAACTGCTGGCGCGGCTCGTCAGCGTCCCCGCCCCCCGGGAACTGCGCCGCCTCAAAGACATCGCCGCCGACATGCTG	2	(AGly)Aph9-Ib:U70376:3618-4541:996_4
564	GACATCGTCGCCACGGGCGACACCCGGCGTGTGGTGCGGCGCCGGTTCGACCTGCTCACCGGGGTCCTCGGTCTGGACCGCGGGCGTGCGGCCGGCTGGACGCTGGGGCGGCTGCTGCAG	2	(AGly)Aph9-Ib:U70376:3618-4541:996_7
565	CGTGCGGCCGGCTGGACGCTGGGGCGGCTGCTGCAGAACGAGCTGTGGGACATCGAGGGCGGTGGCTCCGCCCTCGCCCCGTCCTCGGTCGCGATGGCGGAGGCGCTCCAGAACCGTTGA	2	(AGly)Aph9-Ib:U70376:3618-4541:996_8
566	ATGAAAACCAGACTTGAACAAGTTTTAGAACGTTATCTCAACGGACGCGAGGTAGCTGTATGGGGTGTTCCGACACGCCGTTTGCTTCGTGCATTAAAACCTTTTAAATTTCATACTGCC	1	(AGly)ApmA:FN806789:2858-3682:822_1
567	GATCGTGTTGATCCTCAATATCATTATGTTGTTGCTGTAACCGATGACGACTTAACCGACTTTTTATCCGATGAACAGAGCAAGTCGTTTCAATACGCGAATGACTACCTTACGTTTGAC	1	(AGly)ApmA:FN806789:2858-3682:822_2
568	GACGAGGGAGGCGAACTTCCGTTTGAACGAATGTGCTTCAATGTCCCCGTTGGCAGGCAAACGTATTTTGGAGACGGTGTCGTAGGAGCTTGCGAAAACGGGTATATCAAGAGCATCGGC	1	(AGly)ApmA:FN806789:2858-3682:822_3
569	CAATTTACATCGATTAACGGCACGGCAGAGATCCATGCGAACCATCAGTTAAACATGACCTTTGTAAGCGACGATATTCAAAACTTCTTCAACGAAGAAAGCATGGCTGTATTCCAAGAA	1	(AGly)ApmA:FN806789:2858-3682:822_4
570	AAGCTGCGAAAAGACCCGAAACACCCTTATGCTTATAGCAAAGAACCTATGACCATAGGTAGCGATGTTTATATCGGCGCACATGCATTCATCAATGCTTCCACTGTGACAAGCATCGGT	1	(AGly)ApmA:FN806789:2858-3682:822_5
571	GACGGTGCAATAATTGGCTCAGGGGCAGTAGTTCTGGAAAATGTTCCTCCTTTTGCTGTCGTCGTTGGTGTCCCTGCGAGAATCAAGCGTTACCGCTTCTCAAAGGAGATGATTGAAACC	1	(AGly)ApmA:FN806789:2858-3682:822_6
572	GAGATGATTGAAACCCTCCTTCGTGTCAAATGGTGGGACTGGAGTATAGAGGAAATTAACGAAAATGTTGATGCGCTTATATCACCTGAACTATTTATGAAAAAGTACGGGAGTTTGTAA	1	(AGly)ApmA:FN806789:2858-3682:822_7
573	ATGGATAAGAATGATGTTGTTAAGAAGATACTTGAATCAAAAAAGTACGAAAACCTTGATTCAGATATTGTTGAAAAGGTTGTTTCCATTTCTGAGAAGAAATATAAATTAAAGGAAGTT	1	(AGly)ArmA:AY220558:1978-2751:774_1
574	GAGAATTATTCTAAAAAGAAATTGCATCAAATATGGGGGTCTTACTATTCTGCCTATCCTAATTGGGATAAATTATTAAAAAAGTACAATCAGGGGCAGTTATCAATAGAAGATTTACTA	1	(AGly)ArmA:AY220558:1978-2751:774_2
575	AAGATTCATTCTTCGACGAATGAAAGAGTCGCAACATTAAATGACTTTTACACTTATGTATTTGGAAATATCAAACATGTCTCATCTATTTTAGATTTTGGTTGTGGCTTCAATCCATTA	1	(AGly)ArmA:AY220558:1978-2751:774_3
576	GCTTTATACCAATGGAATGAAAATGAAAAAATAATATATCATGCATACGATATTGATAGAGCTGAGATAGCTTTTTTGAGTAGCATTATTGGGAAGTTAAAGACGACGATAAAGTATAGG	1	(AGly)ArmA:AY220558:1978-2751:774_4
577	TTTTTGAATAAAGAGAGTGATGTCTACAAAGGTACTTATGATGTAGTATTCCTTTTAAAGATGCTTCCTGTGCTAAAACAGCAAGATGTAAATATCTTGGATTTCCTACAGCTTTTTCAT	1	(AGly)ArmA:AY220558:1978-2751:774_5
578	ACTCAAAACTTTGTAATATCTTTTCCAATAAAGTCTTTATCTGGAAAGGAGAAGGGAATGGAAGAGAATTACCAGCTATGGTTTGAATCTTTTACAAAAGGTTGGATAAAAATCCTTGAT	1	(AGly)ArmA:AY220558:1978-2751:774_6
579	GGAATGGAAGAGAATTACCAGCTATGGTTTGAATCTTTTACAAAAGGTTGGATAAAAATCCTTGATTCGAAGGTTATAGGGAATGAGTTAGTATATATTACTAGTGGATTTCAGAAATAA	1	(AGly)ArmA:AY220558:1978-2751:774_7
580	TTGTTAATACTCAAAGGAACAAAGACGGTTGATTTATCAAAAGATGAATTGACAGAAATAATAGGTCAGTTTGATCGTGTGCATATAGATTTGGGTACTGGAGACGGTAGAAATATATAT	1	(AGly)NpmA:AB261016:3069-3728:660_1
581	AAACTTGCAATTAATGATCAAAACACTTTCTATATCGGAATAGATCCGGTAAAAGAAAACTTGTTTGATATATCCAAAAAAATTATAAAGAAGCCCTCAAAAGGAGGGCTATCTAATGTG	1	(AGly)NpmA:AB261016:3069-3728:660_2
582	GTGTTTGTTATTGCAGCTGCAGAGTCTCTCCCTTTTGAATTGAAAAACATTGCTGATTCAATTTCCATTTTGTTTCCTTGGGGGACATTGCTTGAATATGTAATTAAACCGAATAGAGAT	1	(AGly)NpmA:AB261016:3069-3728:660_3
583	ATTCTTTCGAATGTTGCAGATTTGGCTAAAAAAGAAGCTCACTTTGAATTTGTGACCACATACTCAGATTCATACGAAGAAGCGGAAATAAAAAAAAGAGGACTTCCTCTTTTAAGTAAG	1	(AGly)NpmA:AB261016:3069-3728:660_4
584	GCCTATTTTTTGAGCGAACAATACAAAGCTGAATTATCAAACTCAGGTTTTCGCATTGATGATGTTAAGGAATTGGACAATGAGTATGTAAAACAGTTTAATTCTCTTTGGGCAAAGCGA	1	(AGly)NpmA:AB261016:3069-3728:660_5
585	GATGTTAAGGAATTGGACAATGAGTATGTAAAACAGTTTAATTCTCTTTGGGCAAAGCGATTAGCTTTTGGGCGAAAACGTTCTTTCTTTCGAGTTTCTGGCCATGTTTCAAAACATTAA	1	(AGly)NpmA:AB261016:3069-3728:660_6
586	ATGAGCTTTGACGATGCCCTAGCGTCCATCCTTTCCTCAAAAAAATATCGTTCCCTCTGCCCGGATACCGTACGGCGGATTTTAGATCAGGAATGGGGGCGGCACAAATCGCCTAAGCTG	1	(AGly)RmtA:AB120321:6677-7432:756_1
587	GCAGTGGAGGCCACTCGCACCCGGCTGCACGGGATTTGCGGGGCCTATGTCACGCCGGAATCGCTCAAGGCTGCAGCAGCGGCATTATCGGTTGGCGATGTGCAAAAGGCACTGTCGCTG	1	(AGly)RmtA:AB120321:6677-7432:756_2
588	CACGCCTCTACCAAGGAGCGGTTGGCCGAATTGGACTGCCTCTACGATTTTATCTTTTCTGGCGGGGTGCCCCATCGTGTGTTGGATATCGCTTGCGGCCTAAACCCGCTGGCCCTCTTT	1	(AGly)RmtA:AB120321:6677-7432:756_3
589	ATACGTGACATAACATCTGTATGGGCGTGCGACATCCATCAGGGGTTGGGCGATGTGATCACCCCCTTTGCCCATCATCAGGGATTGGACTTCACGTTCGCCCTGCAGGATGTGATGTGT	1	(AGly)RmtA:AB120321:6677-7432:756_4
590	ACGCCGCCCACTGAGACGGGGGATTTGGCACTGGTATTTAAATTACTGCCTTTGCTGGAGCGAGAGCAAGCTGGCGCCGCCATGGCGCTACTGCAGGCACTAGCTACCCCTCGGATTGCC	1	(AGly)RmtA:AB120321:6677-7432:756_5
591	GTCAGCTTCCCCACCCGCAGTTTAGGCGGGCGCGGCAAGGGCATGGAAGCAAACTATTCCGCATGGTTCGAGGGGGCACTGCCTGATGAATTTGAAATTGAGGATACCAAGACCATTGGA	1	(AGly)RmtA:AB120321:6677-7432:756_6
592	AAGGGCATGGAAGCAAACTATTCCGCATGGTTCGAGGGGGCACTGCCTGATGAATTTGAAATTGAGGATACCAAGACCATTGGAATAGAGCTTGTGTACATGATAAAAAGGAATAAGTGA	1	(AGly)RmtA:AB120321:6677-7432:756_7
593	ATGAACATCAACGATGCCCTCACCTCCATCCTGGCCTCAAAAAAATACCGCGCCCTTTGCCCGGATACCGTGCGGCGCATCCTGACTGAGGAATGGGGGCGGCATAAATCCCCCAAACAG	1	(AGly)RmtB:AB103506:1410-2165:756_1
594	CATGCCTCCACCAAGGAGCGACTGGCCGAGCTGGATACCCTGTACGATTTTATCTTTTCAGCCGAAACTCCCCGCCGCGTGCTGGATATCGCCTGCGGTCTTAACCCCTTGGCGCTATAC	1	(AGly)RmtB:AB103506:1410-2165:756_3
595	GAGCGCGGCATTGCATCCGTGTGGGGCTGTGATATCCACCAGGGATTGGGGGATGTCATCACCCCCTTTGCTAGGGAAAAAGATTGGGATTTTACCTTTGCCCTGCAGGATGTGCTGTGT	1	(AGly)RmtB:AB103506:1410-2165:756_4
596	GCGCCGCCCGCCGAAGCCGGCGACCTGGCGCTGATTTTTAAGCTTTTGCCCCTGCTGGAGCGGGAGCAGGCCGGTTCTGCCATGGCACTTTTACAATCCCTCAATACCCCGCGCATGGCT	1	(AGly)RmtB:AB103506:1410-2165:756_5
597	AAAGGCATGGAGGCGAACTACGCCGCATGGTTCGAGGGCGGCTTGCCCGCCGAGTTTGAGATTGAGGATAAAAAGACCATCGGAACAGAACTTATATACTTGATAAAAAAGAATGGATAA	1	(AGly)RmtB:AB103506:1410-2165:756_7
598	ATGAAAACCAACGATAATTATATCGAAGAAGTAACAGCCAAAGTACTCACAAGTGGTAAATACTCCACACTTTATCCACCAACTGTACGACGTGTAACTGAGAGGCTTTTCGATCGATAC	1	(AGly)RmtC:AB194779:6903-7748:846_1
599	CCTCCCAAGCAGCTAGAGAAGGAGGTTCGCAAGAAATTGCATCAAGCATATGGTGCTTATATTGGTGGGATCGATGGGAAAAGGTTGGAGAAGAAGATTGAGAAGATAATTCATGAGATA	1	(AGly)RmtC:AB194779:6903-7748:846_2
600	CCAAATCCAACTACGGATGAAGCAACTCGTACGGAGTGGGAAAAAGAGATCTGCCTGAAAATATTGAACTTGCACACTTCAACAAATGAGCGAACGGTGGCTTACGATGAGCTTTACCAA	1	(AGly)RmtC:AB194779:6903-7748:846_3
601	AAGATCTTTGAGGTAACAGGGGTTCCAACAAGTATCACCGATGCAGGTTGCGCTTTGAATCCATTTTCTTTTCCATTCTTTACGGAGGCTGGCATGCTTGGGCAATACATAGGTTTCGAT	1	(AGly)RmtC:AB194779:6903-7748:846_4
602	CTTGATAAAGGTATGATCGAAGCGATCGAACACTCGTTGAGAACGCTTAACGCCCCAGAGGGTATTGTTGTCAAACAGGGAGATATATTATCCGATCCGTCAGGCGAGAGTGATCTTCTA	1	(AGly)RmtC:AB194779:6903-7748:846_5
603	CTTATGTTCAAGCTATATACTCTACTCGATCGGCAGGAAGAGGCCTCTGGTTTGAAAATTCTTCAAGAGTGGAAATACAAAAATGCTGTGATCTCTTTTCCTATTAAAACTATAAGTGGG	1	(AGly)RmtC:AB194779:6903-7748:846_6
604	AGAGATGTTGGGATGGAAGAGAATTACACTGTTAAGTTCGAGAATGATCTTGTTGGGTCAGATCTGAGAATCATGCAAAAATTGAAATTAGGAAACGAGATGTATTTTATCGTATCGAGA	1	(AGly)RmtC:AB194779:6903-7748:846_7
605	ATGAGCGAACTGAAGGAAAAACTGCTCGCTTCGAAAAAATATCGCGACGTTTGCCCGGACACGATCGAGCGCATATGGCGTGAATGCAGCGCGAAATTCAAAAAGGAAAAGGACGTGGAC	1	(AGly)RmtD:DQ914960:9632-8889:744_1
606	AAGGCGGCGCGCGAAGCGCTTCACGGCGTGACCGGCGCGTTCATGACCGAGCGCGAATACAAACGCGCAATGGAAATGGCGGCGGCACGCGATTGGGAAGCGCTGCTTGGAATGCACGCG	2	(AGly)RmtD:DQ914960:9632-8889:744_2
607	TCCACGCGCGAACGGCTGCCTGTGGAATCGATGGATCGCGTGTTCGATCAGCTGTTTGAAGCCAGCGGAACGCCGGCGCGAATCCTCGATCTCGCGTGCGGGCTGAATCCTGTCTACCTC	1	(AGly)RmtD:DQ914960:9632-8889:744_3
608	GCGCATCGATTGCCAAATGCGGCGATTACCGGCGTGGATATCAGCGGTCAGTGCGTAAACGTAATTCGTGCGTTTGGCGGCGCGGAAGCGCGTTTGGGCGATTTGCTGTGCGAAATCCCG	1	(AGly)RmtD:DQ914960:9632-8889:744_4
609	GAAGACGAGGCGAATGCGGCGCTGCTGTTTAAGGTGCTGCCGCTTTTGGAGCGCCAGCGTGCGGGCGCGGCGATGGATGCGCTAATGCGCGTGAATGCGGAATGGATCGTCGCATCGTTT	1	(AGly)RmtD:DQ914960:9632-8889:744_5
610	CCGACGCGTTCGCTCGGCGGGCGCAACGTCGGCATGGAAAAGCACTATTCCGAATGGATGGAGGCGCACGTGCCGGAAAATCGCGCGATTGCCGCGCGGCTGACCGGCGAAAACGAGCTG	2	(AGly)RmtD:DQ914960:9632-8889:744_6
611	ATGAATATTGATGAAATGGTTGCAGAGGTTCTGTCGAGCAAAAAATATACAAGCGTTGACCCTGCTGTTGTTAGGCGTGTTTGTATGGAAACAGCACCTAAATATCCGAAGAAAAAAGAA	1	(AGly)RmtE:GU201947:55-876:822_1
612	GCAATAAAAGCGGTAAAAAATGAACTGCATATCATCCATGAGGTTTTTTTGCAAAACGAATGTTACAAAAATGCGCTTTCATTTTTATCACAGCTATCCTTAGATTTTAATAATGCGCAA	1	(AGly)RmtE:GU201947:55-876:822_2
613	TTGATCGATATTACTATGCAAATCATGCAATCACATACATCAACCAAAGAGAGATTAGGCGACATTGAAGCGGTTTGTTCATTCTTAAGCACCCATATATCCAAAGAGGGTTCCGTGATG	1	(AGly)RmtE:GU201947:55-876:822_3
614	GACATCGGTTGTGGCTTCAATCCATTTGCGTTGCCATTACTGCACGAGTTCCCGGCAACGTATTATGCTTATGATATATGTTCAGAAGGAATTAACATCCTAAACAAATATTTCTCCATC	1	(AGly)RmtE:GU201947:55-876:822_4
615	CTAAAAAAAGGAGAATATAGAGCGGAGCTACTTGATGCCGTGTCTGTTACGCCGAAAGAAAAGGTGGATGTTGCCCTCCTATTCAAGCTATTACCTTTGTTGCAGCAACAGAAAAAAGGT	1	(AGly)RmtE:GU201947:55-876:822_5
616	CGAGGTTTCAGCATTTTAGAAGAACTGGACTTTGACAAAGCAATTGTATCTTTTCCAATAAAAAGCTTGGGAGGAAAGCAAAAAGGAATGGAAACCTTTTATTCGAATTTGTTTGAAGAA	1	(AGly)RmtE:GU201947:55-876:822_6
617	CGAATTTGTTTGAAGAAAACCTGCCTTCCTCATTGGAAATCATTGAGAAGCAGACTTTTTCAAATGAGATGTTCTATGTGATACAAAACAAAACCAAAAACGGAGGAAAATCAATCATGA	1	#N/A
618	ATGGATGAACGAGCGCAGGCGGCACTGGACGCGCTGCTTTCCGCGAAGAATCTGCGGGACGTATGTCCCGAGACGGTGCGGCGCGTGTTTATGGAGCTTTTGCCGCGATACAGAAAACCG	1	(AGly)RmtF:JQ808129:55-876:822_1
619	AAGGACGCGGAGAAGGCGGCGCGCACGCATCTGCACCAGATCACCGGCGCGTTCATGACGGCGGACGCGCAGAAAAAGGCGCGGGCATTGCTTGCGCGCTGGAACGAGGGCGACGAATCG	2	(AGly)RmtF:JQ808129:55-876:822_2
620	GCGCTCGCTGCCGCGCTGTCCCTGCACGCGTCCACGCGCGAGCGCCTGCCGGGCGCGGATGAATGGATGCGGCGCGTTTCGCCGTTTCTGGGCGCGGACGCGCGCGTGCTCGATCTGGCC	2	(AGly)RmtF:JQ808129:55-876:822_3
621	TGCGGGCTGAACCCGATCCTACTGGGCTCCATGGGCGTGACGAACGCGCTGGGCATGGACATTCATCTGGGCTGCGTGCGACTTGTGAACGAAACGGCGCGGGCGCGCGGCTGGCATACG	2	(AGly)RmtF:JQ808129:55-876:822_4
622	CGCGCGCGAGCCTGCGACCTGCTGAGCGAGATTCCCGCGGAGGAAGCCGACGCGGCGCTTCTGATGAAGCTCCTGCCCGTGCTGGAAGCCCAGAAAACCGGCCGCGCCGCCGAGCTGCTC	2	(AGly)RmtF:JQ808129:55-876:822_5
623	GCAAGCCTCCGCGCCCCCAGGCTGGTCGTGACCTTCCCCACCCGCACCCTCGGCGGCCGCGGCGTGGGCATGGAAAAGCACTATGCCGACTGGTTCGAGCGCATCCTCCCCGATACCCTC	2	(AGly)RmtF:JQ808129:55-876:822_6
624	GGCGTGGGCATGGAAAAGCACTATGCCGACTGGTTCGAGCGCATCCTCCCCGATACCCTCTCCGTCCGCGACCGATTTACGGTGTCGGACGAGCTGGTGTATCTGGTGGAGCGGACGTAA	1	(AGly)RmtF:JQ808129:55-876:822_7
625	ATGCGTGATCCGTTGTTTGAAAAGCTGGCGGCTTCGAAGAAATACCGCGATGTGTGTCCGGATACGATCGCGCGCATTTTAACGGAATGCCGCGCGAAGTACCGGCGGGAAAAGGAAATC	1	(AGly)RmtG::JX486113:1-795:795_1
626	GATAAAGCGGCGCGCGAAAAGCTGCACGGCATCACCGCTGCGTTCATGACGGATGCGGAATACAGGCGCGCGATGGAAATTGCAGTGCGGGGCGGCGAACTGGCTGAATTGATGGAATGC	1	(AGly)RmtG::JX486113:1-795:795_2
627	CACGCCTCCACGCGCGAACGGCTGCCGCTGGAAGAAACAGATGCCGTGTATGCGCGTCTGTTGGGTGCGCCCGACGAATCGGCGCTGGATCTGGCGTGCGGGCTGAATCCCGCGTATCTG	2	(AGly)RmtG::JX486113:1-795:795_3
628	CAAAATCGATACCCCGAAATGCGCGTTACCGGAATCGATATCAGCGGCCAATGCGTGCGCGTGCTGCGCGCGCTGGGCGTGGATGCGCGCCTCGGCGATCTGCTTGCGGAGAACGCGATT	1	(AGly)RmtG::JX486113:1-795:795_4
629	CCGCGGGCGCGGTATTCCGTCGCGCTGCTGTTTAAAATTCTGCCGCTGCTGGATCGCCAGTCGGCGGGCGCGGCGCGGCGCATCCTGGAAGCGGTGAACGCCGATGCGCTGATCTGTTCG	2	(AGly)RmtG::JX486113:1-795:795_5
630	TTCCCCACGCGCAGCCTGTCCGGCAGAAATGTGGGCATGGCGGTGCATTACGCCGCGTGGATGCGGGATCAGCTGCCCGAAAAATGGCGAATCGAACGCACCGTGGAAACGGATAACGAG	1	(AGly)RmtG::JX486113:1-795:795_6
631	CCCGAAAAATGGCGAATCGAACGCACCGTGGAAACGGATAACGAGCTATATTACGTTCTGAAGGAGAAACAGGATGGCGAAGCTGTACGTGGTGGCGACTCCCATCGGGAATCTGAATGA	1	(AGly)RmtG::JX486113:1-795:795_7
632	ATGACCATTGAACAGGCAGCGGCCGACATCCTCTCCTCAAAAAAATATCAACTGCTGTGCCCGGATACCGTGGTGCGCATCCTCACGCAGGAGTGGGGACGCCACAAAAAGCCCAAGCAG	1	(AGly)RmtH:KC544262:666-1424:759___1
633	GCGGTGGAGCGCACCCGCGAGCGGCTGCACGGCATCTGCGGTGCCTACCTGGCCCCCCAGGTGGAAAAGCAGGCAAGCACCGCACTGGCTGCGGGCGATGTGCAAAAAGCGCTGGCACTG	2	(AGly)RmtH:KC544262:666-1424:759___2
634	CATGCCTCCACCCGTGAGCGGCTGGATACCTATCCCCAGCTGTATCAGTTTGTGTTTGAAAACAATCTGCCCGCCCGTGTGCTGGATATCGCCTGCGGCTTAAACCCGCTGATGCTGCAC	1	(AGly)RmtH:KC544262:666-1424:759___3
635	CGCCAGGGGGTGGCATCGGTTTGGGGGTGTGATATCCATCAGGGGCTGGGCAATGTGCTAACCCCCTATGCCCAAAAACACGGGTGGGATTTTACCTTTGCCCTGCACGATGTGCTGTGC	1	(AGly)RmtH:KC544262:666-1424:759___4
636	GCACCGGTGGCGGCCAGCGGCGATATGGCACTGGTGTTTAAACTGCTGCCCCTTTTGGAAAGAGAGCAGCCCGGCGCAGCCCTTGCGCTGCTGCGCACATTGGATGCCCCGGTGATCTGC	1	(AGly)RmtH:KC544262:666-1424:759___5
637	GTCAGCTTCCCCACCCGCAGCTTGGGCGGCAGGGGTAAGGGGATGCACCAGCACTACGCCACCTGGTTTGAGGGCCTGGTCGCCCCGCATTTTACCGTGCAGCACCACACCCTTATCGGG	2	(AGly)RmtH:KC544262:666-1424:759___6
638	GGGATGCACCAGCACTACGCCACCTGGTTTGAGGGCCTGGTCGCCCCGCATTTTACCGTGCAGCACCACACCCTTATCGGGGACGAGCTGCTTTACCGCATCCAGCCAAACCCAGCTTGA	1	(AGly)RmtH:KC544262:666-1424:759___7
639	ATGAAGATTTCGGTGATCCCTGAGCAGGTGGCGGAAACATTGGATGCTGAGAACCATTTCATTGTTCGTGAAGTGTTCGATGTGCACCTATCCGACCAAGGCTTTGAACTATCTACCAGA	1	(AGly)Sat-2A:X51546:518-1042:525_1
640	AGTGTGAGCCCCTACCGGAAGGATTACATCTCGGATGATGACTCTGATGAAGACTCTGCTTGCTATGGCGCATTCATCGACCAAGAGCTTGTCGGGAAGATTGAACTCAACTCAACATGG	1	(AGly)Sat-2A:X51546:518-1042:525_2
641	AACGATCTAGCCTCTATCGAACACATTGTTGTGTCGCACACGCACCGAGGCAAAGGAGTCGCGCACAGTCTCATCGAATTTGCGAAAAAGTGGGCACTAAGCAGACAGCTCCTTGGCATA	1	(AGly)Sat-2A:X51546:518-1042:525_3
642	CGATTAGAGACACAAACGAACAATGTACCTGCCTGCAATTTGTACGCAAAATGTGGCTTTACTCTCGGCGGCATTGACCTGTTCACGTATAAAACTAGACCTCAAGTCTCGAACGAAACA	1	(AGly)Sat-2A:X51546:518-1042:525_4
643	GCAAAATGTGGCTTTACTCTCGGCGGCATTGACCTGTTCACGTATAAAACTAGACCTCAAGTCTCGAACGAAACAGCGATGTACTGGTACTGGTTCTCGGGAGCACAGGATGACGCCTAA	1	(AGly)Sat-2A:X51546:518-1042:525_5
644	ATGACGCCACAGTCAATGCGTGAATTGGTCATCTGTCGTGCAAGCGATGCCGACGTTCTTCAGCTTGCGCGGTGCGATTTCTCTTTCGAGGTCACAGCTGAGCTCGAAGAGCCGTTCGAT	1	(AGly)Sat3:Z48231:221-763:543_1
645	GACATGCGGTCCGTTCCAGTCAAGCCGCCCTACCTCAAGAACTATGGCTTTGATGCCGATGAGTTGGTCGAGCATATGAACAACTCTGCTGGGGCGTTGTTTGTGGCTCGGGCGGACAAT	1	(AGly)Sat3:Z48231:221-763:543_2
646	TGCCTTGTTGGCTACTTGGCCGTGTCTCAAAGCTGGAACGAATATGCCGTCATCGATGATATCGCGGTCGATGTGCCCTATCGGGGGAGTGGCGTTTCGCGCTTGCTGATGGATGCAGCT	1	(AGly)Sat3:Z48231:221-763:543_3
647	GTGGACTGGGCACGAAATGTGCCGTCGGCAGGCGTACGTCTGGAGACGCAGTCCGTTAATCTCGCCGCATGTCGCTTTTACCGACGATACGGTTTCCGGTTAGGTGGTTATGATCGCTAC	1	(AGly)Sat3:Z48231:221-763:543_4
648	GCCGCATGTCGCTTTTACCGACGATACGGTTTCCGGTTAGGTGGTTATGATCGCTACCTGTATCGTGGCCTGCATCCGGGCAGCCGAGAGGTAGCTCTGTTCTGGTATTTGAGTTTTTAA	1	(AGly)Sat3:Z48231:221-763:543_5
649	GTGATTACAGAAATGAAAGCAGGGCACCTGAAAGATATCGATAAACCCAGCGAACCATTTGAGGTGATAGGTAAGATTATACCGAGGTATGAAAACGAGAATTGGACCTTTACAGAATTA	1	(AGly)Sat4A:X92945:38870-39412:543_1
650	CTCTATGAAGCGCCATATTTAAAAAGCTACCAAGACGAAGAGGATGAAGAGGATGAGGAGGCAGATTGCCTTGAATATATTGACAATACTGATAAGATAATATATCTTTACTACCAAGAC	1	(AGly)Sat4A:X92945:38870-39412:543_2
651	GATAAATGCGTCGGAAAAGTTAAACTGCGAAAAAATTGGAACCGGTACGCTTATATAGAAGATATCGCCGTATGTAAGGATTTCAGGGGGCAAGGCATAGGCAGCGCGCTTATCAATATA	1	(AGly)Sat4A:X92945:38870-39412:543_3
652	TCTATAGAATGGGCAAAGCATAAAAACTTGCATGGACTAATGCTTGAAACCCAGGACAATAACCTTATAGCTTGTAAATTCTATCATAATTGTGGTTTCAAAATCGGCTCCGTCGATACT	1	(AGly)Sat4A:X92945:38870-39412:543_4
653	CTTATAGCTTGTAAATTCTATCATAATTGTGGTTTCAAAATCGGCTCCGTCGATACTATGTTATACGCCAACTTTGAAAACAACTTTGAAAAAGCTGTTTTCTGGTATTTAAGGTTTTAG	1	(AGly)Sat4A:X92945:38870-39412:543_5
654	ATGAGCAATTTGATTAACGGAAAAATACCAAATCAAGCGATTCAAACATTAAAAATCGTAAAAGATTTATTTGGAAGTTCAATAGTTGGAGTATATCTATTTGGTTCAGCAGTAAATGGT	1	(AGly)Spc:X02588:331-1113:783_1
655	GGTTTACGCATTAACAGCGATGTAGATGTTCTAGTCGTCGTGAATCATAGTTTACCTCAATTAACTCGAAAAAAACTAACAGAAAGACTAATGACTATATCAGGAAAGATTGGAAATACG	1	(AGly)Spc:X02588:331-1113:783_2
656	GATTCTGTTAGACCACTTGAAGTTACGGTTATAAATAGGAGTGAAGTTGTCCCTTGGCAATATCCTCCAAAAAGAGAATTTATATACGGTGAGTGGCTCAGGGGTGAATTTGAGAATGGA	1	(AGly)Spc:X02588:331-1113:783_3
657	CAAATTCAGGAACCAAGCTATGATCCTGATTTGGCTATTGTTTTAGCACAAGCAAGAAAGAATAGTATTTCTCTATTTGGTCCTGATTCTTCAAGTATACTTGTCTCCGTACCTTTGACA	1	(AGly)Spc:X02588:331-1113:783_4
658	GATATTCGAAGAGCAATTAAGGATTCTTTGCCAGAACTAATTGAGGGGATAAAAGGTGATGAGCGTAATGTAATTTTAACCCTAGCTCGAATGTGGCAAACAGTGACTACTGGTGAAATT	1	(AGly)Spc:X02588:331-1113:783_5
659	ACCTCGAAAGATGTCGCTGCAGAATGGGCTATACCTCTTTTACCTAAAGAGCATGTAACTTTACTGGATATAGCTAGAAAAGGCTATCGGGGAGAGTGTGATGATAAGTGGGAAGGACTA	1	(AGly)Spc:X02588:331-1113:783_6
660	CTGGATATAGCTAGAAAAGGCTATCGGGGAGAGTGTGATGATAAGTGGGAAGGACTATATTCAAAGGTGAAAGCACTCGTTAAGTATATGAAAAATTCTATAGAAACTTCTCTCAATTAG	1	(AGly)Spc:X02588:331-1113:783_7
661	ATGAGTGTGTCTTCCCGTTTTCCGCCTGAGGTCACTGCGTGGATGGAGCGCTGGCGCCTGCTGCGCGACGGCGAGCTGCTCACCACCCACTCGAGCTGGATACTTCCCGTCCGCCAGGGG	2	(AGly)Sph:AY037297:3548-2706:801_1
662	GACATGCCGGCGATGCTGAAGGTCGCGCGCATTCCCGATGAAGAGGCCGGTTACCGCCTGTTGACCTGGTGGGACGGGCAGGGCGCCGCCCGAGTCTTCGCCTCGGCGGCGGGCGCTCTG	2	(AGly)Sph:AY037297:3548-2706:801_2
663	CTCATGGAGCGCGCGTCCGGGGCCGGGGACCTTGCACAGATAGCGTGGTCCGGCCAGGACGACGAGGCTTGCAGGATCCTCTGCGACACCGCCGCTCGTCTGCACGCGCCGCGGTCCGGA	2	(AGly)Sph:AY037297:3548-2706:801_3
664	CCGCCGCCCGATCTCCATCCGCTACAGGAATGGTTCCAGCCGCTTTTCCGGTTGGCCGCTGAGCACGCGGCACTTGCGCCCGCCGCCAGCGTAGCGCGCCAACTTCTGGCGGCGCCGCGC	2	(AGly)Sph:AY037297:3548-2706:801_4
665	GAGGTGTGCCCGCTCCACGGCGACCTGCACCACGAGAACGTGCTCGACTTCGGCGACCGCGGCTGGCTGGCCATCGACCCGCACGGACTGCTCGGCGAGCGCACCTTCGACTATGCCAAC	2	(AGly)Sph:AY037297:3548-2706:801_5
666	ATCTTCACGAATCCCGATCTCAGCGACCCCGGTCGCCCGCTTGCGATCCTGCCGGGCAGGCTGGAGGCTCGACTCAGCATTGTGGTCGCGACGACCGGGTTTGAGCCCGAACGGCTTCTT	1	(AGly)Sph:AY037297:3548-2706:801_6
667	ATGAGGACTGAAAAAGAAATTTTAAATTTAGTTTCTGAATTTGCTTATCAACGAAGCAATGTAAAAATTATTGCTCTCGAGGGTTCAAGAACTAATGAAAATATAAAAAAAGATAAGTTT	1	(AGly)Str:X92946:18908-18060:849_1
668	CAAGATTATGATTTTGCTTTTTTCGTATCAGATATTGAGTGTTTCACACATGAAGAAAGTTGGTTAAGTTTATTTGGAGAATTATTGTTTATACAGAAACCAGAAGATATGGAATTATTC	1	(AGly)Str:X92946:18908-18060:849_2
669	CCACCTGATTTAGATTATGGTTACAGTTATATAATGTATTTTAAAGATGGCATAAAAATGGATATTACATTAATTAATTTAAAAGATTTAAATCGTTATTTTAGTGATTCTGATGGTCTT	1	(AGly)Str:X92946:18908-18060:849_3
670	GTAAAAATTTTAGTTGATAAAGATAATTTAGTAATTCAAGAAATTGTTCCAGATGACTCAAATTATTGGTTAAAAAAACCAACAGAACGAGAATTTTATGATTGCTGTAATGAGTTTTGG	1	(AGly)Str:X92946:18908-18060:849_4
671	AGTGTCTCAACGTATGTAGCAAAGGGTGTTTTTAGAAGAGAAATATTATTTGCTTTAGATCATTTCAATAATATTTTACGTCCTGAATTATTAAGAATGATTTCTTGGTATATTGGCTTT	1	(AGly)Str:X92946:18908-18060:849_5
672	AATAGGGGTTTTGATTTTAGTTTAGGAAAGAATTATAAGTTTATAAACAAATATTTAACTGATAAAGAATTCAATATGTTTTTAGCTACTTTTGAGATGAATGGATATAGAAAGACATAC	1	(AGly)Str:X92946:18908-18060:849_6
673	CAATCTTTTAAGCTTTGTTGTGAATTATTTAAATATTATTCAAATAAAGTAAGTTGTTTAGGAAATTATAACTATCCAAATTACGAAAAAAATATTGAGAATTTTATTCGTAATAATTAT	1	(AGly)Str:X92946:18908-18060:849_7
674	ATGATTGAACAAGATGGATTGCACGCAGGTTCTCCGGCCGCTTGGGTGGAGAGGCTATTCGGCTATGACTGGGCACAACAGACAATCGGCTGCTCTGATGGCGCCGTGTTCCGGCTGTCA	1	(AGly)AphA2:X57709:1-795:795_1
675	GCGCAGGGGCGCCCGGTTCTTTTTGTCAAGACCGACCTGTCCGGTGCCCTGAATGAACTGCAGGACGAGGCAGCGCGGCTATCGTGGCTGGCCACGACGGGCGTTCCTTGCGCAGCTGTG	2	(AGly)AphA2:X57709:1-795:795_2
676	CTCGACGTTGTAACTGAAGCGGGAAGGGACTGGCTGCTATTGGGCGAAGTGCCGGGGCAGGATCTCCTGTCATCTCACCTTGCTCCTGCCGAGAAAGTATCCATCATGGCTGATGCAATG	1	(AGly)AphA2:X57709:1-795:795_3
677	CGGCGGCTGCATACGCTTGATCCGGCTACCTGCCCATTCGACCACCAAGCGAAACATCGCATCGAGCGAGCACGTACTCGGATGGAAGCCGGTCTTGTCGATCAGGATGATCTGGACGAA	1	(AGly)AphA2:X57709:1-795:795_4
678	GAGCATCAGGGGCTCGCGCCAGCCGAACTGTTCGCCAGGCTCAAGGCGCGCATGCCCGACGGCGAGGATCTCGTCGTGACCCATGGCGATGCCTGCTTGCCGAATATCATGGTGGAAAAT	1	(AGly)AphA2:X57709:1-795:795_5
679	GGCCGCTTTTCTGGATTCATCGACTGTGGCCGGCTGGGTGTGGCGGACCGCTATCAGGACATAGCGTTGGCTACCCGTGATATTGCTGAAGAGCTTGGCGGCGAATGGGCTGACCGCTTC	1	(AGly)AphA2:X57709:1-795:795_6
680	CGTGATATTGCTGAAGAGCTTGGCGGCGAATGGGCTGACCGCTTCCTCGTGCTTTACGGTATCGCCGCTCCCGATTCGCAGCGCATCGCCTTCTATCGCCTTCTTGACGAGTTCTTCTGA	1	(AGly)AphA2:X57709:1-795:795_7
681	GTGAACGATATTGATCGAGAAGAGCCCTGCGCAGCCGCTGCCGTGCCCGAGAGCATGGCGGCTCACGTGATGGGATACAAATGGGCGCGTGATAAGGTTGGTCAGTCCGGCTGCGCGGTC	1	(AGly)Aph3-Ib:M20305:779-1594:816__1
682	TATCGGCTGCATAGCAAGTCAGGCGGCTCCGACTTGTTTCTGAAGCACGGCAAAGATGCTTTTGCCGACGACGTGACTGATGAAATGGTGAGATTGCGTTGGCTGGCGGGGCACATTTCT	1	(AGly)Aph3-Ib:M20305:779-1594:816__2
683	GTGCCCTCCGTTGTAAGCTTCGTTCGCACGCCCAATCAGGCATGGCTCCTGACAACAGCAATACATGGAAAAACGGCATATCAAGTGCTGAAATCGGATTTCGGAGCCCGTCTCGTTGTT	1	(AGly)Aph3-Ib:M20305:779-1594:816__3
684	GTTGACGCATTGGCGGCGTTCATGCGCCGACTGCATGCGATCCCAGTGAGCGAATGCTCCGTTCAACAGTGGACCACGCATGCAGGCTTGCCCGAGCGCGGGAGTATCGAGGCGGGGGTT	1	(AGly)Aph3-Ib:M20305:779-1594:816__4
685	GTTGATGTCGATGACTTCGATAAGGAGCGCGAAGGGTGGACGGCCGAACAGGTTTGGGAGGCGATGCATCGCCTCCTACCGCTCGCGCCGGACCCAGTCGTGACGCACGGCGATTTTTCA	1	(AGly)Aph3-Ib:M20305:779-1594:816__5
686	CTCGATAATCTACTTATCGTCGAAGGTAAGGTAGTCGGCTGCATCGACGTTGGGCGGGCTGGTATTGCTGATCGATACCAAGACCTTGCCGTGTTATGGAACTGTCTTGAGGAGTTCGAA	1	(AGly)Aph3-Ib:M20305:779-1594:816__6
687	TGGAACTGTCTTGAGGAGTTCGAACCTTCGCTTCAGGAGAGGCTTGTTGCGCAATATGGCATTGCCGATCCGGATAGGCGCAAGCTGCAATTTCATCTCCTGCTGGACGAACTTTTCTAA	1	(AGly)Aph3-Ib:M20305:779-1594:816__7
688	ATGTTCATGCCGCCTGTTTTTCCTGCTCATTGGCACGTTTCGCAACCTGTTCTCATTGCGGACACCTTTTCCAGCCTCGTTTGGAAAGTTTCATTGCCAGACGGGACTCCTGCAATCGTC	1	(AGly)StrB:FJ474091:264-1100:837_1
689	AAGGGATTGAAACCTATAGAAGACATTGCTGATGAACTGCGCGGGGCCGACTATCTGGTATGGCGCAATGGGAGGGGAGCAGTCCGGTTGCTCGGTCGTGAGAACAATCTGATGTTGCTC	1	(AGly)StrB:FJ474091:264-1100:837_2
690	GAATATGCCGGGGAGCGAATGCTCTCTCACATCGTTGCCGAGCACGGCGACTACCAGGCGACCGAAATTGCAGCGGAACTAATGGCGAAGCTGTATGCCGCATCTGAGGAACCCCTGCCT	1	(AGly)StrB:FJ474091:264-1100:837_3
691	TCTGCCCTTCTCCCGATCCGGGATCGCTTTGCAGCTTTGTTTCAGCGGGCGCGCGATGATCAAAACGCAGGTTGTCAAACTGACTACGTCCACGCGGCGATTATAGCCGATCAAATGATG	1	(AGly)StrB:FJ474091:264-1100:837_4
692	AGCAATGCCTCGGAACTGCGTGGGCTACATGGCGATCTGCATCATGAAAACATCATGTTCTCCAGTCGCGGCTGGCTGGTGATAGATCCCGTCGGTCTGGTCGGTGAAGTGGGCTTTGGC	1	(AGly)StrB:FJ474091:264-1100:837_5
693	GCCGCCAATATGTTCTACGATCCGGCTGACAGAGACGACCTTTGTCTCGATCCTAGACGCATTGCACAGATGGCGGACGCATTCTCTCGTGCGCTGGACGTCGATCCGCGTCGCCTGCTC	1	(AGly)StrB:FJ474091:264-1100:837_6
694	CTCGACCAGGCGTACGCTTATGGGTGCCTTTCCGCAGCTTGGAACGCGGATGGAGAAGAGGAGCAACGCGATCTAGCTATCGCGGCCGCGATCAAGCAGGTGCGACAGACGTCATACTAG	1	(AGly)StrB:FJ474091:264-1100:837_7
695	GTGGACGAGTTGGAGCAGTTTTATCAATTAGGGTGGACACTTGATTCAGCAGGTGGTGCATCTGGTGAAGCATATATGGCTGAACAAGATGGACAAAAGTTGTTTTTAAAACGAAATTCA	1	(AGly)APH-Stph:HE579073:1778413-1779213:801_1
696	AATCCATTTATTGCGGCATTATCAGCAGAAGGTATTGTGCCCAAATTAGTATGGACGAAACGCATAGAAACAGGCGAGGTTGTTACAGCACAACATTGGAAAAATGGGCGTGAACTATCT	1	(AGly)APH-Stph:HE579073:1778413-1779213:801_2
697	TCAAACGAAATGAAGCAAACAAGAGTTGCACATTTATTAAAGAAGATACACAATTCTAGACCTTTATTAAGTATGTTAAAGCGTATGGAAATGGAACCTATTACTCCTGAGATTATGCTT	1	(AGly)APH-Stph:HE579073:1778413-1779213:801_3
698	AATAAAATTAATGCCTCTTTATCAAGAGAAGTTTTAACACATCATATTGTGAGAAAATCATTAACCTATTTAGAAGAGCATATACCGAGTTTAGATTCGCGTTTTTTCACTGTTGTACAT	1	(AGly)APH-Stph:HE579073:1778413-1779213:801_4
699	GGTGATGTGAATCATAATAATTGGTTATTATCCGATCGAGATGAACTATTTTTAGTTGATTGGGAAGGTGCAATGATTGCAGACCCGGCAATTGATATCGGAATGCTGCTTTACAACTAT	1	(AGly)APH-Stph:HE579073:1778413-1779213:801_5
700	GTTCCACAACAACAATGGTCTGAATGGCTTGAAACATATGGTGTTCAAGAGAGCTTGAATTTAAATAAACGTATGAAATGGTATACGGTAATTCAATCTATAGGTCTTGTTCAATGGTAT	1	(AGly)APH-Stph:HE579073:1778413-1779213:801_6
701	TATACGGTAATTCAATCTATAGGTCTTGTTCAATGGTATGAAGAGCAAAAAAGATATAAGGATATGAACACTTGGCTTAAATTCCTAAATGAAGTTATGAATAGTAACATGTTTATTTAA	1	(AGly)APH-Stph:HE579073:1778413-1779213:801_7
702	ATGATGAAAAAATCCCTTACAGGCGTACTGCTGCTGGGCGCCTCATTTTCGACTTTTGCCGCGCCGCAAACGGCGGAGCAGCTTCGCGAACTGGTCAATCAGACCATCACGCCGTTAATG	1	(Bla)AmpC:AF211348:233-1378:1146_1
703	AAAGAACAGGCGATACCGGGCATGGCGGTGGCGGTGATCTATCACGGCAAACCCTATTATTTCACCTGGGGCCAGGCCGATGTTGCCGGGCAGCGTCCGGTGACGCGACAGACGTTGTTT	1	(Bla)AmpC:AF211348:233-1378:1146_2
704	GAGCTGGGCTCTGTTAGTAAGACTTTCACCGGCGTGCTGGGCGGCGATGCGGTGGCGCGCGGTGAAATTAAGCTCAGCGATCCGGCGCAGAAGTACTGGCCGCAGCTCACCGGCCAGCAG	1	(Bla)AmpC:AF211348:233-1378:1146_3
705	TGGCAGGGGATCTCGCTGCTGCATCTCGCCACCTATACCGCAGGCGGTCTGCCGCTGCAGGTTCCGGACGAGGTGACGGATGAAGCGGCATTACTGCGTTACTATCAGAACTGGCAACCG	1	(Bla)AmpC:AF211348:233-1378:1146_4
706	CAGTGGGCGCCGGGTAGTAAACGGCTGTACGCCAATGCCAGCATTGGCCTGTTCGGCGCGCTGGCGGTGAAACCTTCCGGCATGAGCTTTGAACAGGCGATGAGCCAGCGGGTTTTGCAG	1	(Bla)AmpC:AF211348:233-1378:1146_5
707	CCGTTAAAACTGAGCCACACCTGGATTAACGTACCGCCCGCCCAGAGCAAGGACTACGCCTGGGGTTATCGTGACGGTAAAGCGGTACATGTTTCGCCGGGGCAGCTGGACGCTGAGGCT	1	(Bla)AmpC:AF211348:233-1378:1146_6
708	TACGGCGTGAAGTCGAGCATTGAGGATATGGCGCACTGGGTGCTGGCGAATATGAACAGCGAAGCGGTGCAGGATAAAAATCTGCGGCAGGGGATCCAGCTGGCGCAGTCGCGCTATTGG	1	(Bla)AmpC:AF211348:233-1378:1146_7
709	CGGGCTGGGGAGATGTATCAGGGGCTCGGCTGGGAGATGCTGAACTGGCCGGTGCCGGCCGAGGTAGTAATTAACGGCAGCGATAATAAGGTAGCGCTTGCCGCGACGCCGGTAACGGCG	1	(Bla)AmpC:AF211348:233-1378:1146_8
710	GTCAATCCGCCCGCGCCGTCGGTGAAAGCCTCCTGGGTACATAAAACCGGCTCCACCGGCGGATTCGGCAGCTACGTGGCTTTTATCCCGCAACAGGATCTCGGTATCGTGATGCTGGCG	1	(Bla)AmpC:AF211348:233-1378:1146_9
711	GGCAGCTACGTGGCTTTTATCCCGCAACAGGATCTCGGTATCGTGATGCTGGCGAATAAAAGCTACCCCAACCCGGAGCGGGTGAAGGCTGCGTATCATATTCTTGAGGCGCTGCAGTAA	1	(Bla)AmpC:AF211348:233-1378:1146_10
712	TTGAAACGTAGTCTGCTTTTTTCTGCCGTGCTGTGTGCGGCGTCATTGACCTCCGTCCATGCGGCGCAGCCGATCACTGAACCGGAGTTTGCCTCTGATATTGTCGATCGTTATGCCGAT	1	(Bla)AMPH_Ecoli:AP012030:395554-396711:1158_1
713	CATATTTTTTACGGCAGCGGTGCCACGGGGATGGCTCTGGTTGTTATCGACGGTAACCAGCGCGTCTTTCGCAGTTATGGCGAAACGCGACCTGGTAATAACGTTCGCCCGCAGCTGGAT	1	(Bla)AMPH_Ecoli:AP012030:395554-396711:1158_2
714	TCGGTCGTGCGTATTGCTTCCCTCACCAAGCTAATGACCAGTGAGATGCTGGTGAAATTGCTCGACCAGGGGACCGTGAAGTTAAACGATCCGCTAAGTAAATATGCTCCGCCAGGCGCA	1	(Bla)AMPH_Ecoli:AP012030:395554-396711:1158_3
715	CGCGTGCCAACCTACAATGGGACGCCCATTACGCTGGTCAATCTGGCAACCCATACCAGCGCCCTGCCCCGTGAACAGCCCGGTGGCGCGGCACATCGTCCGGTGTTTGTCTGGCCAACG	1	(Bla)AMPH_Ecoli:AP012030:395554-396711:1158_4
716	CGCGAGCAACGCTGGAAATACCTTTCTACGGCGAAGCTGAAAGCCGCGCCAGGCAGTCAGGCGGCGTACTCTAACCTTGCGTTCGACCTGCTGGCAGATGCACTGGCGAATGCGTCCGGC	1	(Bla)AMPH_Ecoli:AP012030:395554-396711:1158_5
717	AAGCCTTATACCCAGTTGTTTGAAGAGCAGATTACCCGTCCATTGGGGATGAAAGACACCACCTACACCCCCTCACCGGATCAGTGCCGCCGTTTAATGGTTGCTGAGCGCGGTGCCAGT	1	(Bla)AMPH_Ecoli:AP012030:395554-396711:1158_6
718	CCGTGCAATAACACGCTGGCGGCAATTGGCAGCGGCGGCGTCTATTCCACGCCTGGCGATATGATGCGCTGGATGCAGCAGTATTTGTCATCTGATTTTTATCAGCGCAGTAACCAGGCA	1	(Bla)AMPH_Ecoli:AP012030:395554-396711:1158_7
719	GATCGCATGCAGACGTTGATTTATCAGCGCGCGCAGTTTACGAAAGTGATTGGCATGGATGTCCCCGGCAAAGCGGATGCGCTTGGTTTAGGTTGGGTATATATGGCCCCGAAAGAGGGT	1	(Bla)AMPH_Ecoli:AP012030:395554-396711:1158_8
720	CGTCCGGGGATTATTCAGAAGACAGGCGGTGGTGGCGGTTTCATTACCTATATGGCGATGATCCCGCAGAAGAATATTGGCGCGTTTGTGGTGGTCACTCGTTCGCCGTTGACGCGCTTT	1	(Bla)AMPH_Ecoli:AP012030:395554-396711:1158_9
721	GGCGCGTTTGTGGTGGTCACTCGTTCGCCGTTGACGCGCTTTAAAAATATGAGCGATGGCATCAATGACCTGGTGACCGAGCTAAGCGGGAATAAACCGTTGGTTATCCCCGCGTCCTGA	1	(Bla)AMPH_Ecoli:AP012030:395554-396711:1158_10
722	ATGAAACTACAGAACTCTTTTCGCGACTATACGGCAGAGTCCGCGCTGTTTGTGCGCCGGGCGCTGGTCGCCTTTTTGGGGATTTTGCTGCTGACCGGCGTGCTTATCGCCAACCTGTAT	1	(Bla)Penicillin_Binding_Protein_Ecoli:CP002291:664439-666340:1902__1
723	AATCTGCAAATTGTTCGCTTTACCGACTACCAGACCCGCTCTAATGAAAACCGCATTAAGCTGGTGCCTATCGCGCCCAGCCGCGGCATTATCTACGATCGTAACGGTATCCCTCTGGCC	1	(Bla)Penicillin_Binding_Protein_Ecoli:CP002291:664439-666340:1902__2
724	CTCAACCGCACTATCTACCAGATAGAAATGATGCCGGAGAAAGTCGATAACGTGCAGCAAACGCTGGACGCTTTGCGCAGCGTGGTAGATCTGACCGATGACGATATTGCTGCATTCCGA	1	(Bla)Penicillin_Binding_Protein_Ecoli:CP002291:664439-666340:1902__3
725	AAAGAGCGCGCACGTTCACACCGTTTCACCTCTATTCCGGTGAAAACTAACCTGACCGAAGTACAAGTAGCTCGCTTTGCCGTCAATCAGTACCGTTTTCCGGGTGTCGAAGTTAAAGGC	1	(Bla)Penicillin_Binding_Protein_Ecoli:CP002291:664439-666340:1902__4
726	TATAAACGTCGTTACTATCCTTACGGTTCGGCGTTGACCCACGTCATCGGCTATGTGTCGAAAATCAACGATAAAGACGTCGAACGCCTGAATAATGACGGCAAACTGGCCAACTATGCG	1	(Bla)Penicillin_Binding_Protein_Ecoli:CP002291:664439-666340:1902__5
727	GCAACGCATGATATCGGTAAGCTGGGCATTGAGCGTTACTATGAAGATGTGCTGCACGGTCAGACCGGTTATGAAGAGGTTGAAGTTAACAACCGTGGGCGTGTTATTCGCCAGTTAAAA	1	(Bla)Penicillin_Binding_Protein_Ecoli:CP002291:664439-666340:1902__6
728	GAAGTACCACCGCAAGCCGGACACGATATTTACCTGACGCTGGATCTCAAACTCCAGCAATATATTGAAACGCTGCTGGCGGGTAGCCGCGCAGCTGTGGTAGTCACCGATCCGCGTACA	1	(Bla)Penicillin_Binding_Protein_Ecoli:CP002291:664439-666340:1902__7
729	GGTGGGGTGCTGGCGCTGGTTTCCACGCCTAGTTATGACCCAAACTTGTTTGTTGACGGTATCTCCAGCAAAGATTATTCCGCCTTGTTGAACGATCCGAATACACCGCTGGTGAACCGC	1	(Bla)Penicillin_Binding_Protein_Ecoli:CP002291:664439-666340:1902__8
730	GCCACACAGGGGGTTTATCCTCCCGCGTCTACAGTTAAACCCTATGTGGCGGTTTCGGCATTGAGCGCCGGGGTGATCACGCGCAATACGACGCTGTTTGACCCAGGCTGGTGGCAACTG	1	(Bla)Penicillin_Binding_Protein_Ecoli:CP002291:664439-666340:1902__9
731	CCAGGTTCGGAAAAACGTTATCGTGACTGGAAAAAATGGGGCCACGGGCGTCTGAATGTCACAAGATCGCTGGAAGAATCTGCGGATACCTTCTTCTATCAGGTGGCCTACGATATGGGG	1	(Bla)Penicillin_Binding_Protein_Ecoli:CP002291:664439-666340:1902__10
732	ATCGATCGCCTCTCCGAATGGATGGGTAAATTCGGTTATGGTCATTACACCGGTATCGACCTGGCGGAAGAACGTTCCGGCAACATGCCTACCCGCGAATGGAAACAGAAACGCTTTAAA	1	(Bla)Penicillin_Binding_Protein_Ecoli:CP002291:664439-666340:1902__11
733	AAACCGTGGTATCAGGGTGACACCATTCCGGTTGGTATCGGTCAGGGTTACTGGACAGCGACCCCAATCCAGATGAGTAAGGCACTGATGATCCTGATTAATGACGGTATCGTGAAGGTT	1	(Bla)Penicillin_Binding_Protein_Ecoli:CP002291:664439-666340:1902__12
734	CCTCATTTGCTGATGAGCACCGCCGAAGACGGCAAACAGGTGCCATGGGTACAGCCGCATGAACCGCCCGTCGGCGATATTCATTCCGGTTACTGGGAGCTGGCGAAAGACGGTATGTAC	1	(Bla)Penicillin_Binding_Protein_Ecoli:CP002291:664439-666340:1902__13
735	GGTGTTGCTAACCGCCCTAACGGTACGGCGCATAAATACTTTGCTAGCGCACCGTACAAAATTGCGGCGAAATCCGGTACCGCTCAGGTCTTCGGTCTGAAAGCGAACGAAACCTATAAT	1	(Bla)Penicillin_Binding_Protein_Ecoli:CP002291:664439-666340:1902__14
736	GCGCACAAAATTGCCGAGCGTTTACGTGACCACAAACTGATGACCGCCTTTGCGCCATACAACAATCCGCAAGTGGCTGTCGCCATGATTCTGGAGAACGGTGGTGCGGGTCCGGCGGTT	1	(Bla)Penicillin_Binding_Protein_Ecoli:CP002291:664439-666340:1902__15
737	GGTGCGGGTCCGGCGGTTGGTACACTGATGCGCCAGATCCTCGACCACATTATGCTGGGTGATAACAACACCGATCTGCCTGCGGAAAATCCAGCGGTTGCCGCAGCGGAGGACCATTAA	1	(Bla)Penicillin_Binding_Protein_Ecoli:CP002291:664439-666340:1902__16
738	ATGAAACGGACAATGCTCTATCTTTCTCTGCTGGCTGTTAGTTGTAGCGTCAGCGCCGCAAAATACCCTGTTCTGACAGAAAGCTCGCCAGAGAAAGCAGGGTTTAACGTCGAACGGCTT	1	(Bla)AmpC1_Ecoli:FN649414:2765051-2766355:1302_1
739	AACCAGATGGATCGCTGGATTAGCCAGCAAGTTGATGTCGGTTATCCCAGCGTAAACCTGCTGATCATTAAAGATAATCAGATTGTGTATCGCAAAGCCTGGGGAGCGGCGAAAAAGTAC	1	(Bla)AmpC1_Ecoli:FN649414:2765051-2766355:1302_2
740	GATGGCAGCGTGTTGATGGAACAGCCTGTCAAAGCCACCACCGGGACGCTGTATGACCTGGCCTCAAACACCAAAATGTACGCCACGAACTTCGCCCTGCAAAAGCTGATGAGCGAAGGC	1	(Bla)AmpC1_Ecoli:FN649414:2765051-2766355:1302_3
741	AAACTGCATCCTGACGATCGGATTGCGAAATATATTCCGGGGTTTGCCGATAGTCCAAATGACACCATTAAAGGCAAAAACACCCTGCGGATTTCTGACCTGCTGCATCACAGCGGCGGT	1	(Bla)AmpC1_Ecoli:FN649414:2765051-2766355:1302_4
742	TTCCCGGCAGATCCGCAATACCCGAATAAAGCGGTCGCGGGCGCGTTATATTCCCAGGATAAAGGCCAGACGCTGGAGATGATCAAGCGCACGCCGCTGGAATATCAGCCCGGCAGCAAA	1	(Bla)AmpC1_Ecoli:FN649414:2765051-2766355:1302_5
743	CATATCTACAGCGATGTCGATTATATGCTGCTTGGATTTATCGTCGAGTCGGTTACCGGTCAGCCGCTTGACCGCTATGTTGAAGAGTCGATTTATCGCCCGCTCGGCCTGACACATACG	1	(Bla)AmpC1_Ecoli:FN649414:2765051-2766355:1302_6
744	GTATTTAACCCGCTGCTGAAAGGCTTTAAACCGCAACAAATTGCCGCCACGGAATTGAACGGCAATACCCGCGATGGCGTGATCCATTTCCCGAATATCCGCACCTCCACTCTCTGGGGT	1	(Bla)AmpC1_Ecoli:FN649414:2765051-2766355:1302_7
745	CAGGTGCACGATGAAAAAGCCTTTTATTCGATGGGCGGCGTTTCCGGGCACGCAGGTTTGTTTTCCAATACCGGCGATATTGCGGTGTTAATGCAAACGATGCTGAACGGCGGGGGCTAT	1	(Bla)AmpC1_Ecoli:FN649414:2765051-2766355:1302_8
746	GGTGATGTGCAGCTGTTCAATGCGGAAACGGTGAAGATGTTCACCACCAGCTCTAAGGAAGATGCCACTTTTGGCCTCGGCTGGCGCGTGAATGGTAATGCCACCATGACGCCGACGTTT	1	(Bla)AmpC1_Ecoli:FN649414:2765051-2766355:1302_9
747	GGCACGCTGGCAAGCCCGCAAACCTACGGTCACACTGGCTGGACCGGAACGGTGACCGTTATCGATCCGGTGAATCATATGACGATTGTGATGTTAAGCAACAAGCCACATTCGCCGGTT	1	(Bla)AmpC1_Ecoli:FN649414:2765051-2766355:1302_10
748	CCACATTCGCCGGTTGCCGATCCGCAAAAGAATCCCAATATGTTCGAAAGCGGTCAGTTGCCGATTGCAACTTATGGTTGGGTAGTTGATCAGGTGTATGCGGCGTTAAAGCAGAAGTAA	1	(Bla)AmpC1_Ecoli:FN649414:2765051-2766355:1302_11
749	ATGTTCAAAACGACGCTCTGCGCCTTATTAATTACCGCCTCTTGCTCCACATTTGCTGCCCCTCAACAAATCAACGATATTGTGCATCGCACAATTACCCCGCTTATAGAGCAACAAAAG	1	(Bla)AmpC2_Ecoli:CP002970:332756-333889:1134_1
750	ATCCCGGGTATGGCGGTGGCGGTAATTTATCAGGGTAAACCTTATTACTTTACCTGGGGCTATGCGGACATCGCCAAAAAGCAGCCCGTCACACAGCAAACGTTGTTTGAGTTAGGTTCG	1	(Bla)AmpC2_Ecoli:CP002970:332756-333889:1134_2
751	GTCAGCAAAACATTTACTGGCGTGCTTGGTGGCGACGCTATTGCTCGAGGGGAAATCAAGTTAAGCGATCCCACAACAAAATACTGGCCTGAACTTACCGCTAAACAGTGGAATGGGATC	1	(Bla)AmpC2_Ecoli:CP002970:332756-333889:1134_3
752	ACACTATTACATCTCGCAACCTACACTGCTGGCGGCCTGCCATTGCAGGTGCCGGATGAGGTGAAATCCTCAAGCGACTTGCTGCGCTTCTATCAAAACTGGCAGCCTGCATGGGCTCCA	1	(Bla)AmpC2_Ecoli:CP002970:332756-333889:1134_4
753	GGAACACAACGTCTGTATGCCAACTCCAGTATCGGTTTGTTCGGCGCACTGGCTGTGAAGCCGTCTGGTTTGAGTTTTGAGCAGGCGATGCAAACTCGTGTCTTCCAGCCACTCAAACTC	1	(Bla)AmpC2_Ecoli:CP002970:332756-333889:1134_5
754	AACCATACGTGGATTAATGTACCGCCCGCAGAAGAAAAGAATTACGCCTGGGGATATCGCGAAGGTAAGGCAGTGCATGTTTCGCCTGGGGCGTTAGATGCTGAAGCTTATGGTGTGAAG	1	(Bla)AmpC2_Ecoli:CP002970:332756-333889:1134_6
755	TCGACCATTGAAGATATGGCCCGCTGGGTGCAAAGCAATTTAAAACCCCTTGATATCAATGAGAAAACGCTTCAACAAGGGATACAACTGGCACAATCTCGCTACTGGCAAACCGGCGAT	1	(Bla)AmpC2_Ecoli:CP002970:332756-333889:1134_7
756	ATGTATCAGGGCCTGGGCTGGGAAATGCTGGACTGGCCGGTAAATCCTGACAGCATCATTAACGGCAGTGACAATAAAATTGCACTGGCAGCACGCCCCGTAAAAGCGATTACGCCCCCA	1	(Bla)AmpC2_Ecoli:CP002970:332756-333889:1134_8
757	ACTCCTGCAGTACGCGCATCATGGGTACATAAAACAGGGGCGACCGGCGGATTTGGTAGCTATGTCGCGTTTATTCCAGAAAAAGAGCTGGGTATCGTGATGCTGGCAAACAAAAACTAT	1	(Bla)AmpC2_Ecoli:CP002970:332756-333889:1134_9
758	GGTAGCTATGTCGCGTTTATTCCAGAAAAAGAGCTGGGTATCGTGATGCTGGCAAACAAAAACTATCCCAATCCAGCGAGAGTCGACGCCGCCTGGCAGATTCTTAACGCTCTACAGTAA	1	(Bla)AmpC2_Ecoli:CP002970:332756-333889:1134_10
759	ATGCTGAAGAGCACCCTTCTGGCCTTTGGTCTCTTTATCGCACTCTCAGCGCGTGCAGAGAACCAGGCAATCGCCCAGCTTTTCCAGAGGGCAGGAGTCGATGGGACCATCGTCATCGAG	1	(Bla)Nps1:AY027589:46-828:783__1
760	TCTCTAACCACCAGACAGCGCTTGGTTCACAACGATCCTCGTGCGCAACAACGATACCCGGCAGCTTCCACGTTCAAGGTACTCAATACCTTGATTGCTCTCGAAGAGGGCGCCATTTCA	1	(Bla)Nps1:AY027589:46-828:783__2
761	GGTGAGAACCAGATCTTTCACTGGAACGGTACCCAGTATTCGATTGCGAATTGGAACCAGGACCAGACTCTAGACAGTGCGTTTAAAGTGAGTTGTGTCTGGTGCTACCAGCAGATTGCC	1	(Bla)Nps1:AY027589:46-828:783__3
762	CTTCGAGTGGGGGCACTCAAGTACCCAGCCTATATTCAACAGACAAACTATGGTCATTTACTGGAACCCTTCAATGGAACGGAGTTTTGGCTGGATGGCTCTTTGACGATCAGCGCGGAA	1	(Bla)Nps1:AY027589:46-828:783__4
763	GAACAGGTTGCCTTTCTCCGACGGGTTGTTGAGCGAAAACTACCGTTCAAAGCGAGCAGCTATGATTCCCTGAAGAAAGTCATGTTCGCCGATGAGAATGCCCAGTATCGCCTTTATGCA	1	(Bla)Nps1:AY027589:46-828:783__5
764	AAAACGGGTTGGGCGACCCGCATCACTCCCTCGGTGGGTTGGTATGTTGGCTATGTTGAAGCACAGGACGATGTTTGGCTGTTTGCCCTGAATCTTGCTACCCGCGACGCAAATGACCTG	1	(Bla)Nps1:AY027589:46-828:783__6
765	CAGGACGATGTTTGGCTGTTTGCCCTGAATCTTGCTACCCGCGACGCAAATGACCTGCCCCTACGAACGCAGATAGCCAAAGACGCGCTGAAGGCGATAGGTGCGTTTCATGCGAAGTAA	1	(Bla)Nps1:AY027589:46-828:783__7
766	TTGAAACGTAGTTTGCTCATTTTTGCTGCGCTGTGCGCGGCGTCGTGGACCTCGGTGCAGGCCGCACAGCCTACCGTTGACCCGGTTTTCGCCTCGGATGTGGTCGATCGTTACGCCAAT	1	(Bla)AmpH:CP003785:4208384-4209544:1161_1
767	CATATCTACTACGGCAGCGGCGCCACCGGCATGGCGCTGGTGGTTATCGATGGCAATCAGCGTGTTTTTCGCAGCTTTGGCGAAACCCGCCCGGGGAATAATCAGCACCCGCAGCTCGAC	1	(Bla)AmpH:CP003785:4208384-4209544:1161_2
768	CGGGTGCCTGACTGGCAGGGAAAACCAATCACCCTGGTTAACCTCGCGACCCATACCAGCGCCCTGCCGCGCGAGCAGCCTGGCGGCGCCGCTCATCGTCCGGTGTTTGTCTGGCCGACC	2	(Bla)AmpH:CP003785:4208384-4209544:1161_4
769	CGCCAGCAGCGCTGGAACTGGCTCTCTACCGCGACCCTGAAAGCCGCGCCGGGCTCGCAGGCGGCCTACTCCAATCTGGCCTTCGATTTACTGGCGGACGCGCTCGCCACCGCTGCCGGC	2	(Bla)AmpH:CP003785:4208384-4209544:1161_5
770	AAACCGTATCCGCAGCTGTTTGAAGAGCAGATCACCCGGCCGCTGGGGATGAAGGACACCACCTTTACCCCGTCACCGGATCAGTGCCAGCGGCTGATGATCCCGGAAAAAGGCGCCAGC	1	(Bla)AmpH:CP003785:4208384-4209544:1161_6
771	GACCGGATGCAGACGCTGATTTATCAGCGTAACCAGCTGACCCGGGTGATTGGTATGGACGTGCCGGGCCGCGCAGACGCGCTGGGCCTCGGCTGGGTGTATATGAAGCCGAAGAACGGC	1	(Bla)AmpH:CP003785:4208384-4209544:1161_8
772	GCCTTTGTAGTGGTAACCCGCTCGCCGTTAACCCGCTTCAACAATATGAGCGATGGCATCAACGACCTGGTCAGCGAGTTGAGCGGCGCACAGCCCAACATGCAGACGGCCAGCCAGTAA	1	(Bla)AmpH:CP003785:4208384-4209544:1161_10
773	ATGCGTTTTGATATCGATGAGATGATTTCTCCTGAAATGCTTGACCGCCTTGCAGAAGTCGCAATAAAAGTAGGGCTCAATTTACAAGAAGGACAGGATCTTGTTTTGACTGCTCCAGTT	1	(Bla)AmpS:NC_014932:210005-211252:1248_1
774	AAAGCTTTACCTTTGGTTCGGCGGATAACTTATTATGCTTATAAGGCTGGTGCTGGTGTTATTACACCACTTTTTGGTGATGAAGCATTATCACTTATCCGTTTTGAAAATGCTCATTCT	1	(Bla)AmpS:NC_014932:210005-211252:1248_2
775	GCTAGTTTTGATTGTGCACCTTCTTGGCTTTATGAAGGAATGGCAAAAGCTTTTGAAAATGGAGCTGCACGTTTGGCGATTGTTGGTGATGATCCGTTGTTGTTTTCCAATCAAGATTTG	1	(Bla)AmpS:NC_014932:210005-211252:1248_3
776	GATAAAATTTCACGTTTGAATAAAGCTACTTCGATGGCTTATCAGCCAGCTCTTAACAAAATATCGAATTTTACGATTAATTGGTCGATTATCGCTTATCCAACTCCGGAATGGGCTATC	1	(Bla)AmpS:NC_014932:210005-211252:1248_4
777	GCAATGTTTTCTGATTTGCCTCTTGATAAAGCAGTTCAGAAATTAGCAGAAGCTATTTTTTCTGCTTCACGTGTGACACAAGATAATGCTGTATATGAATGGCATGCACACAATGCTAAT	1	(Bla)AmpS:NC_014932:210005-211252:1248_5
778	TTAAAGCAACGTTCATCTTGGCTTAATGAACAACGTTTTGCTGCTTTGCATTTTATAGGTCCAGGAACCAATTTAACGGTTGGTTTAGCAGATGAACATGAATGGCATGGAGGTACCTCG	1	(Bla)AmpS:NC_014932:210005-211252:1248_6
779	ATAGCTCAAAATGGTGTTGTCTGTAACCCTAACATTCCAACTGAAGAAGTATTTACGACTCCTCATGCTTATAAAGTTGATGGTTTTGTTCGTTCAACAAAGCCACTTTCCTATCAAGGA	1	(Bla)AmpS:NC_014932:210005-211252:1248_7
780	ACGCTCATTGATAATATTGAAGTGCGTTTTGAAGAAGGGCGTATTATCAATGCGTCTGCTTCAAAGGGACAGGAAGTTTTGCAACGGGTTTTACAAAGTGATGAGGGGGCTAGTCGATTG	1	(Bla)AmpS:NC_014932:210005-211252:1248_8
781	GGTGAAGTTGCTCTTGTTCCTCATTCTTCACCTATTTCTAAGAGTGGTTTACTTTTTTATAATACATTGTTTGATGAAAATGCTGCATGTCATATCGCTTTAGGACAATGTTATTCTAAA	1	(Bla)AmpS:NC_014932:210005-211252:1248_9
782	TGCTTTTTAAATGGAGCGGCATTAACTGCAGAAGATATTGCAATGCGTGGTGGGAATAAGAGTATTATTCATATTGACTGGATGATTGGATCAAATGAAATTAACATAGACGGTATTATG	1	(Bla)AmpS:NC_014932:210005-211252:1248_10
783	GGTGGGAATAAGAGTATTATTCATATTGACTGGATGATTGGATCAAATGAAATTAACATAGACGGTATTATGCAAGATGGTGCAAAAATTCCTGTATTTCGTCGGGGTGAGTGGGTTTAA	1	(Bla)AmpS:NC_014932:210005-211252:1248_11
784	ATGAAAAAAATAATTACGCTGATAATTGGTATAATATTTATAACTTTTAGTTTTGCTACTACAAAAATAGATACCCAAGTTACCAATGATATTCAAAATATAGAAAAAAAACATGGTGGT	1	(Bla)BlaA:CP003048:1-885:885_1
785	AAAATTGGTGTATATACTATAAATCGAAATGACTGGAGTAATTTTGCAGTCAATGCTAGCTTCTACTTTCCAATATGTAGTACTTATAAATTTCTTGTAGTTGGTGCAATACTTAAACAA	1	(Bla)BlaA:CP003048:1-885:885_2
786	AGTATGACTGATAATAAACTACTTAATCAAAAAATCAAAATCTCAAAAAATCAAATTGTTGAGTATTCCCCTATTACAAGAAGGCATATTAATCAAATAATGACTGTGAAACAACTTTGC	1	(Bla)BlaA:CP003048:1-885:885_3
787	CAAGCATCTATGCAAGGGGATAATACTGCGACAAATATCCTAATTGAAAAACTAGGTGGTTTGAAAAATCTCAATAAGTTTATCTTATCGCTTGCAGATCATGCGACAAAAGTCGCTAAT	1	(Bla)BlaA:CP003048:1-885:885_4
788	TTAGAGCCTAAAGTCAATCATGTCAGCCTAACGACAAACGAAAATAAGACCACTCCCAAGATTATGGCAAGAGATATTAATAAACTTGCTTTTAGCGATGATATACTTGATAAAAAACAT	1	(Bla)BlaA:CP003048:1-885:885_5
789	CGCTTAATGTTTAAACAATGGCTAATAGCGAGTAATACTAGCAACAATCGTATAGCTGCTGAGGTGCCTGATGAGTGGGAAGTTGGTGATAAAACTGGAACTTGTCAATATGGTACAACA	1	(Bla)BlaA:CP003048:1-885:885_6
790	AATGATGTTGCTATTATTTGGCCTGATGATAATAGAGCTGTTATTATGGCAATTTTTTATACCCAATCGCAAAAAAATGCTAAACCAAACAGTAAAATTGTTAGAGAGGTAACTAAAATA	1	(Bla)BlaA:CP003048:1-885:885_7
791	ATGGCAATTTTTTATACCCAATCGCAAAAAAATGCTAAACCAAACAGTAAAATTGTTAGAGAGGTAACTAAAATACTGCTAAACAGACTACAATTAAACAATACTACGAAAAATGCCTAA	1	(Bla)BlaA:CP003048:1-885:885_8
792	ATGCAGAACACATTGAAGCTGTTATCCGTGATTACCTGTCTGGCAGCAACTGTCCAAGGTGCTCTGGCTGCTAATATCGATGAGAGCAAAATTAAAGACACCGTTGATGACCTGATCCAG	1	(Bla)ACC-1:AJ133121:650-1810:1161_1
793	CCGCTGATGCAGAAGAATAATATTCCCGGTATGTCGGTCGCAGTGACCGTCAACGGTAAAAACTACATTTATAACTATGGGTTAGCGGCAAAACAGCCTCAGCAGCCGGTTACGGAAAAT	1	(Bla)ACC-1:AJ133121:650-1810:1161_2
794	ACGTTATTTGAAGTGGGTTCGCTGAGTAAAACGTTTGCTGCCACCTTGGCGTCCTATGCGCAGGTGAGCGGTAAGCTGTCTTTGGATCAAAGCGTTAGCCATTACGTTCCAGAGTTGCGT	1	(Bla)ACC-1:AJ133121:650-1810:1161_3
795	GGCAGCAGCTTTGACCACGTTAGCGTACTCAATGTGGGCACGCATACCTCAGGCCTACAGCTATTTATGCCGGAAGATATTAAAAATACCACACAGCTGATGGCTTATCTAAAAGCATGG	1	(Bla)ACC-1:AJ133121:650-1810:1161_4
796	AAACCTGCCGATGCGGCTGGAACCCATCGCGTTTATTCCAATATCGGTACTGGTTTGCTAGGGATGATTGCGGCGAAAAGTCTGGGTGTGAGCTATGAAGATGCGATTGAGAAAACCCTC	1	(Bla)ACC-1:AJ133121:650-1810:1161_5
797	CTTCCTCAGTTAGGCATGCATCACAGCTACTTGAAGGTTCCGGCTGACCAGATGGAAAACTATGCGTGGGGCTACAACAAGAAAGATGAGCCAGTGCACGTGAATATGGAGATTTTGGGT	1	(Bla)ACC-1:AJ133121:650-1810:1161_6
798	AACGAAGCTTATGGTATCAAAACCACCTCCAGCGACTTGTTACGCTACGTGCAAGCCAATATGGGGCAGTTAAAGCTTGATGCTAATGCCAAGATGCAACAGGCTCTGACAGCCACCCAC	1	(Bla)ACC-1:AJ133121:650-1810:1161_7
799	ACCGGCTATTTCAAATCGGGTGAGATTACTCAGGATCTGATGTGGGAGCAGCTGCCATATCCGGTTTCTCTGCCGAATTTGCTCACCGGTAACGATATGGCGATGACGAAAAGCGTGGCT	1	(Bla)ACC-1:AJ133121:650-1810:1161_8
800	ACGCCGATTGTTCCGCCGTTACCGCCACAGGAAAATGTGTGGATTAATAAGACCGGATCAACTAACGGCTTCGGTGCCTATATTGCGTTTGTTCCTGCTAAGAAGATGGGGATCGTGATG	1	(Bla)ACC-1:AJ133121:650-1810:1161_9
801	ATTGCGTTTGTTCCTGCTAAGAAGATGGGGATCGTGATGCTGGCTAACAAAAACTACTCAATCGATCAGCGAGTGACGGTGGCGTATAAAATCCTGAGCTCATTGGAAGGGAATAAGTAG	1	(Bla)ACC-1:AJ133121:650-1810:1161_10
802	ATGCGTAAAAAAATGCAGAACACCTTGAAGATGTTATCCGTGATTACCTGTCTGGCTTTAACGGCTCAGGGTGCCATGGCGTCAGAAATGGATCAGGCCAAAATTAAAGACACCGTTGAT	1	(Bla)ACC-3:AF180957:1-1131:1131_1
803	AGCCTGATCCAGCCGCTGATGCAGAAGAATAATATTCCGGGCATGTCGGTGGCAGTTACGCTGAACGGTAAAAATTATATTTATAACTATGGCTTAGCCTCCAAACAGCCCCAGCAGCCC	1	(Bla)ACC-3:AF180957:1-1131:1131_2
804	GTAACGGACAACACGCTATTTGAAGTTGGCTCGCTGAGCAAAACCTTTGCAGCGACGCTGGCGTCTTATGCACAGGTCAGCGGCAAGTTATCGCTGGATAAAAGCATTAGCCATTATGTT	1	(Bla)ACC-3:AF180957:1-1131:1131_3
805	CCAGAACTGCGCGGCAGCAGCTTCGATCACATTAGCGTGCTGAATGCGGGAACGCATACCACAGGTTTAGCGCTGTTCATGCCTGAAGAAGTGAAAAACACCGATCAGCTGATGGCTTAT	1	(Bla)ACC-3:AF180957:1-1131:1131_4
806	CTGAAAGCGTGGAAACCCGCCGATCCTGCGGGGACTCACCGTGTTTATTCCAATATTGGTACCGGCTTGTTGGGCATGATTGCCGCGCAAAGCATGGGAATGACTTACGAAGATGCGATT	1	(Bla)ACC-3:AF180957:1-1131:1131_5
807	GAGAAAACGCTCCTTCCGAAGTTGGGCATGACGCACACCTATCTTAATGTTCCAGCAGACCAAGCGGAAAATTATGCTTGGGGCTATAACAAAAAGAATGAGCCGATCCACGTTAATATG	1	(Bla)ACC-3:AF180957:1-1131:1131_6
808	GAAGTGTTGGGCAACGAAGCCTATGGCATTAGAACCAATGCGAGTGACCTGATTCGCTATGTGCAAGCCAATATGGGGCAGCTAAAACTTGATGGAAATTCGACGCTGCAAAAAGCGCTC	1	(Bla)ACC-3:AF180957:1-1131:1131_7
809	ACCGACACGCATATCGGTTACTTCAAGTCAGGCAAAATCACTCAGGATCTGATGTGGGAACAGCTGCCATATCCGGTATCTCTGCCGGATCTGCTCACTGGCAACGATATGGCGATGACA	1	(Bla)ACC-3:AF180957:1-1131:1131_8
810	AAAAGCGTTGCTACGCCGATTGTTCCACCGCTGCCACCACAGGAAAATGTATGGATTAACAAAACCGGTTCCACCAATGGTTTTGGTGCCTACATCGCATTTGTTCCGGCTAAAAAGATG	1	(Bla)ACC-3:AF180957:1-1131:1131_9
811	TGGATTAACAAAACCGGTTCCACCAATGGTTTTGGTGCCTACATCGCATTTGTTCCGGCTAAAAAGATGGGTATCGTGATGCTGGCGAACAAGAACTACTCTATCGATCAGCGTGTAACG	1	(Bla)ACC-3:AF180957:1-1131:1131_10
812	ATGAAGAAATTTTGTTTTTTGTTTTTGATAATCTGTGGCTTGATGGTTTTCTGCCTTCAGGATTGTCAAGCGCGGCAGAAATTAAATCTTGCTGATCTGGAAAATAAATATAACGCCGTG	1	(Bla)ACI-1:AJ007350:240-1094:855_1
813	ATTGGTGTTTACGCCGTTGACATGGAGAATGGAAAAAAAATTTGCTACAAACCTGATACGCGTTTTTCCTACTGCTCGACACACAAAGTTTTTACGGCTGCAGAATTGCTAAGACAAAAA	1	(Bla)ACI-1:AJ007350:240-1094:855_2
814	AATACCTCCGATTTGAATGAAATTCGTAAGTTTTCGGCGGAAGATATTTTGTCCTACGCGCCAATCACCAAAGACCATGTTGCTGATGGCATGACGCTGGCGGAAATTTGTTCGGCATCG	1	(Bla)ACI-1:AJ007350:240-1094:855_3
815	CTCAGGTGGAGTGACAACACGGCGGCAAATTTAATTTTGCAGGAGATCGGCGGCGTGGAAAATTTCAAGGTGGCACTTAAAAATATTGGCGACAAAACTACCAAACCTGCGCGAAATGAA	1	(Bla)ACI-1:AJ007350:240-1094:855_4
816	CCTGAACTTAATCTTTTCAATCCAAAAGATAATCGTGATACTAGCACGCCGAGACAGATGGTAAAAAATTTGCAAGTCTATATATTCGGCGATATTTTGAGCGACGACAAGAAAAAACTG	1	(Bla)ACI-1:AJ007350:240-1094:855_5
817	CTGATTGATTGGATGAGCGACAATTCCATAACCGACACGCTTATCAAGGCAGAAACTCCGCAAGGTTGGAAAGTTATCGACAAGAGCGGTTCAGGCGATTATGGGGCGCGGAATGATATT	1	(Bla)ACI-1:AJ007350:240-1094:855_6
818	GCCGTGATTTATCCGCCCAATCGCAAACCCATTGTCATGGCGATAATGTCGCGCCGCACGGAAAAAAATGCAAAATCTGACGACGCTATGATTGCGGAGGCGGCAAAACGAATTTTTGAT	1	(Bla)ACI-1:AJ007350:240-1094:855_7
819	ATGATGATGACTAAATCCCTTTGCTGCGCCCTGCTGCTCAGCACCTCCTGCTCGGTATTGGCTACCCCGATGTCAGAAAAACAGCTGGCTGAGGTGGTGGAACGGACCGTTACGCCGCTG	1	(Bla)ACT-1:U58495:28-1173:1146_1
820	ATGAAAGCGCAGGCCATTCCGGGTATGGCGGTGGCGGTGATTTATGAGGGTCAGCCGCACTACTTCACCTTCGGTAAAGCCGATGTTGCGGCGAACAAACCTGTCACTCCACAAACCTTG	1	(Bla)ACT-1:U58495:28-1173:1146_2
821	TTCGAACTGGGTTCTATAAGTAAAACCTTCACCGGCGTACTCGGTGGCGATGCCATTGCTCGCGGTGAAATATCGCTGGGCGATCCGGTGACAAAATACTGGCCTGAGCTGACAGGCAAG	1	(Bla)ACT-1:U58495:28-1173:1146_3
822	CAGTGGCAGGGGATCCGCATGCTGGATCTGGCAACCTATACCGCAGGAGGTTTGCCGTTACAGGTACCGGATGAGGTCAAGGATAACGCCTCTCTGTTGCGCTTTTATCAAAACTGGCAG	1	(Bla)ACT-1:U58495:28-1173:1146_4
823	CCGCAGTGGAAGCCGGGCACCACGCGTCTTTACGCCAATGCCAGCATCGGTCTTTTTGGCGCGCTGGCGGTCAAACCTTCCGGCATGAGCTATGAGCAGGCCATAACGACGCGGGTCTTT	1	(Bla)ACT-1:U58495:28-1173:1146_5
824	AAGCCGCTCAAGCTGGACCATACGTGGATTAACGTTCCGAAAGCGGAAGAGGCGCATTACGCCTGGGGATACCGCGACGGTAAAGCAGTACACGTTTCGCCAGGAATGCTGGACGCTGAA	1	(Bla)ACT-1:U58495:28-1173:1146_6
825	GCCTATGGCGTAAAAACCAACGTGCAGGATATGGCAAGCTGGGTGATGGTCAACATGAAGCCGGACTCCCTTCAGGATAATTCACTCAGGAAAGGCCTTACCCTGGCGCAGTCTCGCTAC	1	(Bla)ACT-1:U58495:28-1173:1146_7
826	TGGCGCGTGGGGGCCATGTATCAGGGGTTAGGCTGGGAAATGCTTAACTGGCCGGTCGATGCCAAAACCGTGGTTGAAGGTAGCGACAATAAGGTTGCACTGGCACCGCTGCCTGCGAGA	1	(Bla)ACT-1:U58495:28-1173:1146_8
827	TTTGGCAGCTACGTGGCATTTATTCCTGAAAAGCAGCTCGGTATTGTGATGCTGGCAAATAAAAGCTATCCGAACCCGGCACGCGTTGAGGCGGCATACCGTATTTTGAGCGCGCTGTAG	1	(Bla)ACT-1:U58495:28-1173:1146_10
828	ATGATGAAAAAATCTCTTTGCTGCGCCCTGCTGCTCGGCATCTCTTGCTCTGCTCTCGCCGCGCCAGTGTCAGAAAAACAGCTGGCGGAGGTGGTCGCGAATACGGTTACCCCGCTGATG	1	(Bla)ACT-5:FJ237369:1-1146:1146_1
829	AAAGCCCAGTCGATTCCAGGCATGGCGGTGGCCGTTATTTATCAGGGTAAACCGCACTATTACACGTTTGGCAAAGCCGATATCGCGGCCAGCAAACCCGTTACGCCTCAGACTCTGTTC	1	(Bla)ACT-5:FJ237369:1-1146:1146_2
830	TATGGCATGAAAACCAACGTGCAGGATATGGCGAACTGGGTCATGGCAAATATGGCGCCGGAGAACGTTGCTGATGCCTCACTTAAGCAGGGCATCTCGCTGGCGCAGTCGCGCTACTGG	1	(Bla)ACT-5:FJ237369:1-1146:1146_7
831	CGTATCGGGTCAATGTATCAGGGTCTGGGCTGGGAGATGCTCAACTGGCCCGTGGAGGCCAACACGGTGATCGAGGGCAGCGACAGTAAGGTGGCGCTGGCACCGCTGCCCGTGGCAGAA	1	(Bla)ACT-5:FJ237369:1-1146:1146_8
832	TATGGTGTCAAAACCAACATCCAGGATATGGCGAGCTGGCTGAAGGCCAACATGAACCCTGACGCCCTTTCGGATTCAACGTTGAAACAGGGTATTGCCCTGGCACAGTCTCGCTACTGG	1	(Bla)ACT-9:HQ693810:1009-2151:1143_7
833	GTGAACCCTCCAGCTCCGCCAGTAAAAGCATCATGGGTACATAAAACAGGCTCGACGGGTGGATTCGGCAGCTATGTCGCATTTATTCCTGAAAAGGAACTCGGCATTGTTATGCTGGCG	1	(Bla)ACT-9:HQ693810:1009-2151:1143_9
834	TGGCAGGGCGTTCGCATGCTGGACCTGGCAACCTATACTGCCGGTGGCCTGCCGTTACAGGTGCCCGATGAGGTTACCGATAATGCCTCGCTGCTGCGTTTTTACCAGTCCTGGCAACCA	1	(Bla)ACT-12:JX440355:752-1897:1146__4
835	GTGAATCCACCGGCTCCCCCGGTCAAAGCGTCCTGGGTCCATAAAACGGGCTCTACTGGCGGGTTTGGCAGCTACTTGGCCTTTATTCCTGAAAAGCAGATCGGTATTGTGATGCTCGCG	1	(Bla)ACT-14:JX440354:757-1902:1146__9
836	ATGTACGTACTTTCCGTGGAGAAACCTACATTGAGAAACAAATTTGCGGCCGGAATAGGCGTCGTGCTTGTATGTGTCGTTGCCTCGTTTATTCCAACCCCAGTATTCGCCCTAGACACC	1	(Bla)AER-1:U14748:325-1239:915_1
837	ACGAAGCTGATCCAAGCCGTCCAGTCGGAAGAGAGCGCCTTGCATGCCCGAGTCGGCATGACCGTGTTTGACTCAAACACTGGAACGACTTGGAACTATCGGGGCGATGAGCGGTTTCCA	1	(Bla)AER-1:U14748:325-1239:915_2
838	TTGAACAGTACGCACAAGACGTTTTCCTGTGCAGCTTTGCTCGCGAAGGTCGATGGGAAGTCCCTCTCTCTGGGCCAATCCGTATCGATCAGCAAGGAAATGCTGGTCACCTATTCGCCG	1	(Bla)AER-1:U14748:325-1239:915_3
839	ATTACGGAAAAGTCGCTGTCACCCGAAACCGTTACCTTCGGCAAGATTTGTCAGGCAGCGGTGAGCTATAGCGATAACACAGCCGCAAACGTCGTCTTTGATGCCATTGGAGGAGCAACC	1	(Bla)AER-1:U14748:325-1239:915_4
840	GGATTCAACGCATACATGCGGTCTATCGGCGATGAAGAAACCCAGCTTGATCGCAAAGAACCCGAGTTGAACGAAGGTACGCCGGGCGATGTGCGTGACACCACCACTCCCAACGCCATG	1	(Bla)AER-1:U14748:325-1239:915_5
841	GTCAATAGTCTTAGGAAGATACTTCTTGGCGACGCGTTGTCAGCATCATCCCGATCCCAGCTGACGCAATGGATGCTGGACGATCAGGTTGCTGGTGCGCTCCTGCGTGCCTCACTGCCA	1	(Bla)AER-1:U14748:325-1239:915_6
842	TCCGATTGGAAGATCGCCGACAAGACCGGCGCGGGGGGTTACGGCTCACGCTCGATCGTCGCAGTAATCTGGCCGCCATCGAAGCAGCCACTGGTGGTTGGCATCTATATCACGCAAACC	1	(Bla)AER-1:U14748:325-1239:915_7
843	CCATCGAAGCAGCCACTGGTGGTTGGCATCTATATCACGCAAACCAAAGCATCCATGCAGGCCAGCAATCAGGCGATTGCAAGGATAGGAGTGGTGCTGAAGGATACGGTCGCTCCTTGA	1	(Bla)AER-1:U14748:325-1239:915_8
844	ATGCGTTATGTTCGCCTGTGCCTTATCTCCCTGATTGCCGCCCTGCCACTGGCGGTATTCGCCAGCCCTCCGCCGCTTGAGCAAATTACACGCAGCGAAAGTCAGCTGGCGGGCCGCGTG	1	(Bla)OKP-A-1:AJ635401:1-861:861_1
845	GGCTATGTTGAAATGGATCTGGTCAGCGGCCGCACGCTGGCCGCCTGGCGCGCCAATGAGCGCTTTCCGCTGATGAGCACCTTTAAAGTGCTGCTCTGCGGCGCGGTGCTGGCCCGGGTG	2	(Bla)OKP-A-1:AJ635401:1-861:861_2
846	GATGCCGGAGACGAACAGCTGGATCGGCGGATCCGCTACCGCCAGCAGGATCTGGTGGACTACTCCCCGGTCAGCGAAAAACACCTTGCCGACGGGATGACCGTTGGCGAACTCTGCGCC	1	(Bla)OKP-A-1:AJ635401:1-861:861_3
847	GCCGCCATCACCATGAGCGACAACAGCGCCGGCAATCTGCTGTTGAAGAGCGTTGGCGGCCCCGCTGGATTGACCGCTTTTCTGCGCCAGATCGGTGACAACGTCACCCGCCTTGACCGC	1	(Bla)OKP-A-1:AJ635401:1-861:861_4
848	TGGGAAACGGAGCTCAATGAAGCGCTTCCCGGCGACGTGCGCGACACCACCACCCCAGCCAGCATGGCCGCCACCCTGCGCAAGCTGCTAACCAGCCACACTCTGAGCGCCCGTTCGCAG	2	(Bla)OKP-A-1:AJ635401:1-861:861_5
849	CAGCAGCTGCTGCAGTGGATGGTGGACGACCAGGTAGCCGGTCCGCTGATCCGCGCCGTGCTGCCGGCGGGCTGGTTTATCGCCGAAAAAACCGGGGCCGGCGAGCGGGGCTCACGCGGC	2	(Bla)OKP-A-1:AJ635401:1-861:861_6
850	ATTGTCGCCCTGCTCGGCCCGAACGGCAAAGCGGAGCGCATCGTGGTGATCTATCTGCGGGATACGCCGGCGTCCATGGCCGAGCGTAACCAGCAGATCGCCAGAATAGGCGCGGCGCTG	2	(Bla)OKP-A-1:AJ635401:1-861:861_7
851	GACGGCAAAGCGGAGCGTATCGTGGTGATCTATCTGCGGGATACCGCGGCGACCATGGCCGAACGTAACCAGCAGATCGCCGGGATAGGCGCGGCGCTGATCGAGCACTGGCAGCGCTAG	1	(Bla)OKP-B-1:AJ635402:1-861:861_8
852	ACCGCCCTGCCACTGGCGGTATTCGCCAGCCCTCAGCCGCTTGAGCAGATTAAAATCAGCGAAGGTCAGCTGGCGGGCCGGGTGGGCTATGTTGAAATGGATCTGGCCAGCGGCCGCATG	1	(Bla)OKP-B-12:AJ635420:1-861:861_1
853	CTGGCCGCCTGGCGCGCCAGTGAGCGCTTTCCGCTGATGAGCACCTTTAAAGTGCTGCTCTGCGGCGCTGTGCTGGCCCGGGTGGATGCCGGCGACGAACAGCTGGATCGGCGGATCCAC	2	(Bla)OKP-B-12:AJ635420:1-861:861_2
854	TACCGCCAGCAGGATCTGGTGGACTACTCCCCGGTCAGCGAAAAACACCTTGCCGACGGGATGACCGTTGGCGAACTCTGCGCCGCCGCCATCACCATGAGCGATAACAGCGCCGGCAAT	1	(Bla)OKP-B-12:AJ635420:1-861:861_3
855	CTGCTGTTGAAGAGCGTCGGCGGCCCCGCGGGATTGACCACTTTTCTGCGCCAGATCGGTGACAACGTCACCCGCCTTGACCGCTGGGAAACGGAACTCAATGAGGCGCTTCCCGGCGAC	1	(Bla)OKP-B-12:AJ635420:1-861:861_4
856	GTGCGCGACACCACCACCCCGGCCAGCATGGCCACCACCCTGCGCAAGTTGCTAACCACCCCCTCTCTGAGCGCCCGTTCGCAGCAGCAGCTGCTGCAGTGGATGGTGGACGACCAGGTG	2	(Bla)OKP-B-12:AJ635420:1-861:861_5
857	GCCGGCCCGTTGATCCGCGCCGTGCTGCCGGCGGGCTGGTTTATCGCCGATAAAACCGGGGCCGGTGAGCGGGGCTCACGCGGCATTGTCGCCCTGCTCGGCCCGGACGGCAAAGCGGAG	2	(Bla)OKP-B-12:AJ635420:1-861:861_6
858	ATGGAATTGCCCAATATTATGCACCCGGTCGCGAAGCTGAGCACCGCATTAGCCGCTGCATTGATGCTGAGCGGGTGCATGCCCGGTGAAATCCGCCCGACGATTGGCCAGCAAATGGAA	1	(Bla)NDM-1:JQ080305:1-813:813_1
859	ACTGGCGACCAACGGTTTGGCGATCTGGTTTTCCGCCAGCTCGCACCGAATGTCTGGCAGCACACTTCCTATCTCGACATGCCGGGTTTCGGGGCAGTCGCTTCCAACGGTTTGATCGTC	1	(Bla)NDM-1:JQ080305:1-813:813_2
860	AGGGATGGCGGCCGCGTGCTGGTGGTCGATACCGCCTGGACCGATGACCAGACCGCCCAGATCCTCAACTGGATCAAGCAGGAGATCAACCTGCCGGTCGCGCTGGCGGTGGTGACTCAC	2	(Bla)NDM-1:JQ080305:1-813:813_3
861	GCGCATCAGGACAAGATGGGCGGTATGGACGCGCTGCATGCGGCGGGGATTGCGACTTATGCCAATGCGTTGTCGAACCAGCTTGCCCCGCAAGAGGGGATGGTTGCGGCGCAACACAGC	1	(Bla)NDM-1:JQ080305:1-813:813_4
862	CTGACTTTCGCCGCCAATGGCTGGGTCGAACCAGCAACCGCGCCCAACTTTGGCCCGCTCAAGGTATTTTACCCCGGCCCCGGCCACACCAGTGACAATATCACCGTTGGGATCGACGGC	1	(Bla)NDM-1:JQ080305:1-813:813_5
863	ACCGACATCGCTTTTGGTGGCTGCCTGATCAAGGACAGCAAGGCCAAGTCGCTCGGCAATCTCGGTGATGCCGACACTGAGCACTACGCCGCGTCAGCGCGCGCGTTTGGTGCGGCGTTC	1	(Bla)NDM-1:JQ080305:1-813:813_6
864	TCAGCGCGCGCGTTTGGTGCGGCGTTCCCCAAGGCCAGCATGATCGTGATGAGCCATTCCGCCCCCGATAGCCGCGCCGCAATCACTCATACGGCCCGCATGGCCGACAAGCTGCGCTGA	2	(Bla)NDM-1:JQ080305:1-813:813_7
865	ATGAATGTCATCCTGAACCGTCGAACGTTTTTATTGGCTAGCGCTGTGGTGTCTGCGTCTTATTCGCTAGGTACGCTGGCTGGCGCTAATCGGGATGATGCTTCCTTTCAAGATCGGCTG	1	(Bla)Lut-1:AY695112:1-891:891_1
866	GCTAAGTTGGAGCAGCAGCTGAACGGACGGCTTGGAGTATGCGCCATCGATACCGCAAATGGAGCACAGTTGGGCTATCGCGCCAATGAGCGGTTTGCCATGAACAGCACGTTCAAGGTC	1	(Bla)Lut-1:AY695112:1-891:891_2
867	ATGCTCGCCTCAGCGTTTCTCGCCCGAAGCCAAGACGAACCGGGGCTCCTCGAAGAACGGCTCACGTACACCCGGGCCGATCTGGTCACATACTCTCCCGTGACGGAAAAGCACGTTTCC	1	(Bla)Lut-1:AY695112:1-891:891_3
868	ACTGGGATGACCGTTGCCGAATTGTGCGCCGCAGGCATTCAGTACAGTGATAACACCGCGGCCAATGTGCTCATGAAAAAGCTGGGGGGCCCTGAAGCGGTCACCGCATTTGCCCGTTCG	1	(Bla)Lut-1:AY695112:1-891:891_4
869	ATAGGCGATACGCATTTTCGCCTCGATCGGTGGGAAACCGAACTCAATTCGGCTATTCCGGGAGATCCTCGTGATACGAGCACCCCTCAGGCCATGGCAATGAGCCTGCAACGTCTGGCA	1	(Bla)Lut-1:AY695112:1-891:891_5
870	TTGGGTGACATGCTGGCTGCGGATAAACAGCATCAGTTGCAGGCGTGGTTGAAAGGCAATACCACAGGTGGCAAGCGTATCCGGGCCGGGGTACCGGCTGGCTGGCAGGTAGGCGATAAG	1	(Bla)Lut-1:AY695112:1-891:891_6
871	ACAGGTACGGGTGATTACGGCTCGGCCAACGACGTGGCTATCCTCTGGCCGCCTCGCCGTGCACCCGTTGTGCTGGCTCTCTATTCCGCTCTTGAAAACCAGCAGGCGGAAGCGCGCAAT	1	(Bla)Lut-1:AY695112:1-891:891_7
872	CCTCGCCGTGCACCCGTTGTGCTGGCTCTCTATTCCGCTCTTGAAAACCAGCAGGCGGAAGCGCGCAATGACGTACTGGCCGATGCGGCGCGCATTGTGGCTGAATGGGTGACAGGCTGA	1	(Bla)Lut-1:AY695112:1-891:891_8
873	ATGAGAAACGAGGAAGTCATTAGTATGTGGCAACGGATGAAATGGGGTTTGTGTGTGCTGGCGGCACTCAGCGGTTCTGCGATGGCCGCACCGCTGACGGCGCAATACGTGTCGACTATC	1	(Bla)MAL-1:AJ277209:12-914:903_1
874	GCGACGCAGGAAGAACAGCGTCTTCATGCCCGGATTGGCATTGCGGTACTTGATACGGCGACCAACAGTATCACCCATTATCGGGGAGAAGAACGGTTCCCGTTAAACAGTACGCACAAG	1	(Bla)MAL-1:AJ277209:12-914:903_2
875	CCGCTGTTATGCGCAGCGTTATTACGCGAAGTCGACAGGAAGGCGCTGGCGCTTTCTGCTTCAACGCAGTTTGAATCCTCGCAGCTGGTGGAGTATTCGCCGATTACTGAAAAACATGTG	1	(Bla)MAL-1:AJ277209:12-914:903_3
876	GCGCCAGACGCCATGAGCTGGGCGCAATTGTGCAGCGCGGCGGTAAGCTACAGCGATAACACGGCCGCCAATCTCATCGCCAGGAAGCTCAACGGGCCGCAGGCCGTCACGCAGTTTTTG	1	(Bla)MAL-1:AJ277209:12-914:903_4
877	CGTGATTCGGGGGATACAATAACCCGCCTCGATCGCTATGAGCCTGAACTGAACAGCGCCATTCCCGGCGATGAACGCGACTCCACGACGCCTGTCGCGATAGCGCAGACGCTCAATACG	1	(Bla)MAL-1:AJ277209:12-914:903_5
878	CTACTGCTGGGGAACGTGTTGCAGCCATCCTCAAGAGAGCAGCTTATGCAGTGGATGCGGGACGACAAAGTGGCTGACGGTCTGCTGCGTTCGGTCTTGCCGGATGGCTGGAAAATCGCG	1	(Bla)MAL-1:AJ277209:12-914:903_6
879	GATAAAACCGGGGCGGGCGACAACGGCTCGCGTTCTATTGTCAGCGTTGTCTGGCCGACATCACAAAAACCTCTGCTCGTGGTTATCTATATTACACAAACTCCGGCGACAATGGCGCAG	1	(Bla)MAL-1:AJ277209:12-914:903_7
880	CAAAAACCTCTGCTCGTGGTTATCTATATTACACAAACTCCGGCGACAATGGCGCAGCGTGACGCCGCGATTGTCCGCATCGGGGAGTCGCTGTTTTCAACACTCGCAGTCTATGATTAA	1	(Bla)MAL-1:AJ277209:12-914:903_8
881	CTAAGCTGTGCCCTGCTGCTCAGCGTCACCAGCGCTGCATTCGCCGCACCGATGTCCGAAACACAGCTGGCTGAGGTGGTGGAACGTACCGTTACGCCGCTGATGAACGCGCAGGCCATT	1	(Bla)MIR-4:EF587233:1-1101:1101_1
882	CCGGGTATGGCGGTGGCGGTAATTTATCAGGGTCAGCCACACTACTTTACCTTCGGTAAAGCCGATGTTGCGGCGAACAAACCCGTCACCCCGCAAACCCTGTTTGAGCTGGGCTCTATA	1	(Bla)MIR-4:EF587233:1-1101:1101_2
883	AGTAAAACCTTCACCGGCGTACTGGGCGGCGATGCCATTGCCCGGGGTGAAATAGCGCTGGGCGATCCGGTAGCAAAATACTGGCCTGAGCTCACGGGCAAGCAGTGGCAGAGCATTCGC	1	(Bla)MIR-4:EF587233:1-1101:1101_3
884	CATACCTGGATTAACGTCCCGAAAGCGGAAGAGGCGCATTACGCCTGGGGATACCGTGAGGGTAAAGCGGTCCACGTTTCGCCAGGGATGCTGGACGCGGAAGCCTATGGCGTAAAAACT	1	(Bla)MIR-4:EF587233:1-1101:1101_6
885	AACGTGAAGGATATGGCGAGCTGGGTGATAGCCAACATGAAGCCGGATTCTCTTCAGGCTCCCTCACTCAAGCAAGGCATTGCTCTGGCGCAGTCTCGCTACTGGCGCGTGGGGGCTATG	1	(Bla)MIR-4:EF587233:1-1101:1101_7
886	TATCAGGGGTTAGGCTGGGAGATGCTCAACTGGCCGGTCGATGCCAAAACCGTCGTCGGAGGCAGTGATAACAAGGTGGCGCTGGCACCATTGCCCGTGGCAGAAGTGAATCCACCCGCG	1	(Bla)MIR-4:EF587233:1-1101:1101_8
887	CCTCCGGTCAAGGCCTCCTGGGTCCATAAAACAGGCTCGACGGGCGGGTTTGGCAGCTACGTGGCATTTATTCCTGAAAAGCAGCTCGGCATTGTGATGCTCGCGAATAAAAGCTATCCG	1	(Bla)MIR-4:EF587233:1-1101:1101_9
888	ATGAAAAAATCGTTATCTGCAACACTGATTTCCGCTCTGCTGGCGTTTTCCGCCCCGGGGTTTTCTGCCGCTGATAATGTCGCGGCGGTGGTGGACAGCACCATTAAACCGCTGATGGCA	1	(Bla)MOR:Y10283:546-1685:1140_1
889	CAGCAGGATATTCCCGGGATGGCGGTTGCCGTCTCCGTAAAGGGTAAGCCCTATTATTTCAATTACGGTTTTGCCGATGTTCAGGCAAAACAGCCTGTCACTGAAAATACACTATTTGAG	1	(Bla)MOR:Y10283:546-1685:1140_2
890	CTCGGATCTGTAAGTAAAACTTTCACAGGTGTGCTGGGTGCGGTTTCCGTGGCGAAAAAAGAGATGACGTTGAATGACCCGGCAGAAAAATACCAGCCGGAGCTGGCTCTGCCGCAGTGG	1	(Bla)MOR:Y10283:546-1685:1140_3
891	AAGGGGATCACACTGCTGGATCTGGCTACCTACACCGCAGGCGGGCTGCCGTTACAGGTGCCGGATGCGGTGAAAAGCCGTGCGGATCTGCTGCATTTCTATCAGCAGTGGCAGCCGTCC	1	(Bla)MOR:Y10283:546-1685:1140_4
892	CGGAAACCGGGCGATATGCGTCTGTATGCAAACAGCAGTATCGGCCTGTTTGGTGCTCTGACCGCCAACGCGGCGGGGATGCCGTATGAGCAGTTGCTGACTGCACGGATCCTGGCACCG	1	(Bla)MOR:Y10283:546-1685:1140_5
893	CTGGGGTTATCTCACACCTTTATTACTGTGCCGGAAAGTGCGCAAAGCCAGTATGCGTACGGTTATAAAAACAAAAAACCGGTCCGCGTGTCGCCGGGACAGCTTGATGCGGAATCTTAC	1	(Bla)MOR:Y10283:546-1685:1140_6
894	GGTGTGAAATCCGCCTCAAAAGATATGCTGCGCTGGGCGGAAATGAATATGGAGCCGTCACGGGCCGGTAATGCGGATCTGGAAATGGCAATGTATCTCGCCCAGACCCGCTACTATAAA	1	(Bla)MOR:Y10283:546-1685:1140_7
895	ACCGCCGCGATTAATCAGGGTCTGGGCTGGGAAATGTACGACTGGCCGCAGCAGAAAGATATGATCATTAACGGCGTGACAAACGAGGTCGCATTGCAGCCGCACCCGGTAACAGACAAC	1	(Bla)MOR:Y10283:546-1685:1140_8
896	CAGGTTCAGCCGTATAACCGTGCTTCCTGGGTGCATAAAACGGGGGCAACAACGGGTTTCGGCGCCTATGTGGCCTTTATTCCGGAAAAACAGGTGGCGATTGTGATTCTGGCGAATAAA	1	(Bla)MOR:Y10283:546-1685:1140_9
897	GGCGCCTATGTGGCCTTTATTCCGGAAAAACAGGTGGCGATTGTGATTCTGGCGAATAAAAACTACCCGAATACCGAAAGAGTCAAAGCCGCACAGGCTATTTTGAGTGCACTGGAATAA	1	(Bla)MOR:Y10283:546-1685:1140_10
898	ATGCAACAACGACAATCCATCCTGTGGGGGGCCGTGGCCACCCTGATGTGGGCCGGTCTGGCCCATGCAGGTGAGGCTTCACCGGTCGATCCCCTGCGCCCCGTGGTGGATGCCAGCATC	2	(Bla)MOX-1:D13304:233-1381:1159_1
899	CAGCCGCTGCTCAAGGAGCACAGGATCCCGGGCATGGCGGTGGCCGTGCTCAAGGATGGCAAGGCCCACTATTTCAATTACGGGGTGGCCAACCGGGAGAGCGGGGCCAGCGTCAGCGAG	2	(Bla)MOX-1:D13304:233-1381:1159_2
900	CAGACCCTGTTCGAGATAGGATCCGTGAGCAAGACCCTGACTGCGACCCTGGGGGCCTATGCGGTGGTCAAGGGAGCGATGCAGCTGGATGACAAGGCGAGCCGGCACGCGCCCTGGCTC	2	(Bla)MOX-1:D13304:233-1381:1159_3
901	AAGGGATCCGTCTTTGACAGCATCACCATGGGGGAGCTTGCCACCTACAGCGCCGGAGGCCTGCCACTGCAATTCCCCGAGGAGGTGGATTCATCCGAGAAGATGCGCGCCTACTACCGC	1	(Bla)MOX-1:D13304:233-1381:1159_4
902	CAGTGGGCCCCTGTCTATTCGCCGGGCTCCCATCGCCAGTACTCCAACCCCAGCATAGGGCTGTTCGGCCACCTGGCGGCGAGCAGCCTGAAGCAGCCATTTGCCCAGTTGATGGAGCAG	1	(Bla)MOX-1:D13304:233-1381:1159_5
903	ACCCTGCTGCCCGGGCTCGGCATGCACCACACCTATGTCAATGTGCCGAAGCAGGCCATGGCGAGTTATGCCTATGGCTATTCGAAAGAGGACAAGCCCATCCGGGTCAACCCTGGCATG	1	(Bla)MOX-1:D13304:233-1381:1159_6
904	CTGGCGGACGAGGCCTACGGCATCAAGACCAGCTCGGCGGATCTGCTCGCCTTCGTGAAGGCCAACATCGGCGGGGTTGATGACAAGGCGTTGCAGCAGGCCATCTCCCTGACCCACAAA	1	(Bla)MOX-1:D13304:233-1381:1159_7
905	GGGCATTACTCGGTAGGCGGGATGACCCAGGGGCTGGGTTGGGAGAGTTACGCCTATCCCGTCACCGAGCAGACATTGCTGGCGGGCAATTCGGCCAAGGTGATCCTCGAAGCCAATCCG	1	(Bla)MOX-1:D13304:233-1381:1159_8
906	ACGGCGGCTCCCCGGGAGTCGGGGAGCCAGGTGCTCTTCAACAAGACCGGCTCGAGCAATGGCTTTGGCGCCTATGTGGCCTTCGTGCCGGCCAGGGGGATCGGCATCGTCATGCTGGCC	2	(Bla)MOX-1:D13304:233-1381:1159_9
907	GCCTATGTGGCCTTCGTGCCGGCCAGGGGGATCGGCATCGTCATGCTGGCCAATCGCAACTATCCCATCCCGGCCAGGGTGAAGGCGGCCCACGCCATCCTGGCGCAGTTGGCCGGTTGA	2	(Bla)MOX-1:D13304:233-1381:1159_10
908	ACGATGCTGCCGGGGCTTGGCCTGTACCATACCTACCTCAATGTGCCCGAGCAGCCCATGGGGCACTACGCCTACGGTTACTGGAAGGAGGACAAGCCATTCCGCGTCACTCCCGCCATG	1	(Bla)MOX-5:GQ152600:1-1152:1152_6
909	GGCCAGTATGCGGTGGGGGAGATGACCCAGGGACTGGGCTGGGAGCGTTACCCCTATCCCGTCAGCGAGCAGACGCTGCTGGCGGGCAACTCCCCGGCGATGATTTACAATGCCAACCCG	2	(Bla)MOX-5:GQ152600:1-1152:1152_8
910	GCTGTGCCCGCGCCCGCTGCGGCAGGCCACCCTGTGCTTTTCAACAAGACCGGCTCGACCAATGGCTTCGGGGCTTATGTGGCCTTCGTGCCGGCCAAAGGGATCGGCATCGTCATGCTG	2	(Bla)MOX-7:GQ152602:1-1152:1152_9
911	ATGTACCACTACTTTAGCAGTTTATTTGTACTGATTTTTTCTACTTTGGTCTATCCTCAATCGGATAAATTAAAAATTGAGCCGTTGAACGATCATATGTATGTCTATACGACCTACCAA	1	(Bla)TUS-1:AF441287:261-1007:747_1
912	GTATTTCAAGGCGTCGAATATTCTTCCAATGCTTTATATGTAGTGACGGATGAAGGAGTAATTCTCATTGATACCCCTTGGGATAAAGATCAGTACGCCCCTTTAGTAGAACACATCAGA	1	(Bla)TUS-1:AF441287:261-1007:747_2
913	CGTGAACATAACAAAGAAATAAAATGGGTCATTACCACTCACTTCCACGAAGATCGTTCGGGTGGACTTGATTACTTCAATAAAGCTGGAGCAGAAACCTATACTTATGCTTTGACCAAC	1	(Bla)TUS-1:AF441287:261-1007:747_3
914	GAAATCTTAAAACAGCGCAATGAACCACAAGCGACTTTTACTTTTGGTTCAACAAAGCAGTTCAACTTGGGCAAAGAAAAAATAGAGGTCTATTTCTTAGGAGAAGGTCATAGTAAAGAT	1	(Bla)TUS-1:AF441287:261-1007:747_4
915	AATACGGTGGTTTGGTTTCCAGAAGAAGCGATTTTATACGGTGGTTGTTTGATTAAAAGTGCAGAGGCAACGACTATCGGCAATATCGTCGATGGCAATGTAGAGGCTTGGCCTACGACA	1	(Bla)TUS-1:AF441287:261-1007:747_5
916	ATCAAAGCCGTAAAGCGCAAATTCAAAAAGGCCAAAGTGATTATTCCAGGGCATGATGCCTGGAATCAATCCGGTCATCTTGAAAATACAGCCCGTATCTTATCGGCTTATCAGGCACAA	1	(Bla)TUS-1:AF441287:261-1007:747_6
917	AAGGCCAAAGTGATTATTCCAGGGCATGATGCCTGGAATCAATCCGGTCATCTTGAAAATACAGCCCGTATCTTATCGGCTTATCAGGCACAAAAATTAAAGAACAACAAGCAATTATAA	1	(Bla)TUS-1:AF441287:261-1007:747_7
918	ATGCACAGAATACTTAGTGTCATAACGATGTTAATCTGTACTACATTAGTACACGCTCAATCTGACAAACTAAAAATCAAACAACTCAATGATAATATGTATATATACACTACTTATCAA	1	(Bla)MUS-1:AF441286:225-965:741_1
919	GAGTTTCAAGGAGTAACATACTCTTCTAATTCGATGTACGTACTGACAGACGAAGGCGTTATTCTAATAGACACACCTTGGGATAAAGATCAGTACGAACCTCTATTAGAGTACATCAGA	1	(Bla)MUS-1:AF441286:225-965:741_2
920	TCGAATCATAACAAAGAGGTTAAATGGGTCATCACTACCCACTTCCACGAAGATCGTTCTGGTGGATTAGGTTACTTTAACAGTATAGGAGCACAGACGTATACCTATGCATTGACCAAT	1	(Bla)MUS-1:AF441286:225-965:741_3
921	GAAATATTAAAAGAACGCAATGAACCACAAGCTCAACATTCTTTTAATAAAGAAAAACAGTTTACCTTTGGCAATGAGAAGTTGGCTGTATACTTTTTAGGAGAAGGACATTCACTAGAT	1	(Bla)MUS-1:AF441286:225-965:741_4
922	AATACCGTAGTCTGGTTTCCAAAAGAAGAAGTATTATACGGAGGATGCCTGATTAAGAGTGCCGAAGCTACCACTATAGGTAATATAGCCGATGGTAACGTGATAGCTTGGCCTAAGACT	1	(Bla)MUS-1:AF441286:225-965:741_5
923	ATCGAAGCCGTAAAACAAAAATTTAAGAATGCTAAAGTCATTATACCAGGACATGATGAATGGGATATGACAGGCCATATCGAGAATACTGAGCGTATATTATCAGCATACAATCAACAA	1	(Bla)MUS-1:AF441286:225-965:741_6
924	ATGAAAAAACATCTTGTTGTAATTGCATTTTGTGTGCTTTTTGCTTCTGCTTCTGCTTTTGCGGCTAAAGGTACGGATTCGCTTAAAAGCAGTATTGAAAAATATCTTAAAGATAAAAAA	1	(Bla)TLA-1:GU441460:3220-4125:906_1
925	GCTAAAGTGGGTGTTGCCGTTTTGGGAATTGAAGATAATTTTAAATTGAACGTTAACGAAAAGCATCACTATCCTATGCAGAGCACTTATAAGTTCCATCTTGCATTGGCTGTGCTCGAT	1	(Bla)TLA-1:GU441460:3220-4125:906_2
926	AAACTTGATAAGGAGAATATTTCCATTGACAAGAAGCTTTTTGTAAAAAAATCGGAGCTTCTGCCGAATACTTGGAGTCCGCTAAGAGATAAATATCCCGATGGAAATGTGGATTTATCC	1	(Bla)TLA-1:GU441460:3220-4125:906_3
927	ATAAGCGAAATTCTGAAAGCTACCGTTTCGCGTAGCGATAATAACGGTTGTGATATTCTCTTCAGATTTGTTGGTGGAACAAATAAAGTCCACAATTTTATTAGCAAGCTTGGCGTTAAG	1	(Bla)TLA-1:GU441460:3220-4125:906_4
928	AATATTTCTATCAAAGCTACAGAAGAAGAAATGCACAAGGCATGGAATGTACAATATACCAATTGGACAACTCCCGACGCTACCGTTCAGCTCTTAAAGAAGTTCTACAAAAATGAAATA	1	(Bla)TLA-1:GU441460:3220-4125:906_5
929	CTCTCAAAAAATAGTTACGACTATTTGCTTAATACTATGATTGAAACTACTACCGGACCGAAACGACTCAAAGGACTTTTGCCCGATGGAACTGTTGTTGCTCATAAAACCGGAAGCTCC	1	(Bla)TLA-1:GU441460:3220-4125:906_6
930	GATACTAACGATAAAGGCATTACTGCTGCCACAAATGATATCGGTATTATTACTCTGCCGAACGGTAAACACTTTGCCATTGCTGTTTATGTGTCGGATTCAAGCGAAAAGAGCGATGTT	1	(Bla)TLA-1:GU441460:3220-4125:906_7
931	AAACACTTTGCCATTGCTGTTTATGTGTCGGATTCAAGCGAAAAGAGCGATGTTAACGAAAAGATTATTGCCGAAATTTGCAAAAGCGTTTGGGATTATCTAGTTAAGGATGGGAAATAG	1	(Bla)TLA-1:GU441460:3220-4125:906_8
932	ATGAAACAACGAATCGCGCTATCACTGCTGGCATTGGGGCCCCTGTTGCTCGTCCCACGCGTTTATGCCGCGGCAGATGAGCCCATGGCGAACATAGTGGAAAAGGCTGTCCAGCCGCTG	1	(Bla)TRU-1:EU046614:1-1149:1149_1
933	CTGGAGGAGTACCGGATCCCGGGCATGGCGGTCGCCGTGCTGAAGGAGGGCAAGCCTCACTACTTCAATTATGGCGTCGCCAATCGGGAGAGCGGCCGGCGCATCAGCGAGCGGACCCTG	2	(Bla)TRU-1:EU046614:1-1149:1149_2
934	TTCGAGATTGGTTCGGTCAGCAAGACCTTTACTGCGACCTTGGGCACCTACGCGGTCGTCAAAGGGGGCTTTCGGCTGGATGACAAGGTGAGCCAGCACGCGCCTTGGTTGCAGAATTCG	1	(Bla)TRU-1:EU046614:1-1149:1149_3
935	GCGTTTGATCGCGTCACCATGGCCCAGCTGGCGACCTACAGCGCAGGGGGCTTGCCGTTGCAGTTTCCCGATGCGGTCGACTCAAACGAGAGAATGCGCCAGTACTACCGGCAGTGGTCA	1	(Bla)TRU-1:EU046614:1-1149:1149_4
936	CCGCTTTATGCGGCAGGCACTCATCGCGAGTACTCCAACCCCAGCATAGGTCTGTTCGGCCATCTGGCGGCGAGCACCCTGGGCCAACCATTCAGACAACTGATGAGCCAGACTCTGCTG	1	(Bla)TRU-1:EU046614:1-1149:1149_5
937	CCCAAGCTCGATTTGCAGCACACCTATCTCGAGGTGCCAGACGCAGCCATGGTTGACTACGCCTATGGCTATTCGAAGGAAGACAAACCCGTCAGGGTCAATCCCGGAGTGCTGGCGGAC	1	(Bla)TRU-1:EU046614:1-1149:1149_6
938	GAAGCCTATGGCATCAAGACCAGCGCGGCGGATCTCATCAAGTTTGTGGGCGCCAACATGACAGGCAGTGGCGACAAGGCGGTGCAGCAAGCGCTGGCCATGACCCGTACCGGTTTCTAC	1	(Bla)TRU-1:EU046614:1-1149:1149_7
939	TCGGTGGGAGAGATGACCCAGGGGCTGGGGTGGGAGAGCTACGCCTATCCCGTGACCGAACAGGCGCTGCTGGCGGGCAATTCACCGGCGGTGAGCTTCAAGGCCAATCCGGTCAAACCC	2	(Bla)TRU-1:EU046614:1-1149:1149_8
940	TTTGTGGCTCCCAGAGTGATGGGGAACGAGCGACTCTACAACAAGACAGGCTCGACCAACGGCTTTGGTGCCTATGTGGTGTTTGTCCCGGCCAGAGGCGTGGGCATCGTCATGCTGGCC	1	(Bla)TRU-1:EU046614:1-1149:1149_9
941	ATGCGTTCTAACCCTCCCCTGAATGCTCTACGTGCTTTTGAAGCCTCTGCCAGACATTTGAGTTTCACTCGGGCAGCGCTGGAGCTCTATGTTACCCAGGCTGCCGTTAGCCAACAGGTT	1	(Bla)SFO-1:FJ848785:4719-5594:876_1
942	CGGCTGCTTGAAGAGCGCCTGGGCATGGTGCTGTTTAAACGATTACCCCGTGGTTTAGAAATGACAGAGGAATCACGGGCGCTGTTTGCCGTGTTAACCGACGCCTTTGGCCATATTGAA	1	(Bla)SFO-1:FJ848785:4719-5594:876_2
943	AAAGCCTTCCGGCAGTTTGAAGGGGGGCAGTTCCAGGAGGTGCTTACCGTGGCTGCCGTCGGCACTTTTGCCGTGGGCTGGCTGTTACCACGTCTCGATCGGTTCAGGCAAGAGCATCCT	1	(Bla)SFO-1:FJ848785:4719-5594:876_3
944	TTTGTCAAACTGCGGCTGCGCACCAACAACAACGTTGTTAATCTGGCCGCCGAAGGGCTTGATTTCGCCATCCGTTTTGGCACGGGTTTGTGGCCATCAACCCATAACGAGATGCTGTTT	1	(Bla)SFO-1:FJ848785:4719-5594:876_4
945	AATGCTCCGCTGACCGTATTGTGCACGCCAGCTACGGCTAAGCGGCTCGTTACCCCAGCCGATCTGCTGCAAGAGGATTTACTGCGTTCTTACCGTGCTGAAGAGTGGGAAAACTGGTTT	1	(Bla)SFO-1:FJ848785:4719-5594:876_5
946	GCTGCCGCTGGCTTGCAGGCTGTGAGAGTGAATGGCGCCATCTTTGACTCATCCCGTCTGATGATCGAGAGCGCTATCCATTCCGGCGGTGTGGCATTAGCCCCAGCGAAAATGTTTGTC	1	(Bla)SFO-1:FJ848785:4719-5594:876_6
947	CGGGAGCTAACCACCGCGCAGCTGGTGCGCCCATTTGCTACCGAAATCAATATGGGCAGTTACTGGTTAACCCATTTAAAATCGAAAGCAATGACCCCGGCGATGGAAATATTTAGCGAA	1	(Bla)SFO-1:FJ848785:4719-5594:876_7
948	GCTACCGAAATCAATATGGGCAGTTACTGGTTAACCCATTTAAAATCGAAAGCAATGACCCCGGCGATGGAAATATTTAGCGAATGGTTACTGAAAGAAGCGGCAGAAGATAATACGTAG	1	(Bla)SFO-1:FJ848785:4719-5594:876_8
949	ATGCTTAAGGAACGGTTTCGCCAGACGGTATTTATCGCTGCCGCTGTTATGCCCTTCATTTTTAGTAGCACTTCACTGCATGCGCAGGCGACGTCAGACGTGCAGCAGGTTCAGAAAAAG	1	(Bla)SED-1:AF321608:1-888:888_1
950	CTGGCGGCGCTGGAAAAGCAATCTGGCGGACGCCTGGGCGTGGCGCTGATTAATACCGCGGATAATTCGCAGGTGCTGTACCGCGCAGACGAGCGTTTTGCGATGTGCAGCACCAGTAAG	1	(Bla)SED-1:AF321608:1-888:888_2
951	GTCATGACCGCCGCCGCGGTATTAAAACAGAGTGAAACCCATGACGGTATTTTGCAGCAAAAAATGACCATTAAAAAAGCCGATCTGACCAACTGGAATCCCGTAACAGAGAAATATGTG	1	(Bla)SED-1:AF321608:1-888:888_3
952	GGTAATACGATGACATTAGCTGAGCTAAGCGCAGCGACGTTACAGTACAGCGATAATACCGCCATGAATAAACTGCTGGCGCATCTTGGCGGCCCCGGCAACGTCACGGCGTTTGCACGT	1	(Bla)SED-1:AF321608:1-888:888_4
953	TCCATTGGCGACACGACGTTTCGTCTCGATCGCAAAGAGCCGGAATTAAACACCGCCATTCCCGGCGATGAGCGCGACACAACATCGCCGCTGGCCATGGCCAAAAGTCTGCGTAAACTC	1	(Bla)SED-1:AF321608:1-888:888_5
954	ACGCTGGGCGACGCGCTGGCAGGGCCCCAGCGCGCGCAGCTTGTCGACTGGCTGAAAGGCAACACCACCGGAGGCCAGAGCATTCGTGCCGGCCTTCCTGCACACTGGGTGGTGGGCGAT	2	(Bla)SED-1:AF321608:1-888:888_6
955	AAAACCGGGGCGGGTGATTACGGCACCACGAATGACATCGCAGTGATCTGGCCGGAAGACCGCGCCCCGCTGGTGCTGGTAACCTATTTCACACAGCCACAGCAGGATGCGAAATGGCGT	1	(Bla)SED-1:AF321608:1-888:888_7
956	TGGCCGGAAGACCGCGCCCCGCTGGTGCTGGTAACCTATTTCACACAGCCACAGCAGGATGCGAAATGGCGTAAAGATGTCCTGGCCGCGGCGGCGAAAATTGTGACGGAAGGAAAGTAA	1	(Bla)SED-1:AF321608:1-888:888_8
957	ATGTTAAATAAGTTAAAAATCGGCACATTATTATTGCTGACATTAACGGCTTGTTCGCCCAATTCTGTTCATTCGGTAACGTCTAATCCGCAGCCTGCTAGTGCGCCTGTGCAACAATCA	1	(Bla)ROB-1:AF022114:303-1220:918_1
958	GCCACACAAGCCACCTTTCAACAGACTTTGGCGAATTTGGAACAGCAGTATCAAGCCCGCATTGGCGTTTATGTATGGGATACAGAAACGGGACATTCTTTGTCTTATCGTGCAGATGAA	1	(Bla)ROB-1:AF022114:303-1220:918_2
959	CGCTTTGCTTATGCGTCCACTTTCAAGGCGTTGTTGGCTGGGGCGGTGTTGCAATCGCTGCCTGAAAAAGATTTAAATCGTACCATTTCATATAGCCAAAAAGATTTGGTTAGTTATTCT	1	(Bla)ROB-1:AF022114:303-1220:918_3
960	CCCGAAACCCAAAAATACGTTGGCAAAGGCATGACGATTGCCCAATTATGTGAAGCAGCCGTGCGGTTTAGCGACAACAGCGCGACCAATTTGCTGCTCAAAGAATTGGGTGGCGTGGAA	1	(Bla)ROB-1:AF022114:303-1220:918_4
961	CAATATCAACGTATTTTGCGACAATTAGGCGATAACGTAACCCATACCAATCGGCTAGAACCCGATTTAAATCAAGCCAAACCCAACGATATTCGTGATACGAGTACACCCAAACAAATG	1	(Bla)ROB-1:AF022114:303-1220:918_5
962	GCGATGAATTTAAATGCGTATTTATTGGGCAACACATTAACCGAATCGCAAAAAACGATTTTGTGGAATTGGTTGGACAATAACGCAACAGGCAATCCATTGATTCGCGCTGCTACGCCA	1	(Bla)ROB-1:AF022114:303-1220:918_6
963	ACATCGTGGAAAGTGTACGATAAAAGCGGGGCGGGTAAATATGGTGTACGCAATGATATTGCGGTGGTTCGCATACCAAATCGCAAACCGATTGTGATGGCAATCATGAGTACGCAATTT	1	(Bla)ROB-1:AF022114:303-1220:918_7
964	AATCGCAAACCGATTGTGATGGCAATCATGAGTACGCAATTTACCGAAGAAGCCAAATTCAACAATAAATTAGTAGAAGATGCAGCAAAGCAAGTATTTCATACTTTACAGCTCAACTAA	1	(Bla)ROB-1:AF022114:303-1220:918_8
965	ATGATGAAAAATACCCTGCGTAAAACAGCACTGATGGCGGCGGCTGTAGTGCCAATGCTCGCATTCAGTGCGGCGTCCTGGGCGCAAACAGCGACGAAAATGACGTCAGTTCAGCAACAG	1	(Bla)RAHN-1:AF338038:4685-5572:888_1
966	TTCATGGCGGCTTCGGCGATCCTGAAAGAGAGTGAAGTTAAGAAGAATCTGCTTACTCAGCATGTTGCGCTGAAACAATCGGATCTGGTGAATTACAACCCGATTACCGAAAAGCATCTT	1	(Bla)RAHN-1:AF338038:4685-5572:888_3
967	AACGATGGCATGACGATTGGGGAGCTGGCCGCGGCGGCCTTGCAGTACAGTGATAACGCCGCCATGAATAAGCTTATCGAGCATCTCGGCGGGCCACATAAGGTCACGGATTATGCACGT	1	(Bla)RAHN-1:AF338038:4685-5572:888_4
968	ACGCTGGGTGACAAAACGTTCCGTCTGGACCGCACCGAACCGACGCTGAACACCGCGATCCCGGGCGATGACCGTGATACCACGTCACCGCGTGCAATGGCCCTGAGCCTGCAACATGCC	1	(Bla)RAHN-1:AF338038:4685-5572:888_5
969	ACGCTGGGCTCCGCGCTGGCTGAACCGCAGCGCGCGCAACTGGTGGAATGGATGAAGGGTAACACCACCGGCGCGATGAGCATCCGCGCAGGTTTACCGGCGACCTGGGTTGTTGGCGAT	2	(Bla)RAHN-1:AF338038:4685-5572:888_6
970	TGGCCGGAAAATAAAGCGCCGCTGGTGCTGGTGACGTATTTCACCCAACCAGAAAAAGATGCAAAATCCCGTCGTGATGTGCTGGCAAGTGCGGCGAAGATTGTGACGCAGGGTTATTGA	1	(Bla)RAHN-1:AF338038:4685-5572:888_8
971	TTGACGGCGCTGGAAAAAGAAAGCGGCGGGCGTCTTGGTGTGATGCTGATTAATACTGAAGACAATTCCCAGATTGCTTACCGCGCTGATGAACGTTTTGCCATGTGCAGCACCAGCAAG	1	(Bla)RAHN-2:HM114350:377-1264:888_2
972	TTCATGGCCGCGTCAGCCATTCTTAAACAGAGCGAAACGCAAACGGAGTTGCTGAACCGCCGCGTCAGCCTCACCAGATCTGATCTGGTAAATTATAACCCGATCACCGAAAAGCATCTC	1	(Bla)RAHN-2:HM114350:377-1264:888_3
973	GATACCGGCATGACGGTAGGCGAACTGGCCGCCGCCGCCTTGCAGTACAGCGATAATACCGCCATGAATAAACTGATTGAGCAGCTTGGTGGCCCGCAGAAAGTCACGGAATACGCCCGT	1	(Bla)RAHN-2:HM114350:377-1264:888_4
974	AAAACCGGCAGCGGCGATTACGGCACAACCAATGATATTGCGGTGATCTGGCCGGATAATAAGGCACCACTGATCCTGATTACCTATTTCACCCAGCCGCAGAAAGACGCGAAATCCCGC	1	(Bla)RAHN-2:HM114350:377-1264:888_7
975	ATGTTCCTTTACTTCACACAGATCCGCGCATGGCCGCTGGCCGCATTGCTGCTGTTTATGCTGGCCGCATGCGCTGGCGCGCCGCGCGCTCCCGATGACGCAACCGATACCGCAAGCGAT	1	(Bla)PME-1:HQ541434:3071-4000:930_1
976	GCGCTGGCGGCACTGGAACTGCGCAACGGCGGGCGTCTGGGCGTGTTCGCGCTGGATGCCGGCAGTGGCCGCAGTCTGGGCTGGCGCGAAGACGAGCGCTTCGGCATGTGCTCGACATTC	2	(Bla)PME-1:HQ541434:3071-4000:930_2
977	AAGCTGCTGCTGGCGGCCACGGTGCTGGATGCGGCACGGCAGGGCCGGCTCGACGGCACCGCACCGATCCACTTCAGCGATGACGATCTGGTGCCGCATTCACCGGTGCTGCGCGAACAC	2	(Bla)PME-1:HQ541434:3071-4000:930_3
978	TTGGCCCTCGGCAGCAGCACGCTGACCGCACCCGAACTGGCCCGCGCCACCCAGCTGACCAGCGACAACGCCGCCGCCAATCTGCTGATCCGCAAGTTGGGCGGGCCGGAAGCCGTCACC	2	(Bla)PME-1:HQ541434:3071-4000:930_4
979	GCACTCTGGCGCGCCAGTGGCGATGAAGTGAGCCGGCTGGACCGGCTGGAGCCAGACATGAATCTGCTGCCGCCCGGCGACCTGCGCGACAGCACCTCGCCGCGCGCGATGGCGCAGCAC	2	(Bla)PME-1:HQ541434:3071-4000:930_5
980	GTGGCCCGTCTGTTCACCTCCGAGATGCTCGTACCCGAAGACCGTGAACGCCTGCGCGAATGGATGGTTGAAACCGGCACCGGCCTTGCCCGCCTGCGCGCCGCCACGCCACCGCACTGG	2	(Bla)PME-1:HQ541434:3071-4000:930_6
981	CAGGCCGGCGACAAGACCGGTTCTGCAATCGCGCCGCTGATGCCGAACAAGACCCACGATGTCGCGGTGTTCTGGCCGCCGGGCCGGGCGCCGGTCATCGTCGCCGCGTATTACGAATCC	2	(Bla)PME-1:HQ541434:3071-4000:930_7
982	CCGGTCATCGTCGCCGCGTATTACGAATCCGATGCCCACCATGCCGGCAGGATCCGCGCGCAGGACGAGGCCGTGCTGGCGCAGGTCGGGCGTATTGCGGTGGCCTGGGCGGGCGATTGA	2	(Bla)PME-1:HQ541434:3071-4000:930_8
983	ATGAATGTCATTATAAAAGCTGTAGTTACTGCCTCGACGCTACTGATGGTATCTTTTAGTTCATTCGAAACCTCAGCGCAATCCCCACTGTTAAAAGAGCAAATTGAATCCATAGTCATT	1	(Bla)PER-1:EF535600:1-927:927_1
984	GGAAAAAAAGCCACTGTAGGCGTTGCAGTGTGGGGGCCTGACGATCTGGAACCTTTACTGATTAATCCTTTTGAAAAATTCCCAATGCAAAGTGTATTTAAATTGCATTTAGCTATGTTG	1	(Bla)PER-1:EF535600:1-927:927_2
985	GTACTGCATCAGGTTGATCAGGGAAAGTTGGATTTAAATCAGACCGTTATCGTAAACAGGGCTAAGGTTTTACAGAATACCTGGGCTCCGATAATGAAAGCGTATCAGGGAGACGAGTTT	1	(Bla)PER-1:EF535600:1-927:927_3
986	AGTGTTCCAGTGCAGCAACTGCTGCAATACTCGGTCTCGCACAGCGATAACGTGGCCTGTGATTTGTTATTTGAACTGGTTGGTGGACCAGCTGCTTTGCATGACTATATCCAGTCTATG	1	(Bla)PER-1:EF535600:1-927:927_4
987	GGTATAAAGGAGACCGCTGTGGTCGCAAATGAAGCGCAGATGCACGCCGATGATCAGGTGCAGTATCAAAACTGGACCTCGATGAAAGGTGCTGCAGAGATCCTGAAAAAGTTTGAGCAA	1	(Bla)PER-1:EF535600:1-927:927_5
988	AAAACACAGCTGTCTGAAACCTCGCAGGCTTTGTTATGGAAGTGGATGGTCGAAACCACCACAGGACCAGAGCGGTTAAAAGGTTTGTTACCAGCTGGTACTGTGGTCGCACATAAAACT	1	(Bla)PER-1:EF535600:1-927:927_6
989	GGTACTTCGGGTATCAAAGCCGGAAAAACTGCGGCCACTAATGATTTAGGTATCATTCTGTTGCCTGATGGACGGCCCTTGCTGGTTGCTGTTTTTGTGAAAGACTCAGCCGAGTCAAGC	1	(Bla)PER-1:EF535600:1-927:927_7
990	GCTGTTTTTGTGAAAGACTCAGCCGAGTCAAGCCGAACCAATGAAGCTATCATTGCGCAGGTTGCTCAGACTGCGTATCAATTTGAATTGAAAAAGCTTTCTGCCCTAAGCCCAAATTAA	1	(Bla)PER-1:EF535600:1-927:927_8
991	ATGAATGTCATCACAAAATGTGTTTTCACCGCTTCTGCTCTGCTGATGCTTGGCTTAAGTTCATTTGTAGTATCAGCCCAATCCCCTTTGTTAAAAGAGCAGATTGAAACCATAGTGACG	1	(Bla)PER-2:X93314:278-1204:927_1
992	GTTCTGCATCAGGTCGATCAGGGGAAACTGGATTTAAATCAGTCTGTTACTGTTAATCGTGCTGCAGTATTACAAAATACCTGGTCGCCAATGATGAAAGATCATCAGGGCGATGAATTT	1	(Bla)PER-2:X93314:278-1204:927_3
993	GGTACTTCGGGCGTCAGAGCAGGAAAAACTGCGGCGACTAATGATGCGGGCGTCATTATGTTGCCTGATGGACGGCCTTTATTGGTGGCGGTATTTGTCAAGGATTCGGCTGAATCAGAA	1	(Bla)PER-2:X93314:278-1204:927_7
994	GCGGTATTTGTCAAGGATTCGGCTGAATCAGAACGAACCAATGAAGCTATTATTGCGCAGGTTGCGCAAGCGGCTTATCAGTTTGAGCTGAAAAAACTCTCTGCAGTGAGTCCGGATTGA	1	(Bla)PER-2:X93314:278-1204:927_8
995	GGTATTAAAGAAACTGAAGTGGTAGCAAATGAAGCACAAATGCATGCTGATGATCAGGTGCAATATAAAAACTGGACCTCGATGAAAGCAGCAGCGCAACTTTTGCGAAAGTTTGAACAA	1	(Bla)PER-6:HM453327:787-1713:927_5
996	ATGTCACTGTATCGCCGTCTAGTTCTGCTGTCTTGTCTCTCATGGCCGCTGGCTGGCTTTTCTGCCACCGCGCTGACCAACCTCGTCGCGGAACCATTCGCTAAACTCGAACAGGACTTT	1	(Bla)KPC-1:AF297554:131-1012:882_1
997	GGCGGCTCCATCGGTGTGTACGCGATGGATACCGGCTCAGGCGCAACTGTAAGTTACCGCGCTGAGGAGCGCTTCCCACTGTGCAGCTCATTCAAGGGCTTTCTTGCTGCCGCTGTGCTG	1	(Bla)KPC-1:AF297554:131-1012:882_2
998	GCTCGCAGCCAGCAGCAGGCCGGCTTGCTGGACACACCCATCCGTTACGGCAAAAATGCGCTGGTTCCGTGGTCACCCATCTCGGAAAAATATCTGACAACAGGCATGACGGTGGCGGAG	1	(Bla)KPC-1:AF297554:131-1012:882_3
999	CTGTCCGCGGCCGCCGTGCAATACAGTGATAACGCCGCCGCCAATTTGTTGCTGAAGGAGTTGGGCGGCCCGGCCGGGCTGACGGCCTTCATGCGCTCTATCGGCGATACCACGTTCCGT	1	(Bla)KPC-1:AF297554:131-1012:882_4
1000	CTGGACCGCTGGGAGCTGGAGCTGAACTCCGCCATCCCAAGCGATGCGCGCGATACCTCATCGCCGCGCGCCGTGACGGAAAGCTTACAAAAACTGACACTGGGCTCTGCACTGGCTGCG	1	(Bla)KPC-1:AF297554:131-1012:882_5
1001	CCGCAGCGGCAGCAGTTTGTTGATTGGCTAAAGGGAAACACGACCGGCAACCACCGCATCCGCGCGGCGGTGCCGGCAGACTGGGCAGTCGGAGACAAAACCGGAACCTGCGGAGTGTAT	1	(Bla)KPC-1:AF297554:131-1012:882_6
1002	GGCACGGCAAATGACTATGCCGTCGTCTGGCCCACTGGGCGCGCACCTATTGTGTTGGCCGTCTACACCCGGGCGCCTAACAAGGATGACAAGCACAGCGAGGCCGTCATCGCCGCTGCG	1	(Bla)KPC-1:AF297554:131-1012:882_7
1003	GCACCTATTGTGTTGGCCGTCTACACCCGGGCGCCTAACAAGGATGACAAGCACAGCGAGGCCGTCATCGCCGCTGCGGCTAGACTCGCGCTCGAGGGATTGGGCGTCAACGGGCAGTAA	1	(Bla)KPC-1:AF297554:131-1012:882_8
1004	ATGCGTTCTACCCTGCTCGCCTTCGCCCTCTCGTCGCTCGCCCTGGCCGCCACGCTCTTCACCTTCGACGGCGCCGCCGCCGACGCATCGCTGCCACAGCTGCAGGCCTACACGGTGGAC	2	(Bla)L-1:AJ272109:1-888:888_1
1005	CCTTCCTGGCTGCAAACGATGGCGCCGTTGCAGATTGCCGATCACACCTGGCAGATCGGCACGCATGACCTGACGGCACTGCTGGTCCAGACGGCTGATGGCCTCGTCCTGATCGATGGT	1	(Bla)L-1:AJ272109:1-888:888_2
1006	GGCATGCCGCAAATGGCCTCTTACCTGCTGACCAACATGAAGGCCAGGGGAACCAATACCGGTCCCCTGCGCATGGTCCTGCTCAGCCACGCGCACACCGATCACGCCGGCCCTGTGGCC	2	(Bla)L-1:AJ272109:1-888:888_3
1007	GAGATCAAGCGCCGCACGGGGGCGCAGGTGGTCGTGAACGCCGAAACCGCAGTGCTGCTGGCCCGAGGCGGCAGCGACGACCTTCATTTCGGCGACGAAATCACGTTTCCACCGGTCAAT	1	(Bla)L-1:AJ272109:1-888:888_4
1008	GCAGACCGCATCGTCATGGATCGGGAGGTCGTCAAGCTGGGCGGCATCGCGTTCACCGCCCATTTCATGCCCGGGCACACGCCGGGGAGCACCGCCTGGACCTGGACCGATACGCGCGAT	2	(Bla)L-1:AJ272109:1-888:888_5
1009	GGCAAGCCGGTGCGCATCGCCTATGCCGACAGCCTGAGCGCGCCGGGCTACCAGCTGCAGGGCAATGCCCGCTATCCCCGCCTGGTTGAGGACTACCGACGCAGCTTCGCTACGGTGCGC	2	(Bla)L-1:AJ272109:1-888:888_6
1010	GGCCTGCCCTGCGACCTGTTGCTGACCCCGCATCCGGGCGCCAGCAACTGGAACTATGCTGCTGGCAGCAACGCCAGCGAGAAGGTACTGAGCTGCAAAGCCTACGCGGATGCGGCCGAG	2	(Bla)L-1:AJ272109:1-888:888_7
1011	TGGAACTATGCTGCTGGCAGCAACGCCAGCGAGAAGGTACTGAGCTGCAAAGCCTACGCGGATGCGGCCGAGAAGAAGTTCGACGCGCAGCTGGCCAAGGAAACGGCCGGGGCCCGCTGA	1	(Bla)L-1:AJ272109:1-888:888_8
1012	ATGATGAAAAAATCGTTATGCTCCGCTCTGCTGCTGACAGCCTCTTTCTCCACATTTGCTGCCGCAAAAACAGAACAACAGATTGCCGATATCGTTAACCGCACCATCACCCCGTTGATG	1	(Bla)LAT-1:X78117:122-1287:1146_1
1013	CAGGAGCAGGCTATTCCGGGTATGGCCGTTGCCGTTATCTACCAGGGGAAACCCTATTATTTCACCTGGGGTAAAGCCGATATCGCCAATAACCACCCAGTCACGCAGCAAACGCTGTTT	1	(Bla)LAT-1:X78117:122-1287:1146_2
1014	CAATGGACTCCGGGCGCTAAGCGACTTTACGCTAACTCCAGCATTGGTCTGTTTGGCGCGCTGGCGGTGAAACCTTCAGGAATGAGTTACGAAGAGGCAATGACCAGACGCGTCCTGCAA	1	(Bla)LAT-1:X78117:122-1287:1146_5
1015	CCATTAAAACTGGCGCATACCTGGATTACGGTTCCGCAGAACGAACAAAAAGATTATGCCTGGGGCTATCGCGAAGGGAAGCCCGTACACGTTTCTCCGGGACGACTTGACGCCGAAGCC	1	(Bla)LAT-1:X78117:122-1287:1146_6
1016	TATGGCGTGAAATCCAGCGTTATTGATATGGCCCGCTGGGTTCAGGCCAACATGGATGCCAGCCACGTTCAGGAGAAAACGCTCCAGCAGGGCATTGCGCTTGCGCAGTCTCGCTACTGG	1	(Bla)LAT-1:X78117:122-1287:1146_7
1017	CGTATTGGCGATATGTACCAGGGATTAGGCTGGGAGATGCTGAACTGGCCGCTGAAAGCTGATTCGATCATCAACGGCAGCGACAGCAAAGTGGCATTGGCAGCGCTTCCCGCCGTTGAG	1	(Bla)LAT-1:X78117:122-1287:1146_8
1018	GTAAACCCGCCCGCCCCCGCAGTGAAAGCCTCATGGGTGCATAAAACGGGCTCCACTGGTGGATTTGGCAGCTACGTAGCCTTCGTTCCAGAAAAAAACCTTGGCATCGTGATGCTGGCA	1	(Bla)LAT-1:X78117:122-1287:1146_9
1019	GGCAGCTACGTAGCCTTCGTTCCAGAAAAAAACCTTGGCATCGTGATGCTGGCAAACAAAAGCTATCCTAACCCTGTCCGTGTCGAGGCGGCCTGGCGCATTCTTGAAAAGCTGCAATAA	1	(Bla)LAT-1:X78117:122-1287:1146_10
1020	ATGAAAATAGCTCTTGTTATATCGTTTGGTCTGCTGTTGTTTACCAATATGGTATGCGCTGACGATTCATTACCAGAACTAGATATCCAAAAAATAGAAGACGGCGTTTATCTGTACACC	1	(Bla)KHM-1:AB364006:62-787:726_1
1021	GCTTACGAAAAAATCGAAGGCTGGGGGCTTGTTGGCTCTAACGGATTAGTCGTGCTTGATAACAAAAATGCTTATCTGATTGATACGCCCATTTCAGCCACAGATACTGAAAAATTAGTG	1	(Bla)KHM-1:AB364006:62-787:726_2
1022	AAGTGGATTGACGCGCAGGGCTTTACGGCCAAGGCAAGTATTTCTACCCATTTCCACACCGACAGTACAGGCGGTATTGCATTTCTCAACTCCAAGTCCATTCCAACCTATGCCTCCAAG	1	(Bla)KHM-1:AB364006:62-787:726_3
1023	CTAACTAACCAGCTGCTTAAAAATAAAGGCGAAGAGCAGGCTACGCATTCGTTCGGTAAGAATCCTTATTGGCTATTAAAAAATAAAATCGAAGCCTTTTATCCGGGTGCGGGTCACACA	1	(Bla)KHM-1:AB364006:62-787:726_4
1024	CCTGATAATTTAGTAGTGTGGCTGCCGAAACAGAAAATTTTATTTGGTGGCTGTTTTGTCAAACCCGAAGGCCTTGGCAATCTTAGCCATGCGGTAATTGCAGAATGGCCAGCTTCCGCC	1	(Bla)KHM-1:AB364006:62-787:726_5
1025	GAAAAACTTATCGCCCGTTATAGCAATGCAACAATGGTAGTTCCCGGTCACGGAAAAGTTGGCGACGCATCGCTGCTGGAAAAAACCAGGCAGCGCGCAGTTGAAGCGCTTGCAGCTAAA	1	(Bla)KHM-1:AB364006:62-787:726_6
1026	ATGCGAAAATTAGCTTCGATAATTTTATTCTTAGCCGCGGTTTCAAATAGTTTGGGACAATCTAAGAATTCGCCATTACAAATAAGTCATCTTACAGGTGACTTTTATGTTTATAGAACT	1	(Bla)JOHN-1:AY02846:443-1189:747_1
1027	TTTAATGATTACAAAGGAACTAAGATTTCTGCCAATGCTATGTATGTTGTTACAGATAAAGGCGTTGTGCTTTTTGATGCGCCTTGGGATAAAACACAGTTTCAGCCGTTATTAGACAGC	1	(Bla)JOHN-1:AY02846:443-1189:747_2
1028	ATAAAAGCAAAACACAATAAAGAGGTTGTGATGCTTTTTGGCACGCATTCTCATGAAGATCGTGCAGGAGGATTTGATTTTTACAAGAAAAAAGGAATCAAAACGTACTCAATTAAACTG	1	(Bla)JOHN-1:AY02846:443-1189:747_3
1029	ACTGATGATATTCTTAAAAAGAATAAGGAACCAAGAGCAGAATTTATAATTTCAAATGATACAACATTTACTGTTGGAAATCATACTTTTGAAGTTTATTACCCAGGAAAAGGACATGCT	1	(Bla)JOHN-1:AY02846:443-1189:747_4
1030	CCTGATAATATTGTAGCATGGTTTAAAAAAGAGAAAATTCTTTACGGAGGCTGTTTTGTAAAAAGTGCAGAAGCATTAGATTTAGGTTATCTGGGTGATGCTGATGTTAAAGAATGGCAG	1	(Bla)JOHN-1:AY02846:443-1189:747_5
1031	AAATCTATAAAAAAAGTGCAGGCAAAATTCAAAAAACCGGATTATATAATTTCGGGACATGATGACTGGACTAGTAAAGAATCTTTAAATCATACTTTGAAATTGGTTGACGAGTATTTG	1	(Bla)JOHN-1:AY02846:443-1189:747_6
1032	TTCAAAAAACCGGATTATATAATTTCGGGACATGATGACTGGACTAGTAAAGAATCTTTAAATCATACTTTGAAATTGGTTGACGAGTATTTGGCTCAAAAATCTGCCGGAAAAAAGTAA	1	(Bla)JOHN-1:AY02846:443-1189:747_7
1033	ATGAAGTTTTTATTGGCATTTTCGCTTTTAATACCATCCGTGGTTTTTGCAAGTAGTTCAAAGTTTCAGCAAGTTGAACAAGACGTTAAGGCAATTGAAGTTTCTCTTTCTGCTCGTATA	1	(Bla)PSE-4:AF313471:1422-2288:867_1
1034	GGTGTTTCCGTTCTTGATACTCAAAATGGAGAATATTGGGATTACAATGGCAATCAGCGCTTCCCGTTAACAAGTACTTTTAAAACAATAGCTTGCGCTAAATTACTATATGATGCTGAG	1	(Bla)PSE-4:AF313471:1422-2288:867_2
1035	CAAGGAAAAGTTAATCCCAATAGTACAGTCGAGATTAAGAAAGCAGATCTTGTGACCTATTCCCCTGTAATAGAAAAGCAAGTAGGGCAGGCAATCACACTCGATGATGCGTGCTTCGCA	1	(Bla)PSE-4:AF313471:1422-2288:867_3
1036	ACTATGACTACAAGTGATAATACTGCGGCAAATATCATCCTAAGTGCTGTAGGTGGCCCCAAAGGCGTTACTGATTTTTTAAGACAAATTGGGGACAAAGAGACTCGTCTAGACCGTATT	1	(Bla)PSE-4:AF313471:1422-2288:867_4
1037	GAGCCTGATTTAAATGAAGGTAAGCTCGGTGATTTGAGGGATACGACAACTCCTAAGGCAATAGCCAGTACTTTGAATAAATTTTTATTTGGTTCCGCGCTATCTGAAATGAACCAGAAA	1	(Bla)PSE-4:AF313471:1422-2288:867_5
1038	AAATTAGAGTCTTGGATGGTGAACAATCAAGTCACTGGTAATTTACTACGTTCAGTATTGCCGGCGGGATGGAACATTGCGGATCGCTCAGGTGCTGGCGGATTTGGTGCTCGGAGTATT	1	(Bla)PSE-4:AF313471:1422-2288:867_6
1039	ACAGCAGTTGTGTGGAGTGAGCATCAAGCCCCAATTATTGTGAGCATCTATCTAGCTCAAACACAGGCTTCAATGGAAGAGCGAAATGATGCGATTGTTAAAATTGGTCATTCAATTTTT	1	(Bla)PSE-4:AF313471:1422-2288:867_7
1040	GCCCCAATTATTGTGAGCATCTATCTAGCTCAAACACAGGCTTCAATGGAAGAGCGAAATGATGCGATTGTTAAAATTGGTCATTCAATTTTTGACGTTTATACATCACAGTCGCGCTGA	1	(Bla)PSE-4:AF313471:1422-2288:867_8
1041	ATGACAAGATCTGCCCTTTTGATTCCACTCACCACGGCGGCTATCGCGCTAAACGCAATATCGCCGGTTTATGCGAGCGACACCCATTCTATTGATGATACCGTAAAACAGGTTGAAACC	1	(Bla)SCO-1:AM939419:c2458-1592:867_1
1042	ACGCTGGGAGCAAAAGTGGGTATAGCCGTCCTGGACACCGGGTCTCAACGTGCCTGGTTCCACCGTGCTGATGACCGTTTCCCGATGGCGAGCACATCCAAAGCTCTGACCTGTGCAGCG	1	(Bla)SCO-1:AM939419:c2458-1592:867_2
1043	CTGTTGGATAAAGGTCAGAGCTTTATGAATAAAGAGGCCTTGATCAAAAAGGCGGACCTGGATGAATATGCACCAGTGACATCCGGCATAGTCGGCAAAAAAGTAAGTGCGGCTGACCTT	1	(Bla)SCO-1:AM939419:c2458-1592:867_3
1044	TGCAGCATTACCATGCGTACAAGTGACAATACCGCCGTCAACAAAGTTCTTGAAATCCTGGGAGGACCGCAAGCTGTAACCGCTTATTTGCGCAAGACAGGTGATAACATTACTCGACTT	1	(Bla)SCO-1:AM939419:c2458-1592:867_4
1045	GACAGAAATGAACCGGACCTCAACGAAGGAACGCCTGGAGACGTGCGCGACACGACAACGCCTCGCGCTATTCTCGAAACACTTAATAAACTGGTACTGGGCCCCACTCTTGGCTCTGAC	1	(Bla)SCO-1:AM939419:c2458-1592:867_5
1046	GAGCGAAAACAACTCACAACCTGGCTTGAAAGTAATGAGGTTGGTGACCCTTTGCTGCGCGCTGGAGTTCCTTCTGATTGGCGCGTCGCCGATCGAACTGGCGCTGGAGGTAACGGGACG	1	(Bla)SCO-1:AM939419:c2458-1592:867_6
1047	CGTGGGGTGATTGCCGTCATGTGGCCGCCAAAACACGCGCCAATCATTGCTGCGATTTACATTACACAGACGAAAGCCACTATGGAGGAAAGGAACGCTGCCATCGCCTCTATTGGCAAA	1	(Bla)SCO-1:AM939419:c2458-1592:867_7
1048	CCAAAACACGCGCCAATCATTGCTGCGATTTACATTACACAGACGAAAGCCACTATGGAGGAAAGGAACGCTGCCATCGCCTCTATTGGCAAAGCGATTGCTGCCGAAGTTCTGGAATAA	1	(Bla)SCO-1:AM939419:c2458-1592:867_8
1049	ATGAAAAAAAGCATCCGTTTTTTTATTGTTTCGATATTGTTGAGCCCTTTTGCAAGTGCGCAGGTAAAAGATTTTGTAATAGAACCACCCATCAAAAATAACCTGCATATTTATAAAACT	1	(Bla)IND-1:EF394436:1-720:720_1
1050	TTTGGAGTATTTGGTGGTAAAGAATATTCTGCAAATTCAATGTATCTGGTTACTAAAAAAGGAGTTGTTCTCTTTGATGTTCCATGGGAAAAAGTACAGTACCAAAGCCTCATGGATACC	1	(Bla)IND-1:EF394436:1-720:720_2
1051	ATTAAAAAACGTCATAATTTACCGGTTGTAGCGGTATTTGCCACACACTCCCATGATGACCGCGCCGGTGACCTTAGCTTTTTCAATAATAAAGGGATTAAAACATATGCAACTGCCAAA	1	(Bla)IND-1:EF394436:1-720:720_3
1052	ACCAACGAGTTCCTGAAAAAAGACGGAAAAGCAACATCCACAGAAATCATCAAAATCGGAAAACCGTACCGCATTGGCGGAGAAGAATTTGTGGTAGATTTTCTTGGTGAAGGGCATACT	1	(Bla)IND-1:EF394436:1-720:720_4
1053	GCTGATAATGTAGTGGTATGGTTCCCTAAATACAATGTATTGGATGGTGGCTGTCTTGTAAAAAGTAATTCAGCTACTGATTTAGGATATATTAAGGAAGCCAATGTAGAACAGTGGCCC	1	(Bla)IND-1:EF394436:1-720:720_5
1054	AAAACTATAAATAAATTAAAAGCCAAATATTCTAAAGCAACATTAATTATTCCGGGACATGATGAATGGAAAGGCGGTGGACATGTTGAACACACTTTAGAACTTCTGAATAAAAAATAG	1	(Bla)IND-1:EF394436:1-720:720_6
1055	ATGAAAAAAAGTATTCAGCTTTTGATGATGTCAATGTTTTTTAGCCCATTGATCAATGCCCAGGTTAAAGATTTTGTAATTGAGCCGCCTGTTAAACCCAACCTGTATCTTTATAAAAGT	1	(Bla)IND-2:EF394439:1-732:732_1
1056	TTCGGAGTTTTCGGAGGTAAAGAATATTCTGCCAATGCTGTATATCTTACCACTAAGAAAGGAGTTGTCTTATTTGATGTACCATGGCAAAAGGAACAATATCAAACCCTTATGGACACC	1	(Bla)IND-2:EF394439:1-732:732_2
1057	ATACAAAAGCGTCATCACCTTCCTGTAATTGCTGTATTTGCCACCCACTCTCATGATGACAGAGCGGGCGATCTAAGCTTTTACAATCAAAAAGGAATTAAAACATATGCGACCGCCAAG	1	(Bla)IND-2:EF394439:1-732:732_3
1058	GTTGATAATGTTGTCGTATGGTTTCCCAAATATAAAGTATTGGACGGAGGATGTCTTGTAAAAAGCAGGACAGCCACTGACCTGGGATATACCGGTGAAGCAAATGTAAAACAATGGCCG	1	(Bla)IND-2:EF394439:1-732:732_5
1059	GAAACCATGCGAAAACTAAAAACGAAATATGCTCAGGCCACTCTGGTAATCCCGGGACACGACGAATGGAAAGGCGGTGGCCATGTACAGCATACTCTGGATCTTCTGGATAAGAATAAA	1	(Bla)IND-2:EF394439:1-732:732_6
1060	ATGAAAAAAAGAATTCAGTTCTTTATGGTTTCAATGATGCTAAGTTCATTATTCAGTGCCCAGGTAAAAGATTTTGTCATCGAACCACCGATTAAAAAGAATTTACATATTTACAAAACT	1	(Bla)IND-3:AF219133:1-720:720_1
1061	ATGAGGAAAAATGTTAGGATTTTTACTGTGTTGTCTCTGTTCTTAATTAATTTTTTTAATGCGCAGGCCCGTGACTTTGTAATTGAGCAGCCTTTTGGCAAACAACTTTATCTGTATAAA	1	(Bla)IND-4:AF219135::1-729:729_1
1062	ACCTTCGGAGTTTTTGACGGCAAAGAATATTCAACCAATGCGCTTTATCTGGTCACTAAAAAAGGAGTAGTCCTTTTTGATGTCCCATGGCAGAAAACCCAGTATCAAAGTCTTATGGAT	1	(Bla)IND-4:AF219135::1-729:729_2
1063	ACGATAAAGAAACGTCATAACTTACCGGTGATCGCTGTATTTGCAACACATTCACACTCAGACAGAGCCGGAGACCTGAGTTTTTACAATAAAAAAGGCATCCCGACCTATGCCACGGCC	1	(Bla)IND-4:AF219135::1-729:729_3
1064	AAAACCAATGAACTGCTGAAGAAAGAAGGAAAAGCAACTTCCAGTAAATTAACAAAGATTGGAAAGAAATATAAAATAGGCGGTGAAGAATTCACTGTAGACTTCTTAGGTGAAGGTCAC	1	(Bla)IND-4:AF219135::1-729:729_4
1065	ACAGCAGATAACGTGGTGGTTTGGTTTCCAAAATATAACGTCCTGGACGGTGGCTGCTTAGTGAAAAGCAGTGCAGCAGTTGATCTTGGATATACAGGAGAAGCTAATGTAGAACAATGG	1	(Bla)IND-4:AF219135::1-729:729_5
1066	CCGGCAACCATGAAAAAGCTGCAGGCTAAATACCCCTCCACTGCAAAGGTAATTCCGGGACACGACGAGTGGAAAGGCAACGACCATGTAAAACATACACTGGAGCTTTTAGATCAACAA	1	(Bla)IND-4:AF219135::1-729:729_6
1067	ACCAATGAGTTATTGAAAAAAGAAGGTAAAGCGGTGTCCAGCAATATTATAAATACAGGGAAAGCTTATCATATAGGCGGAGAAGAATTTGTGGTTGATTTTATTGGAGAAGGACATACC	1	(Bla)IND-9:GU186045:35-754:720_4
1068	AAGACCATCAATAAACTGAAATCCAAATATTCAAAAGCAAGCCTGGTTATTCCCGGACATGATGAATGGAAAGGTGGAGGCCATATAGAGCATACTCTTGAACTTCTTAACAAAAAATAA	1	(Bla)IND-14:HM367709:8-728:728_6
1069	ATGAAAAAATTATTTGTTTTATGTGTATTCTTCTTCTGCAACATTGCAGTTGCAGAAGAATCTTTGCCTGATTTAAAAATTGAGAAGCTTGAAGAAGGCGTTTATGTTCATACTTCGTTT	1	(Bla)IMP-1:HM036079:114-854:741_1
1070	GAAGAAGTTAAAGGTTGGAGTGTGGTCACTAAACACGGTTTGGTGGTTCTTGTGAAAAATGACGCCTATCTGATTGATACTCCAATTACTGCTAAAGATACTGAAAAATTAGTCAATTGG	1	(Bla)IMP-1:HM036079:114-854:741_2
1071	TTTGTTGAGCGGGGCTATAAAATCAAAGGCAGTATTTCCACACATTTCCATGGTGACAGTACGGCTGGAATAGAGTGGCTTAATTCTCAATCTATCCCCACATATGCTTCTGAATTAACA	1	(Bla)IMP-1:HM036079:114-854:741_3
1072	AATGAACTTCTTAAAAAAGACAATAAGGTACAAGCTAAACACTCTTTTAATGGGGTTAGTTATTCACTAATTAAAAACAAAATTGAAGTTTTTTATCCAGGCCCAGGGCACACTCAAGAT	1	(Bla)IMP-1:HM036079:114-854:741_4
1073	AACGTAGTGGTTTGGTTACCTGAAAAGAAAATTTTATTCGGTGGTTGCTTTGTTAAACCGGACGGTCTTGGCTATTTGGGGGACGCAAATTTAGAAGCTTGGCCAAAGTCCGCTAAAATA	1	(Bla)IMP-1:HM036079:114-854:741_5
1074	TTAATGTCTAAATATGGTAAAGCAAAACTAGTTGTGTCGAGTCATAGTGATATTGGAGATGTATCACTCTTGAAACGTACATGGGAGCAGGCTGTTAAAGGGCTGAATGAAAGTAAAAAA	1	(Bla)IMP-1:HM036079:114-854:741_6
1075	GCAAAACTGGTTGTTTCAAGTCATAGTGAAATTGGGGACGCATCACTCTTGAAACGTACATGGGAACAGGCTGTTAAAGGGCTAAATGAAAGTAAAAAACCATCACAGCCAAGTAACTAA	1	(Bla)IMP-2:AB182996:1-741:741_7
1076	AAGGCAAAACTGGTTGTACCAAGTCATAGTGACATAGGAGATTCGTCGCTCTTGAAGCTTACATGGGAGCAGACGGTAAAAGGATTCAATGAAAGCAAAAAAAGTACCACTGCACATTAA	1	(Bla)IMP-9:HM106459:3-740:738_7
1077	ATGAAGAAATTATTTGTTTTATGCATTTTTTTGTTTTTAAGTATTACTGCCTCAGGTGAGGTTTTGCCTGATTTGAAAATTGAGAAGCTTGAAGAGGGTGTTTATCTTCATACATCTTTT	1	(Bla)IMP-10:AB074433:156-896:741_1
1078	CTTGTTGTTTCAAGTCATAGTGAAAAAGGGGACGCATCACTAATGAAACGTACATGGGAACAAGCCCTTAAAGGGCTTAAAGAAAGTAAAAAAACATCATCACAAAGTACAGCATCGTGA	1	(Bla)IMP-37:JX131372:97-843:747_7
1079	ATGTCACTTAATGTAAAACCAAGTAGAATAGCCATCTTGTTTAGCTCTTGTTTAGTTTCAATATCATTTTTCTCACAGGCCAATACAAAGGGCATCGATGAGATTAAAGACCTTGAAACA	1	(Bla)IMI-1:ECU50278:1264-2142:879_1
1080	GATTTCAATGGTAGAATTGGTGTCTACGCTTTAGACACTGGCTCAGGCAAATCATTTTCATACAAAGCAAATGAACGATTTCCATTATGTAGTTCTTTCAAAGGTTTTTTAGCTGCTGCT	1	(Bla)IMI-1:ECU50278:1264-2142:879_2
1081	GTATTAAAAGGCTCTCAAGATAATCAACTAAATCTTAATCAGATCGTGAATTATAATACAAGAAGTTTAGAGTTCCATTCACCCATCACAACTAAATATAAAGATAATGGAATGTCATTA	1	(Bla)IMI-1:ECU50278:1264-2142:879_3
1082	GGTGATATGGCTGCTGCAGCTTTACAATATAGCGACAATGGTGCTACTAATATTATCCTTGAACGATATATCGGTGGTCCTGAGGGTATGACTAAATTCATGCGGTCGATTGGAGATAAA	1	(Bla)IMI-1:ECU50278:1264-2142:879_4
1083	GATTTTAGACTCGATCGTTGGGAGTTAGATCTAAACACAGCTATTCCTGGCGATGAACGTGACACATCTACACCTGCAGCAGTAGCTAAGAGCCTGAAAACCCTTGCACTGGGTAACATA	1	(Bla)IMI-1:ECU50278:1264-2142:879_5
1084	CTCAATGAGCGTGAAAAGGAAACCTATCAGACATGGTTAAAGGGTAACACAACCGGTGCAGCGCGTATTCGTGCTAGCGTACCAAGCGATTGGGTAGTTGGCGATAAAACTGGTAGTTGC	1	(Bla)IMI-1:ECU50278:1264-2142:879_6
1085	GGTGCATACGGTACGGCAAATGATTATGCGGTAGTCTGGCCAAAGAACCGAGCTCCTCTTATAATTTCTGTATACACTACAAAAAACGAAAAAGAAGCCAAGCATGAGGATAAAGTAATC	1	(Bla)IMI-1:ECU50278:1264-2142:879_7
1086	CCAAAGAACCGAGCTCCTCTTATAATTTCTGTATACACTACAAAAAACGAAAAAGAAGCCAAGCATGAGGATAAAGTAATCGCAGAAGCTTCAAGAATCGCAATTGATAACCTTAAATAA	1	(Bla)IMI-1:ECU50278:1264-2142:879_8
1087	ATGAAAAAAATCACCCCGCTCTTTGTCATCGCATTTCTGACTCTGATCGCGTTACTGGCCCCGGCGCAGGCCTCCGTCACGCCAGATATGACGGACTTTTTACGCCAGCAGGAGCAACGG	1	(Bla)HERA-1:AF311385:1-873:873_1
1088	CTTCACGCCAGAATTGGCATGGCGGTTGTCAACGCGCAAGGCGAAACGGTGTTCGGTTATCGGCAGGACGAGCGTTTCCCGCTGACCAGCACCTTTAAAACCCTGGCCTGCGCCGCGTTG	1	(Bla)HERA-1:AF311385:1-873:873_2
1089	CTTGAGCGGTTGCAGAAAAACGGCGGTTCGCTGGATGAACAGGTGACTATTCCGCCAGACGCCTTGCTGGACTATGCGCCAGTGACTAAAAACTACCTCGCCCCTGCCACCATCTCTTTA	1	(Bla)HERA-1:AF311385:1-873:873_3
1090	CGCATGCTGTGCGCGGCGGCGGTGAGCTACAGCGACAACACGGCGGGCAACCGCATTCTGACTTACCTTGGCGGCCCTGATGCCGTCACGCAGTTTATGCGCGGGATCGGCGACCATGTG	2	(Bla)HERA-1:AF311385:1-873:873_4
1091	ACCCGTCTGGATCGAACGGAGCCCACGCTGAATGAAGCCACGCCAGGCGATGCGCGCGATACCTCTTCGCCGCAGAAGATGGCGGCAGGGCTGCAAAAAATCCTCACCTCCCCTCCCCTG	1	(Bla)HERA-1:AF311385:1-873:873_5
1092	ATATCGGCTAACCGGGCGACGCTGGCGCAGTGGATGCGTGACGATAAAGTGGGAGATGCGCTGCTACGCGCCGCGCTGCCGAAAGGCTGGGCAATTGCCGATAAAACCGGGGCGGGCGGC	2	(Bla)HERA-1:AF311385:1-873:873_6
1093	TACGGCTCGCGGGCGATTATCGCGGCGGTCTATCCGCCGGAACGCCCGCCGTTTTATGTCGCGATTTTTATTACGCAAACGGAAGCCTCGATGAAAATGGCAAATGAAACCATTGCTGAA	1	(Bla)HERA-1:AF311385:1-873:873_7
1094	CCGCCGGAACGCCCGCCGTTTTATGTCGCGATTTTTATTACGCAAACGGAAGCCTCGATGAAAATGGCAAATGAAACCATTGCTGAAATCGGCAAGCAGTTGTTTGCCGGGCAGCCCTGA	1	(Bla)HERA-1:AF311385:1-873:873_8
1095	ATGAGAAATTTTGCTACACTGTTTTTCATGTTCATTTGCTTGGGCTTGAATGCTCAGGTAGTAAAAGAACCTGAAAATATGCCCAAAGAATGGAACCAGGCTTATGAACCATTCAGAATT	1	(Bla)GOB-1:AF090141:243-1115:873_1
1096	GCAGGTAATTTATATTACGTAGGAACCTATGATTTGGCTTCTTACCTTATTGTGACAGACAAAGGCAATATTCTCATTAATACAGGAACGGCAGAATCGCTTCCAATAATAAAAGCAAAT	1	(Bla)GOB-1:AF090141:243-1115:873_2
1097	ATCCAAAAGCTCGGGTTTAATTATAAAGACATTAAGATCTTGCTGCTTACTCAGGCTCACTACGACCATACAGGTGCATTACAGGATTTTAAAACAGAAACCGCTGCAAAATTCTATGCC	1	(Bla)GOB-1:AF090141:243-1115:873_3
1098	GATAAAGCAGATGTTGATGTCCTGAGAACAGGGGGGAAGTCCGATTATGAAATGGGAAAATATGGTGTGACATTTAAACCTGTTACTCCGGATAAAACATTGAAAGATCAGGATAAAATA	1	(Bla)GOB-1:AF090141:243-1115:873_4
1099	AAACTGGGAAATATAACCCTGACTTTGCTTCATCATCCGGGACATACAAAAGGTTCCTGTAGTTTTATTTTTGAAACAAAAGACGAGAAGAGAAAATATAGAGTTTTGATAGCTAATATG	1	(Bla)GOB-1:AF090141:243-1115:873_5
1100	CCCTCCGTTATTGTTGATAAGAAATTTTCTGAAGTTACCGCATATCCAAATATTCAGTCCGATTATGCTTATACCTTTGGTGTTATGAAAAAGCTGGATTTTGATATTTGGGTGGCCTCC	1	(Bla)GOB-1:AF090141:243-1115:873_6
1101	CATGCAAGTCAGTTCGATCTCCATGAAAAACGTAAAGAAGGAGATCCGTACAATCCGCAATTGTTTATGGATAAGCAAAGCTATTTCCAAAACCTTAATGATTTGGAAAAAAGCTATCTC	1	(Bla)GOB-1:AF090141:243-1115:873_7
1102	AAAGAAGGAGATCCGTACAATCCGCAATTGTTTATGGATAAGCAAAGCTATTTCCAAAACCTTAATGATTTGGAAAAAAGCTATCTCGACAAAATAAAAAAAGATTCCCAAGATAAATAA	1	(Bla)GOB-1:AF090141:243-1115:873_8
1103	AAAGAACCTGAAAATATGCCCAATGAATGGAACCAGGCTTATGAACCATTCAGAATTGCAGGTAATTTATATTACCTAGGAACCTATGATTTGGCTTCTTACCTTATTGTGACAGACAAA	1	(Bla)GOB-2:AF189296:1-756:756_1
1104	GGCAATATTCTCATTAATACAGGAACGGCAGAATCGCTTCCAATAATAAAAGCAAATATCCAAAAGCTCGGGTTTAATTATAAAGACATTAAGATCTTGCTGCTTACTCAGGCTCACTAC	1	(Bla)GOB-2:AF189296:1-756:756_2
1105	GACCATACAGGTGCATTACAGGATTTTAAAACAGAAACCGCTGCAAAATTCTATGCCGATAAAGCAGATGTTGATGTCCTGAGAACAGGGGGGAAGTCCGATTATGAAATGGGAAAATAT	1	(Bla)GOB-2:AF189296:1-756:756_3
1106	GGTGTGACATTTAAACCTGTTACTCCGGATAAAACATTGAAAGATCAGGATAAAATAAAACTGGGAAATATAACCCTGACTTTGCTTCATCATCCGGGACATACAAAAGGTTCCTGTAGT	1	(Bla)GOB-2:AF189296:1-756:756_4
1107	TTTATTTTTGAAACAAAAGACGAGAAGAGAAAATATAGAGTTTTGATAGCTAATATGCCCTCCGTTATTGTTGATAAGAAATTTTCTGAAGTTACCGCATATCCAAATATTCAGTCCGAT	1	(Bla)GOB-2:AF189296:1-756:756_5
1108	TATGCTTATACCTTTGGTGTTATGAAAAAGCTGGATTTTGATATTTGGGTGGCCTCCCATGCAAGTCAGTTCGATCTCCATGAAAAACGTAAAGAAGGAGATCCGTACAATCCGCAATTG	1	(Bla)GOB-2:AF189296:1-756:756_6
1109	TACGCATATACTTTCAAAGCGATGAAGAATCTGGATTTTGATATCTGGGTTGCCTCGCATGCAAGTCAGTTCGATTTGCATACCAAACGCAAAGAAGGTGACTCTTACAATCCACAGTTG	1	(Bla)GOB-7:AF189297:1-756:756_6
1110	TTTGATATCTGGGTTGCCTCGCATGCAAGTCAGTTCGATTTGCATACCAAACGCAAAGAAGGTGACTCTTACAATCCACAGTTGTTTATGGATAAAGAGAATTATTTTAAAAGGCTCGAG	1	(Bla)GOB-7:AF189297:1-756:756_7
1111	ATGAGAAACTTTGCAATTTTATTTTTTTTACTAATCACTTTCAGCTGGAAAGCTCAGGTTGTTAAAGAACCGGAAAATACAAATGAAGAATGGTCCCGATCATATGAGCCATTCAGAATT	1	(Bla)GOB-16:GU188443:1-873:873_1
1112	GCGGGTAACTTATACTATGTAGGAACTTACGATCTGGCTTCTTATTTAATAGTTACCGATAAAGGAAATATTCTCATTAATACAGGATTGGCTGGTTCTCTTCCTATGATAAAAGAGAAT	1	(Bla)GOB-16:GU188443:1-873:873_2
1113	ATTAAAAAACTGGGATTCAATTATAAAGACATTAAAATTCTGCTTTTAACCCAGGCGCATTATGATCATACAGGTGCATTAAAAGATTTGCAAACAGAAACAGGTGCGAAATTTTATGCA	1	(Bla)GOB-16:GU188443:1-873:873_3
1114	GACAGTGCTGATGCTGATGTATTGAAAACGGGCGGTAAATCCGATTATGAAATGGGGAAATACGGGGCAACCTTTAAGCCGATTAAGCCTGATATCCTGTTGAAAGATCAGGATAAAATA	1	(Bla)GOB-16:GU188443:1-873:873_4
1115	CCATCGGTTATAGTTGACCGTAAGTTTTCCGAAATAAAAGATTACCCTAATATTCAGGCCGATTATGCTTATACATTTAAAGCCATGAAAAAACTGGATTTTGATCTTTGGGTCGCTTCA	1	(Bla)GOB-16:GU188443:1-873:873_6
1116	CATGCGAGTCAGTTTGATTTACATACAAAACATAAAGAGGGAGACCCTTATAACCCACAGGTATTTATGGATAAGGCCAATTATTTTGCATTCCTCAATAGCCTGGAAACAGATTATCTG	1	(Bla)GOB-16:GU188443:1-873:873_7
1117	AAAGAGGGAGACCCTTATAACCCACAGGTATTTATGGATAAGGCCAATTATTTTGCATTCCTCAATAGCCTGGAAACAGATTATCTGGAAAAAATTAAAAACGACTCACAAAAGAAATAA	1	(Bla)GOB-16:GU188443:1-873:873_8
1118	ATGAAAAATGTATTAGTGTTTTTAATATTACTTGTAGCGTTGCCAGCTTTAGCTCAGGGTCATAAACCGCTAGAAGTTATAAAAATTGAAGATGGAGTATATCTTCATACCTCCTTTAAG	1	(Bla)GIM-1:JF414726:394-1146:753_1
1119	AATATTGAAGGCTATGGGTTAGTTGATTCGAATGGGTTGGTAGTTCTGGATAATAATCAAGCCTATATTATCGACACACCTTGGTCTGAAGAAGACACGAAGTTGTTATTATCCTGGGCG	1	(Bla)GIM-1:JF414726:394-1146:753_2
1120	ACTGACAGGGGATACCAGGTTATGGCTAGCATCTCAACTCATTCTCATGAAGATCGCACTGCTGGTATCAAGTTGCTAAATTCAAAGTCAATTCCTACATACACATCAGAGTTAACTAAA	1	(Bla)GIM-1:JF414726:394-1146:753_3
1121	AAGCTTCTTGCCCGTGAAGGAAAGCCGGTTCCTACCCACTACTTTAAAGACGACGAATTCACACTGGGAAATGGGCTTATAGAGCTCTACTATCCAGGTGCTGGGCATACAGAGGATAAT	1	(Bla)GIM-1:JF414726:394-1146:753_4
1122	ATTGTTGCTTGGTTACCCAAAAGCAAAATACTATTTGGTGGCTGCCTCGTGAGGAGTCATGAGTGGGAAGGCTTAGGTTACGTAGGCGACGCCTCAATTAGCTCTTGGGCTGACTCAATT	1	(Bla)GIM-1:JF414726:394-1146:753_5
1123	AAAAATATTGTATCGAAAAAATATCCCATTCAAATGGTCGTTCCGGGGCATGGCAAAGTTGGAAGTTCAGATATATTAGATCACACCATTGATCTTGCTGAATCAGCTTCTAACAAATTA	1	(Bla)GIM-1:JF414726:394-1146:753_6
1124	ATGGTCGTTCCGGGGCATGGCAAAGTTGGAAGTTCAGATATATTAGATCACACCATTGATCTTGCTGAATCAGCTTCTAACAAATTAATGCAACCGACCGCTGAAGCGTCGGCTGATTAA	1	(Bla)GIM-1:JF414726:394-1146:753_7
1125	ATGAAACGTCGCTTCACCCTGCTGGGCAGCGTAGTCGCCCTCGCCCTCTCATCCACAGCCCTCGCCTCCGATGCGCCCGCCTCCAGGGGCTGCGCCGACGATGCCGGCTGGAACGATCCG	2	(Bla)AIM-1:AM998375:1173-2084:912_1
1126	GCAATGCCCCTGAAGGTGTACGGAAACACCTGGTACGTTGGCACCTGCGGCATCAGTGCGCTGCTGGTCACTTCCGACGCGGGCCATATCCTGGTCGATGCCGCCACGCCGCAGGCGGGC	2	(Bla)AIM-1:AM998375:1173-2084:912_2
1127	CCACAGATCCTGGCCAACATCCGCGCACTCGGTTTCAGGCCGGAGGACGTGCGCGCCATCGTGTTCTCGCACGAGCATTTCGACCATGCCGGCAGCCTCGCCGAACTGCAGAAGGCCACG	2	(Bla)AIM-1:AM998375:1173-2084:912_3
1128	GGTGCACCGGTGTACGCGCGCGCGCCCGCGATCGACACGCTGAAGCGCGGCCTGCCGGACCGCACCGACCCGCAATTCGAGGTGGCCGAACCCGTTGCGCCGGTCGCCAACATCGTCACC	2	(Bla)AIM-1:AM998375:1173-2084:912_4
1129	CTGGCCGACGACGGCGTGGTGAGCGTCGGCCCGCTGGCCCTGACGGCGGTCGCCTCGCCTGGCCACACCCCGGGTGGCACCAGTTGGACCTGGCGCTCCTGCGAAGGCGACGACTGTCGC	2	(Bla)AIM-1:AM998375:1173-2084:912_5
1130	CAGATGGTCTACGCCGACAGCCTGACGGCGATCTCGGACGACGTCTTCCGCTACAGCGACGACGCCGCGCATCCCGGCTACCTGGCGGCATTCCGCAACACCCTCGCACGGGTCGCAGCG	2	(Bla)AIM-1:AM998375:1173-2084:912_6
1131	CTCGACTGCGACATCCTGGTCACCCCGCACCCCTCGGCCAGCGGCCTGTGGAACCGGATCGGCCCGAGGGCCGCCGCACCGCTGATGGACACCACCGCCTGCCGCCGCTACGCGCAGGGC	2	(Bla)AIM-1:AM998375:1173-2084:912_7
1132	GCCGCACCGCTGATGGACACCACCGCCTGCCGCCGCTACGCGCAGGGCGCGAGGCAGCGGCTGGAGAAGCGCCTGGCCGAGGAAGCCGCCACCTCCCCCTCCAGCGGCGCGCGGCCTTGA	2	(Bla)AIM-1:AM998375:1173-2084:912_8
1133	ATGCGCTTCATTCACGCACTATTACTGGCAGGGATCGCTCACTCTGCATATGCGTCGGAAAAATTAACCTTCAAGACCGATCTTGAGAAGCTAGAGCGCGAAAAAGCAGCTCAGATCGGT	1	(Bla)GES-1:HM370522:1-864:864_1
1134	GTTGCGATCGTCGATCCCCAAGGAGAGATCGTCGCGGGCCACCGAATGGCGCAGCGTTTTGCAATGTGCTCAACGTTCAAGTTTCCGCTAGCCGCGCTGGTCTTTGAAAGAATTGACTCA	1	(Bla)GES-1:HM370522:1-864:864_2
1135	GGCACCGAGCGGGGGGATCGAAAACTTTCATATGGGCCGGACATGATCGTCGAATGGTCTCCTGCCACGGAGCGGTTTCTAGCATCGGGACACATGACGGTTCTCGAGGCAGCGCAAGCT	1	(Bla)GES-1:HM370522:1-864:864_3
1136	GCGGTGCAGCTTAGCGACAATGGGGCTACTAACCTCTTACTGAGAGAAATTGGCGGACCTGCTGCAATGACGCAGTATTTTCGTAAAATTGGCGACTCTGTGAGTCGGCTAGACCGGAAA	1	(Bla)GES-1:HM370522:1-864:864_4
1137	GAGCCGGAGATGGGCGACAACACACCTGGCGACCTCAGAGATACAACTACGCCTATTGCTATGGCACGTACTGTGGCTAAAGTCCTCTATGGCGGCGCACTGACGTCCACCTCGACCCAC	1	(Bla)GES-1:HM370522:1-864:864_5
1138	ACCATTGAGAGGTGGCTGATCGGAAACCAAACGGGAGACGCGACACTACGAGCGGGTTTTCCTAAAGATTGGGTTGTTGGAGAGAAAACTGGTACCTGCGCCAACGGGGGCCGGAACGAC	1	(Bla)GES-1:HM370522:1-864:864_6
1139	ATTGGTTTTTTTAAAGCCCAGGAGAGAGATTACGCTGTAGCGGTGTATACAACGGCCCCGAAACTATCGGCCGTAGAACGTGACGAATTAGTTGCCTCTGTCGGTCAAGTTATTACACAA	1	(Bla)GES-1:HM370522:1-864:864_7
1140	ATGCAACAACGACGTGCGTTCGCGCTACTGACGCTGGGTAGCCTGCTGCTAGCCCCTTGTACTTATGCCCGCGGGGAGGCTCCGCTGACCGCCGCTGTGGACGGCATTATCCAGCCGATG	1	(Bla)FOX-1:X77455:701-1849:1149_1
1141	GCCTTTGATGGTGTGACCATGGCCGAGCTTGCCACCTACAGTGCGGGTGGTTTGCCGCTGCAGTTCCCCGATGAGGTGGATTCGAATGACAAGATGCGCACTTACTATCGGCACTGGTCA	1	(Bla)FOX-1:X77455:701-1849:1149_4
1142	GAGGCTTACGGGATCAAGACCGGCTCGGCGGATCTGCTGAAGTTTACCGAGGCCAACATGGGGTATCAGGGAGATGCCGCGCTAAAAACGCGGATCGCGCTGACCCATACCGGTTTCTAC	1	(Bla)FOX-1:X77455:701-1849:1149_7
1143	CCCAAACTGGGTTTGCACCACACCTATATCCAGGTGCCGGAGTCGGCCATGGCGAACTATGCCTACGGCTATTCGAAGGAAGATAAGCCTATCCGGGCCACTCCGGGCGTGCTGGCTGCC	1	(Bla)FOX-4:AJ277535:1-1149:1149_6
1144	TTCGAGATTGGCTCGGTCAGCAAAACCCTGACCGCGACCCTTGGCGCTTATGCAGCGGTCAAGGGAGGCTTTGAGCTGGATGACAAGGTGAGCCAGCACGCCCCCTGGCTGAAAGGTTCC	1	(Bla)FOX-9:JF896803:1-1149:1149_3
1145	CCGGTTTATCCGGCGGGGACCCACCGTCAGTACGCCAATACCAGTATCGGTCTGTTCGGCTATCTGGCTGCCAACTCCCTGGGCCAGTCATTTGAGCAACTGATGAGCCAGACCCTGCTG	1	(Bla)FOX-9:JF896803:1-1149:1149_5
1146	ATGATTAAAAATACACTACGTAAAACCACCCTGATGGTGGCTACGGTTATGCCGTTGCTGTTCGGTAGCGCACCGCTATGGGCGCAAACTGCTAATGCCAAGGCGAATATTCAGCAGCAA	1	(Bla)FONA-1:AJ251239:1054-1941:888_1
1147	GTGATGGCGGTGTCGGCGTTGTTAAAACAGAGCGAGACGGATAAAAATCTTTTGGCTAAGCGGATGGAAATCAAGCAATCCGATCTGGTCAACTACAACCCGATCGCCGAAAAACACCTG	1	(Bla)FONA-1:AJ251239:1054-1941:888_3
1148	GATACCGGGATGACCCTGGCCGAGTTCAGCGCCGCCACCATCCAGTACAGTGACAACACGGCGATGAACAAAATCCTTGAGCATCTTGGCGGCCCGGCAAAAGTAACAGAATTTGCGCGT	1	(Bla)FONA-1:AJ251239:1054-1941:888_4
1149	ACCATCGGCGATAAAACCTTCCGTCTTGATCGTACCGAGCCCACCTTGAATACCGCCATTCCGGGTGATGAACGTGACACGAGTTCGCCGCTGGCGATGGCAAAAAGCCTGCAAAACCTG	1	(Bla)FONA-1:AJ251239:1054-1941:888_5
1150	ACCTTGGGCAAGGCGCTGGGTGAACCACAGCGTGCTCAACTGGTTGAATGGATGAAGGGGAATACTACCGGCGGAGCCAGCATTCGCGCAGGTCTGCCAACCACGTGGATAGTCGGTGAT	1	(Bla)FONA-1:AJ251239:1054-1941:888_6
1151	AAAACCGGCAGCGGTGATTACGGTACCACTAACGATATCGCCGTGATTTGGCCAGCTAACCACGCACCGTTGGTGTTGGTGACCTATTTCACGCAGCCACAGCAGAATGCCGAAGCCCGC	1	(Bla)FONA-1:AJ251239:1054-1941:888_7
1152	TGGCCAGCTAACCACGCACCGTTGGTGTTGGTGACCTATTTCACGCAGCCACAGCAGAATGCCGAAGCCCGCAAAGACGTGTTGGCTGCGGCTGCTAAAATTGTTACCGAAGGGCTTTGA	1	(Bla)FONA-1:AJ251239:1054-1941:888_8
1153	CTGTCTGAACTGGAGAAAAACTCCGGTGGCCGCTTGGGCGTGGCGCTGATCGATACCGCCGATAATTCGCAGATCCTGTATCGCGGGGATGAACGTTTTCCTATGTGCAGCACCAGCAAG	1	(Bla)FONA-3:AJ251241:1054-1941:888_2
1154	ATGGCGGCCGCCGCGGCGATCGCGCTACTGGGCGGCTGCGGCGCGGACGCGGGTTCCGAGCCCGCCACCACCGCGGCGAGCACGACCGCGCCGAGCACGGCCACCGACGCGGCGACCGCC	2	(Bla)FAR-1:AF024601:303-1196:894_1
1155	GAGTTCGCCGCACTGGAACAGCGATCCGGCGCGCGGCTGGGCGTCTACGCGGTCGACACGACCAGCGGCGCCGAGGTCGCCTACCGGGCGGACGAGCGGTTCGGCATGGCCTCCACCTTC	2	(Bla)FAR-1:AF024601:303-1196:894_2
1156	AAGGGCCTGGCCTGCGGCGCGCTGCTGCGCGAGCACCCGCTGTCGTCCGGCTATTTCGACCAGGTCGTCCGCTACTCCCGCGAGGAGGTGGTGTCCTATTCGCCGGTCACCGAGACCCGC	2	(Bla)FAR-1:AF024601:303-1196:894_3
1157	GTGGACACCGGGATGACCGTCGCCGAACTGTGCCACGCCACGATCACCGTCAGCGACAACACCGCGGGCAACCAGATCCTGAAACTGCTCGGCGGCCCCGCCGGTTTCACCGCCTTCCTG	2	(Bla)FAR-1:AF024601:303-1196:894_4
1158	CGCTCGCTCGGCGACGAGGTGAGCCGGCTGGACCGCTGGGAGACCGAACTCAACGAGGTGCCGCCCGGCGAGGAACGCGACACCACCACCCCCGCCGCCGTGGCGGCGAACTACCGCGCG	2	(Bla)FAR-1:AF024601:303-1196:894_5
1159	CTGGTGCTCGGTGACGTGCTCGCCGAGCCCGAGCGCGCCCAGTTGCGGGACTGGCTGGTCGCCAACACCACCGGCGACCAGCGCATCCGTGCGGGCGTGCCCGCGGGCTGGACGGTCGGC	2	(Bla)FAR-1:AF024601:303-1196:894_6
1160	GACAAGACCGGCGGCGGCAGCCACGGCGGCAACAACGACGTGGCCGTGGCCTGGACCGAGACCGGCGACCCGATCGTCATCGCCCTGCTCTCGCACCGCACCGACCCCGCCGCCAAGGCC	2	(Bla)FAR-1:AF024601:303-1196:894_7
1161	ACCGAGACCGGCGACCCGATCGTCATCGCCCTGCTCTCGCACCGCACCGACCCCGCCGCCAAGGCCGACAACGCCCTGCTCGCCGAGGCGACCCGGGCGGTGGTCACCGCCCTGCGATGA	2	(Bla)FAR-1:AF024601:303-1196:894_8
1162	ATGACGATTTTACTGCAACGCCGCCAGCTTCTGGTGGCGGGCGCGGCGCTGGCGCTGACCGCCTCGCTGACACCACTGAACGTATTTGCAGCAGGTGACTCGCTGCAGCGGCAGCTTGCC	1	(Bla)ERP-1:AY077733:1-882:882_1
1163	GCACTGGAAACGGAGGTGAATGGCCGTATCGGGCTGTCTCTGATCGACAGCGCCAGCCAGCAGGCGTGGAGCTATCGCGGTGACGAACGCTTTCCGCTGTGCAGCACCTTTAAACTGCTG	1	(Bla)ERP-1:AY077733:1-882:882_2
1164	CTGGTGGCTGCCGTTTTAAAACGCAGCGAGTCACAGCCCGCCCTGATGCAACAAACCCTGCACTGGACACCTGCGGATCACCTGAGCTATATGCCGGTAACGGCGAAGCATCCGCAGGGG	1	(Bla)ERP-1:AY077733:1-882:882_3
1165	ATGACCGTCAGCGATCTGTGTGCAGCCGCGCTGCAGTACAGTGATAACCTGGCGGCCAACGTACTGTTGACACTGCTGGGGGGACCCGCGTCGGTGACCCGGCTGGCCCGCTCTTTAGGT	1	(Bla)ERP-1:AY077733:1-882:882_4
1166	GACAGTGTCACGCAGCTCGATCGTAATGAACCGACACTGAATACCGCGATCCCGGGCGATCCGCGTGACACCACCACGCCGCTGCACATGTCGCACAGCGTGCAGCAGTTGCTGGTGAAG	1	(Bla)ERP-1:AY077733:1-882:882_5
1167	TCGGGATTACAGACAGCACAGCAGCAGCAGCTGATCGCCTGGCTGAAGGGGAACACCACAGGGAAAAACGCCATTGCCGCAGCGCTGCCTGCGGGCTGGGAAATCGGGGATAAGACCGGC	1	(Bla)ERP-1:AY077733:1-882:882_6
1168	AGCGGGGGCTATGGCACAACCAACGATGTCGCCATCCTCTGGCCTCCGGGCAAGGCTCCGCTGATCCTGGCCATCTATTTTACCCAGCATGCCCCGGAGGCGAAGAGTCGTCAGGACGTG	1	(Bla)ERP-1:AY077733:1-882:882_7
1169	CCTCCGGGCAAGGCTCCGCTGATCCTGGCCATCTATTTTACCCAGCATGCCCCGGAGGCGAAGAGTCGTCAGGACGTGCTGGCGAAAGCGGCCGCCATTGCACTGAAATCTGTTATCTGA	1	(Bla)ERP-1:AY077733:1-882:882_8
1170	ATGAAGAAATTATTTTCACTTATTGCATTGATAGGAAGTTTTGCATTTGGTCAAATAAAACCAATTCAAATTGATCCGATTAATAACAATCTATTTGTTTATCAAACATTCAATTCGTTT	1	(Bla)EBR-1:AF416700:57-764:708_1
1171	AATGGTGTTGAGTACAATGCAAATGGAATGTATTTGGTAACGAATAAAGGAATTGTTTTATTTGATGTTCCTTGGCAAAAATCGCAGTATCAAGAGTTAAATGATATGTTACAAGAAAAG	1	(Bla)EBR-1:AF416700:57-764:708_2
1172	TATAATTTGCCAGTTATCGCTGTCTTTGCAACACATTCGCATGATGATAGAGCAGGGGATTTGAGTTTTTATAATGAGTTGAATATTCCTACTTATGCAACTTCTTTAACCAATTCTAAA	1	(Bla)EBR-1:AF416700:57-764:708_3
1173	TTAAAAAAAGAAGGAAAAGCGACTTCTAAATTTGAGATTGAATTAGGTAAAACATACAAGTTTGGTAACGAAAAATTTGTTTTTGAATATTTTGGAGAAGGACATACTTCTGATAATGTT	1	(Bla)EBR-1:AF416700:57-764:708_4
1174	GTGGTGTGGTTTCCGAAATATAAAGTGTTGAACGGAGGTTGTTTGATAAAGGGTGCTGATGCTGTAAATTTAGGTTACACAGGCGAAGCTAATGTTGTTGAATGGCCAAAAACAGTACAC	1	(Bla)EBR-1:AF416700:57-764:708_5
1175	AAAACAGTACACAAACTAGTTGCAAAACATCCAACGATTAAACAAGTTATTCCAGGCCATGATAATTGGAAAGCTACTGGACATATCGAAAATACTTTTAAACTTTTAGAAAAGAAATAA	1	(Bla)EBR-1:AF416700:57-764:708_6
1176	ATGAGAACACATTTTACAGCGTTATTACTTCTATTCAGCTTGTCTTCGCTTGCTAACGACGAGGTACCTGAGCTAAGAATCGAGAAAGTAAAAGAGAACATCTTTTTGCACACATCATAC	1	(Bla)DIM-1:GU323019:1-756:756_1
1177	AGTCGTGTGAATGGGTTTGGTTTGGTCAGTTCAAACGGCCTTGTTGTCATAGATAAGGGTAATGCTTTCATTGTTGATACACCTTGGTCAGACCGAGATACAGAAACGCTCGTACATTGG	1	(Bla)DIM-1:GU323019:1-756:756_2
1178	ATTCGTAAAAATGGTTATGAGCTACTGGGGAGTGTTTCTACTCATTGGCATGAGGATAGAACCGCAGGAATTAAATGGCTTAATGACCAATCAATTTCTACGTATGCCACGACTTCAACC	1	(Bla)DIM-1:GU323019:1-756:756_3
1179	AACCATCTCTTGAAAGAAAATAAAAAAGAGCCAGCGAAATACACCTTGAAAGGAAATGAGTCCACATTGGTTGACGGCCTTATCGAAGTATTTTATCCAGGAGGTGGTCATACAATAGAC	1	(Bla)DIM-1:GU323019:1-756:756_4
1180	AACGTAGTGGTGTGGTTGCCAAAGTCGAAAATCTTATTTGGCGGCTGTTTTGTGCGTAGCCTTGATTCCGAGGGGTTAGGCTACACTGGTGAAGCCCATATTGATCAATGGTCCCGATCA	1	(Bla)DIM-1:GU323019:1-756:756_5
1181	GCTCAGAATGCTCTGTCTAGGTACTCAGAAGCCCAGATAGTAATTCCTGGCCATGGGAAAATCGGGGATATAGCGCTGTTAAAACACACCAAAAGTCTGGCTGAGACAGCCTCTAACAAA	1	(Bla)DIM-1:GU323019:1-756:756_6
1182	ATAGTAATTCCTGGCCATGGGAAAATCGGGGATATAGCGCTGTTAAAACACACCAAAAGTCTGGCTGAGACAGCCTCTAACAAATCAATCCAGCCGAACGCTAACGCGTCGGCTGATTGA	1	(Bla)DIM-1:GU323019:1-756:756_7
1183	ATGCTGGATCTGGCAACCTACACCGCAGGCGGTCTGCCGTTGCAGGTGCCGGATGAGGTCACGGATACCGCCTCCCTGCTGCGCTTTTATCAAAACTGGCAGCCAAAGTGGAAGCCGGGC	1	(Bla)CMG:AY265892:1-1054:1054_4
1184	ATGAAAAAAATTATACTCCTATTTATCTTGACAAGCCAGTTGGTGCTTGCTCAACATACTTCAATATTAAATGATATAAATGCTGTTACCAAAGACAAGAAAGCCACAGTAGCTGTTTCT	1	(Bla)CME-1:AJ006275:72-959:888_1
1185	GTTTTGGGGATAGAAAATGATTTTCAGTTTAGTAACGCCAATGGTAATTTGAAAATGCCGATGCTGAGTGTTTTTAAATTTCATATTGCATTGGCGGTTCTAAATCAGGTAGACAAAGGT	1	(Bla)CME-1:AJ006275:72-959:888_2
1186	AACCTTACCTTGGATCAGAAAATACTGATTAAAAAATCGGATCTATTAGAAAATACATGGTCACCACTTCGTGAGAAGTATCCGGATGGAAATGTAGAACTTCCTTTAAGCGAAATTATT	1	(Bla)CME-1:AJ006275:72-959:888_3
1187	ACTTATACCGTAGCCCAAAGTGACAACAACGGATGCGACATACTATTAAGGCTAATTGGCGGGACTAAAACTGTTCAGAAATTAATGGATGTGAATGGTATAAAAAACTTTCAGATAAAA	1	(Bla)CME-1:AJ006275:72-959:888_4
1188	TATAATGAGGAAGAAATGCATAAAAATGATGTAAAAACTCTTTATGCAAATTACACGACCACAGCATCTATGGTAAAAACTCTGAAAGCGTTCTATAAAGGAATGTTTTTATCAAAAAGA	1	(Bla)CME-1:AJ006275:72-959:888_5
1189	TCCACAATTTTTCTAATGGATATTATGACTAAAACCAATACCGGAATGTCAAAGCTTCCGGGCTTGCTGCCAAAAGTTAGAATGGCCAGAAAAACAGGTTCTTCGGGTAAAATGAAAAAC	1	(Bla)CME-1:AJ006275:72-959:888_6
1190	GGATTAACGATTGCTGAGAACGATTCAGGAATTGTAACTTTAGCAAATGGTAAACATTATGCAATTGCAGTATTTGTAAAGGACTCTATGGAAAGTGAGGAAGTCAATTGTGGAATGATT	1	(Bla)CME-1:AJ006275:72-959:888_7
1191	GGTAAACATTATGCAATTGCAGTATTTGTAAAGGACTCTATGGAAAGTGAGGAAGTCAATTGTGGAATGATTGCCCAGGTCTCGAAAATTGTCTGGGATGCTTTAAATAAAAAAAAATAA	1	(Bla)CME-1:AJ006275:72-959:888_8
1192	ATGAAAAAAAGCATTCCGTTTTTTATTATTTCGATGTTGCTAAGCCCATTGGCAAACGCCCAGGACACACAGGTAAGAGATTTTGTAATTGAGCCTCAAATTCAACCTAACTTTTATATT	1	(Bla)CGB-1:EF672680:1-729:729_1
1193	ATGGATACCATTCAAAAACGTCATCATCTGCCGGTTATTGCGGTATTTGCCACCCATTCTCATGAAGACAGAGCGGGAGATTTAAGCTTTTATAATAAGAAAGGAATCAAAACCTACGCT	1	(Bla)CGB-1:EF672680:1-729:729_3
1194	ACAGCAAAAACCAATGAAATTTTAAAGAAAGAAGGAAAAGCAACTTCTACAGAAATTATAAAAACCGGTAAACCTTACCGTATTGGCGGTGAAGAATTTGTAGTAGACTTTCTTGGTGAA	1	(Bla)CGB-1:EF672680:1-729:729_4
1195	GGTCATACGGCGGATAATGTAGTGGTTTGGTTTCCCAAATATAAGATACTGGACGGAGGCTGCCTTGTAAAAAGTAAAGCAGCAGCCGATCTTGGCTACACCGGCGAAGCCAACGTTGCA	1	(Bla)CGB-1:EF672680:1-729:729_5
1196	CAATGGCCAAAAACAATGGAAAAGTTAAAATCCAAATACGCTCAGGCAACCCTGATCATTCCCGGACATGATGAATGGAAAGGCGGCGGCCATGTAGAGCACACACTTGATCTTTTAAAT	1	(Bla)CGB-1:EF672680:1-729:729_6
1197	ATGATGAAAGGTTGGATAAAGTGCACATTGGCCGGGGCCGTGGTGCTGATGGCGAGTTTCTGGGGTGGCAGCGTGCGGGCGGCGGGGATCGAGCTCAAGCAGGTGAGTGGCCCTGTCTAT	1	(Bla)CEPH-A3:AY112998:197-961:765_1
1198	GTTGTTGAAGACAACTACTACGTCAAAGAGAACTCCATGGTCTATTTCGGGGCCAAGGGAGTGACGGTGGTGGGGGCGACCTGGACGCCGGATACTGCTCGCGAGCTGCACAAGCTGATT	1	(Bla)CEPH-A3:AY112998:197-961:765_2
1199	AAACGGGTCAGCAGCAAGCCGGTGCTGGAGGTGATCAACACCAACTACCACACCGACCGGGCGGGCGGTAACGCCTACTGGAAGTCCATCGGGGCCAAGGTGGTGGCGACGCGCCAGACC	2	(Bla)CEPH-A3:AY112998:197-961:765_3
1200	CGGGATCTGATGAAGAGCGACTGGGCCGAGATTGTCGCCTTTACCCGCAAGGGGCTGCCGGAGTACCCGGATCTGCCGCTGGTGCTGCCAAACGTGGTGCACGATGGCGACTTCACTCTG	1	(Bla)CEPH-A3:AY112998:197-961:765_4
1201	CAAGAGGGCAAGGTGCGCGCTTTCTACGCGGGCCCGGCCCACACGCCGGACGGCATCTTTGTCTACTTCCCCGACGAGCAGGTGCTCTATGGCAACTGCATCCTCAAGGAGAAGCTGGGC	1	(Bla)CEPH-A3:AY112998:197-961:765_5
1202	AACTTGAGTTTTGCCAATGTGAAGGCGTATCCGCAGACCATCGAGCGGCTCAAAGCGATGAAGCTGCCGATCAAGACGGTGATTGGCGGCCACGATTCGCCGCTGCACGGCCCCGAGTTG	1	(Bla)CEPH-A3:AY112998:197-961:765_6
1203	CGGCTCAAAGCGATGAAGCTGCCGATCAAGACGGTGATTGGCGGCCACGATTCGCCGCTGCACGGCCCCGAGTTGATTGATCACTATGAAGAGCTGATCAAGGCCGTGCCGCAGTCATAA	1	(Bla)CEPH-A3:AY112998:197-961:765_7
1204	ATGCAAAAAAGACTTATACATTTATCCATTATCTTCTTTCTGCTATGTCCTGCCCTGGTAGTTGCGCAGAACAGTCCTCTTGAAACTCAACTCAAGAAAGCCATAGAAGGGAAAAAAGCC	1	(Bla)CEPA-85:U05887:556-1458:903_1
1205	GAAATAGGAATTGCAGTCATTATCGACGGGCAAGATACGATAACAGTCAATAATGATATTCATTATCCCATGATGAGTGTTTTCAAATTTCATCAGGCATTGGCATTGGCCGATTACATG	1	(Bla)CEPA-85:U05887:556-1458:903_2
1206	CATCATCAAAAGCAACCTTTGAAAACCCGGTTATTGATTAAAAAGTCGGATTTAAAGCCGGACACCTATAGTCCGCTTCGAGAAACATACCCACAGGGAGGAATCGAAATGAGCATTGCC	1	(Bla)CEPA-85:U05887:556-1458:903_3
1207	GATCTACTGAAATATACGCTTCAGCAAAGTGACAATAATGCCTGCGATATTCTTTTTAATTATCAAGGTGGTCCGGATGCCGTGAATAAGTATCTTCATTCATTGGGAATTCGTGAATGT	1	(Bla)CEPA-85:U05887:556-1458:903_4
1208	GCTGTCATCCATACAGAAAACGATATGCATGAGAATCTGGAGTTCTGTTACCAAAACTGGACTACTCCATTAGCAGCCGCCAAATTACTGGAAATATTTCGCAATGAAAACCTTTTTGAC	1	(Bla)CEPA-85:U05887:556-1458:903_5
1209	AAAGAATACAAGAATTTCATTTATCAAACAATGGTGGAATGTCAGACAGGACAAGACCGCCTGATTGCTCCACTGCTCGATAAAAAAGTAACAATGGGGCATAAAACCGGAACAGGCGAC	1	(Bla)CEPA-85:U05887:556-1458:903_6
1210	CGTAATGCGAAAGGACAACAGATCGGTTGCAATGACATCGGGTTTATTCTTCTTCCCGACGGACATGTCTATAGTATAGCCGTCTTCGTGAAAGATTCCGAAGCAGATAACAGAGAAAAC	1	(Bla)CEPA-85:U05887:556-1458:903_7
1211	CATGTCTATAGTATAGCCGTCTTCGTGAAAGATTCCGAAGCAGATAACAGAGAAAACAGTGAGATTATCGCAGAAATTTCGCGCATCGTTTACGAATACGTAACGCAACAGATAGATTAA	1	(Bla)CEPA-85:U05887:556-1458:903_8
1212	ATGGCACGTCCTTCTAAACTAGCTTTATCATTTTCTCTTCTGTTGCCTTTTTTACCCTTCACCAGCTTCGCTGAAACCTGGCCACAGGGCGATATCGCCCGACAAAAAATCGTAAAGCTG	1	(Bla)BIC-1:GQ260093:1-885:885_1
1213	GAAAAGGATTTTGGTGGGCGGATTGGAGTATCTGCCATCGATACGGGCGCCAATCGAACTTTTGACTTTCGAGCGGACGAACGTTTCCCTTTATGCAGCTCCTTTAAGGGCTTTCTGGCT	1	(Bla)BIC-1:GQ260093:1-885:885_2
1214	GGCGCCGTGCTCTCCCACAGCCAACAGCAGGAAGGCTTACTGGAGAAACGTATCGACTATAAGAATCGGGTGATGGAACCTCACTCTCCCATCAGCGCACAACATAGTTCGACGGGTATG	1	(Bla)BIC-1:GQ260093:1-885:885_3
1215	ACCGTGGCGCAATTAGCGGCAGCGGCGCTGCAGTACAGCGACAACGGTGCGACAAATTTGCTTCTGGAAAACGTTCTGGGCGGGCCCGCCGGGATGACGACCTTCATGAGGACCTTAGGC	1	(Bla)BIC-1:GQ260093:1-885:885_4
1216	GATACAACGTTTCGCTTAGATCGATGGGAACTCGAACTCAATAGCGCCATTCCGGGCGACGATCGAGATACCTCGACCCCCCACGCCATAGCCCGCAGCTTGCAAAAAATAGCGTTGGGT	1	(Bla)BIC-1:GQ260093:1-885:885_5
1217	GAGGCGTTGCAAACCGCACCGCGTCAGCAGCTGGTTGATTGGCTCATCGGAAATACGACAGGTGGAGCGCGGATCCGGGCAGGCGTTCCTGTCGAGTGGGTTGTAGGGGATAAAACGGGC	1	(Bla)BIC-1:GQ260093:1-885:885_6
1218	ACGTGCGGTGTGTACGGCACCGCCAATGATTATGCCGTCATATGGCCAAAAACATCCGCCCCGATTGTCTTGGCGATTTACACCGCGAAACCGAACAAGGAGGACAAACATAGCGATGCC	1	(Bla)BIC-1:GQ260093:1-885:885_7
1219	CCAAAAACATCCGCCCCGATTGTCTTGGCGATTTACACCGCGAAACCGAACAAGGAGGACAAACATAGCGATGCCGTTATTGCCGAAGTGACCCGTGCCGTTCTGGAAAGCTTTGAATAA	1	(Bla)BIC-1:GQ260093:1-885:885_8
1220	ATGTGGCAGTGGCTTGGAAAAGTGCGGTGGTTGCTGGTGGTGATAGCGCTGCTGGGTGGCAAGGTCATGGCGGCGTCTGAACTGGATAGCGCGCTGGCCAGACTCGAGCAGCAGCATCAT	1	(Bla)BES-1:AF234999:190-1068:879_1
1221	GGGCGTCTGGGGCTGGCCTATATCGATAGTGGCAGCGGCGAGAGTTACAGCTATCGCGGTGAGGAGCGTTTTGCCTTTTGCAGCACCTTCAAGGCGGTGCTGGCGGGGGCGGTGCTGCAG	1	(Bla)BES-1:AF234999:190-1068:879_2
1222	CGAAGCGTCAGTCAGCCCGGTTTGCTCGATAAGCGGGTGCATTATGCGGCCACGGATCTGCTCGCCTATGCCCCCATCACCAAGACGCATCTGGATAAAGGGATGCGCATCGGTGAACTG	1	(Bla)BES-1:AF234999:190-1068:879_3
1223	GCCGCAGCGGCGGTGCAATATAGTGACAACACGGCGGCCAACCTGCTGCTGCAAGAAATTGGCGGCGTCCAGGCGCTGAACCGGTTTGTGCAGGGGTTGGGAGATCCGGCATTCCGTCTG	1	(Bla)BES-1:AF234999:190-1068:879_4
1224	GATAGGATAGAGCCTCACCTTAATAGTGCCGAGCCAGGAGATGTGCGCGATACCACCACGCCGCTGGCCATGGCCCACACCCTGCAGGCCATGACTCTGGGCAAGGGGTTACCACAGGCC	1	(Bla)BES-1:AF234999:190-1068:879_5
1225	CAGCAGGCGCAACTGGTGAGCTGGCTTAAAGGCAATACCACGGGGGCACAGCGTATTCAAGCTGGCGTACCGGCAGGCTGGCAGGTAGGCGACAAGACTGGCACAGGTGGTTACGGCACC	1	(Bla)BES-1:AF234999:190-1068:879_6
1226	ACCAACGATATCGCCATCCTCTGGCCGGAGCAGGGTGCTCCCAAGGTGCTGGCCATCTACTTTACCCAGCCCGCAGCCGATGCCGAGGCCAACCGCGCCATACTGGCCGAAGCCACCCGA	2	(Bla)BES-1:AF234999:190-1068:879_7
1227	CCCAAGGTGCTGGCCATCTACTTTACCCAGCCCGCAGCCGATGCCGAGGCCAACCGCGCCATACTGGCCGAAGCCACCCGACTGGTACTGCAAGATAAAAGTATCAATAAAATCAAGTAG	1	(Bla)BES-1:AF234999:190-1068:879_8
1228	ATGAAACTGCTGCTCTACCCGTTATTGCTGTTCCTTGTCATTCCAGCCTTTGCCCAGGCGGACTTTGAACATGCCATTTCAGATCTTGAGGCGCACAATCAAGCCAAGATCGGAGTGGCC	1	(Bla)BEL-1:GU250439:763-1614:852_1
1229	CTAGTTAGTGAAAATGGCAACCTGATTCAAGGGTATCGTGCGAATGAAAGGTTCGCGATGTGCTCAACTTTCAAGTTGCCGTTGGCCGCTCTTGTTCTGAGTCGCATTGACGCTGGGGAA	1	(Bla)BEL-1:GU250439:763-1614:852_2
1230	GAGAATCCTGAGCGCAAGCTTCATTACGATTCCGCGTTCCTTGAAGAGTACGCCCCAGCCGCAAAACGGTATGTGGCAACTGGATATATGACTGTAACTGAGGCAATTCAATCCGCCCTC	1	(Bla)BEL-1:GU250439:763-1614:852_3
1231	CAACTCAGCGACAATGCCGCAGCTAACCTGCTGTTAAAAGAGGTTGGCGGCCCACCTTTATTGACAAAGTATTTCCGTAGCCTGGGTGATAAAGTAAGTCGCCTTGATCGTATTGAACCG	1	(Bla)BEL-1:GU250439:763-1614:852_4
1232	ACTTTGAACACCAATACGCCCGGCGATGAAAGAGATACAACAACGCCCATGTCCATGGCACAGACTGTGTCAAAGCTGATTTTTGGAGACACGTTGACATATAAATCCAAGGGGCAGCTA	1	(Bla)BEL-1:GU250439:763-1614:852_5
1233	AGGCGATTACTCATCGGCAATCAGACCGGGGACAAAACCATTCGAGCTGGCTTGCCTGATTCATGGGTAACGGGTGACAAGACAGGCTCGTGTGCGAATGGCGGCCGTAACGATGTGGCG	1	(Bla)BEL-1:GU250439:763-1614:852_6
1234	TTTTTTATAACCACTGCCGGAAAAAAATATGTTCTTTCTGTATATACCAATGCACCTGAATTGCAAGGCGAGGAAAGGGCGTTATTAATTGCTTCTGTAGCAAAGTTAGCACGTCAATAT	1	(Bla)BEL-1:GU250439:763-1614:852_7
1235	GTGACTTTCTCCGCTCTCCCCTTCCGCCGGGCCGACCGCCGGCGCCTGCTCGCCGCCGCGCTCGCGGCCTGCGCACTGACCCTGACGGCGGCCTGTGATTCCGGCACCGTCACCGTTCCG	2	(Bla)AST-1:AF279904:160-1092:933_1
1236	GTGACGGACTCGGTGACCACCTCGGCGGTGGCCGATCCCCGGTTCGCCGAACTGGAAACCACTTCCGGCGCCCGGCTGGGCGTGTTCGCCGTCGACACCGGCTCCGGGCGCACCGTCGCC	2	(Bla)AST-1:AF279904:160-1092:933_2
1237	CACCGCGCCGACGAACGGTTCCCGATGGCGTCCACGTTCAAGGGCCTGGCGTGCGGGGCGCTGCTGCGCGAGCATCCCCTGTCGACGGGCTACTTCGATCAGGTGATCCACTACTCCGCC	2	(Bla)AST-1:AF279904:160-1092:933_3
1238	GCCGAGCTGGTCGAGTATTCGCCGGTGACCGAGACCCGGGTCGAGACCGGCATGACGGTCCGGGAACTGTGCGACGCCGCGATCACGGTTTCCGACAACACGGCGGGCAATCAGTTGCTG	2	(Bla)AST-1:AF279904:160-1092:933_4
1239	AAACTGCTCGGTGGACCGGAGGGATTCACCGCGTCCCTGCGTTCCCTCGGCGACGCCACGTCGCGGCTGGACCGCTGGGAGACCGACCTGAACACCGCGATTCCCGGGGATGAGCGCGAT	2	(Bla)AST-1:AF279904:160-1092:933_5
1240	ACCACCACCCCGGCCGCGCTCGCCGCCGACTACCGCGCGCTCGTCGTCGGCGATGTCCTCGGCGCACCCGAACGCGACCAGCTGAAGGCATGGCTCGTCGCCAACACCACCGGTGCCACC	2	(Bla)AST-1:AF279904:160-1092:933_6
1241	CGGATTCGCGCGGGTCTGCCCGCGGACTGGACCGTCGGCGACAAGACCGGCAGCCCGGCCTACGGTTCGGCCCTCGATGTCGCGGTGGCCTGGCCGCCCGGTCGCGCGCCGATCGTCATC	2	(Bla)AST-1:AF279904:160-1092:933_7
1242	CCGCCCGGTCGCGCGCCGATCGTCATCGCGGTGCTGTCGACTAAGTCCGAGCAGGACGCCGAACCCGACAACGCCCTGCTCGCCGAGGCCACCCGCGTGGTGGTCGACGCGCTCGGATAG	2	(Bla)AST-1:AF279904:160-1092:933_8
1243	ATGTTGATTAAAAGCGAATATAAGCCCCGGATGCTGCCCAAAGAAGAGCAGGTCAAAAAGCCGATGACCAGTAACGGACGGATTAGCTTCGTCCTGATGGCAATGGCGGTCTTGTTTGCC	1	BlaPENA:AB511945:1298-3049:1762_1
1244	TGTCTGATTGCCCGCGGGCTGTATCTGCAGACGGTAACGTATAACTTTTTGAAAGAACAGGGCGACAACCGGATTGTGCGGACTCAAGCATTGCCGGCTACACGCGGTACGGTTTCGGAC	1	BlaPENA:AB511945:1298-3049:1762_2
1245	CGGAACGGTGCGGTTTTGGCGTTGAGCGCGCCGACGGAGTCCCTGTTTGCCGTACCTAAAGAGATGAAGGAAATGCCGTCTGCCGCCCAATTGGAACGCCTTTCCGAGCTTGTCGATGTG	1	BlaPENA:AB511945:1298-3049:1762_3
1246	CCGGTTGATGTTTTGAGAAACAAACTCGAACAGAAAGGCAAGTCGTTTATCTGGATTAAGCGGCAGCTCGATCCCAAGGTTGCCGAAGAGGTCAAGGCCTTGGGTTTGGAAAACTTTGCA	1	BlaPENA:AB511945:1298-3049:1762_4
1247	TTTGAAAAAGAATTAAAACGCCATTACCCGATGGGCAGCCTTTTTGCACACGTCATCGGATTTACCGATATTGACGGCAAAGGTCAGGAAGGTTTGGAGCTTTCGCTTGAAGACAGTTTG	1	BlaPENA:AB511945:1298-3049:1762_5
1248	CATGCTGGAGAAGGTGCGGAAGTCGTATTGCGGGATCGGGAAGGCAATATTGTGGACAGTTTGGATTCTCCGCGCAATAAAGCCCCGCAAAACGGCAAAGACATTATTCTTTCTCTGGAT	1	BlaPENA:AB511945:1298-3049:1762_6
1249	CAGAGGATTCAGACTTTGGCTTATGAAGAGTTGAATAAGGCGGTCGAATACCATCAGGCAAAAGCCGGAACGGTGGTGGTGTTGGATGCCCGTACTGGGGAAATCCTCGCATTGGTCAAT	1	BlaPENA:AB511945:1298-3049:1762_7
1250	ACGCCTGCCTATGAGCCCAACAAACCCGGTCAGGCAGACAGCGAACAGAGGCGTAACCGCGCCGTAACCGACATGATCGAACCCGGTTCTGCCATGAAGCCGTTTACCATTGCCAAAGCA	1	BlaPENA:AB511945:1298-3049:1762_8
1251	TTGGATTCCGGCAAAGTGGATGCAACCGATACATTCAATACCCTGCCTTACAAAATCGGTTCGGCTACCGTACAAAAAGATACCCACGTTTATCCTACTTTGGATGTGCGCGGCATTATG	1	BlaPENA:AB511945:1298-3049:1762_9
1252	CAAAAATCTTCCAACGTCGGTACCAGTAAACTTTCTGCCATGTTTACGCCTAAAGAAATGTACGATTTCTATCACGATTTAGGTGTGGGCGTGCGCATGCATTCAGGCTTTCCTGGTGAA	1	BlaPENA:AB511945:1298-3049:1762_10
1253	ACTGCAGGTTTGTTGAGAAGCTGGCGCAGATGGCAAAAAATCGAACAGGCAACCATGTCTTTCGGTTATGGCCTGCAATTAAGCCTGTTGCAATTGGCGCGTGCCTATACTGTCTTGACC	1	BlaPENA:AB511945:1298-3049:1762_11
1254	CATGACGGCGAATTGTTGCCGGTCAGCTTTGAAAAACAAGCGGTTGCGCCTAAAGGCAAGCGCGTCATCAAAGCCTCTACTGCCAAAAAAGTGCGCGAGTTGATGGTTTCCGTTACTGAA	1	BlaPENA:AB511945:1298-3049:1762_12
1255	GCCGGCGGTACCGGTACTGCTGGTGCGGTAGATGGTTTCGACGTCGGCGCAAAAACCGGTACGGCGCGTAAGTTGGTTAACGGTCGTTACGTCGATTACAAACACGTTGCCACTTTCATC	1	BlaPENA:AB511945:1298-3049:1762_13
1256	GGTTTTGCCCCGGCTAAAAATCCGCGTGTGATTGTGGCGGTAACCATTGACGAGCCGACTGCAAACGGTTACTACAGCGGTGTAGTGACAGGTCCGGTCTTCAAACAAGTGATGGGCGGC	1	BlaPENA:AB511945:1298-3049:1762_14
1257	TACAGCGGTGTAGTGACAGGTCCGGTCTTCAAACAAGTGATGGGCGGCAGCCTGAACATCTTGGGCGTTTCCCCGACCAAACCTTTGACCAATGTTGCAGCCGTCAAAACACCGTCTTAA	1	BlaPENA:AB511945:1298-3049:1762_15
1258	ATGAAAAAGATAAAAATTGTTCCACTTATTTTAATAGTTGTAGTTGTCGGGTTTGGTATATATTTTTATGCTTCAAAAGATAAAGAAATTAATAATACTATTGATGCAATTGAAGATAAA	1	(Bla)MECA:AB221124:91-2097:2007_1
1259	AATTTCAAACAAGTTTATAAAGATAGCAGTTATATTTCTAAAAGCGATAATGGTGAAGTAGAAATGACTGAACGTCCGATAAAAATATATAATAGTTTAGGCGTTAAAGATATAAACATT	1	(Bla)MECA:AB221124:91-2097:2007_2
1260	CAGGATCGTAAAATAAAAAAAGTATCTAAAAATAAAAAACGAGTAGATGCTCAATATAAAATTAAAACAAACTACGGTAACATTGATCGCAACGTTCAATTTAATTTTGTTAAAGAAGAT	1	(Bla)MECA:AB221124:91-2097:2007_3
1261	GGTATGTGGAAGTTAGATTGGGATCATAGCGTCATTATTCCAGGAATGCAGAAAGACCAAAGCATACATATTGAAAATTTAAAATCAGAACGTGGTAAAATTTTAGACCGAAACAATGTG	1	(Bla)MECA:AB221124:91-2097:2007_4
1262	GAATTGGCCAATACAGGAACAGCATATGAGATAGGCATCGTTCCAAAGAATGTATCTAAAAAAGATTATAAAGCAATCGCTAAAGAACTAAGTATTTCTGAAGACTATATCAAACAACAA	1	(Bla)MECA:AB221124:91-2097:2007_5
1263	ATGGATCAAAATTGGGTACAAGATGATACCTTCGTTCCACTTAAAACCGTTAAAAAAATGGATGAATATTTAAGTGATTTCGCAAAAAAATTTCATCTTACAACTAATGAAACAGAAAGT	1	(Bla)MECA:AB221124:91-2097:2007_6
1264	CGTAACTATCCTCTAGGAAAAGCGACTTCACATCTATTAGGTTATGTTGGTCCCATTAACTCTGAAGAATTAAAACAAAAAGAATATAAAGGCTATAAAGATGATGCAGTTATTGGTAAA	1	(Bla)MECA:AB221124:91-2097:2007_7
1265	AAGGGACTCGAAAAACTTTACGATAAAAAGCTCCAACATGAAGATGGCTATCGTGTCACAATCGTTGACGATAATAGCAATACAATCGCACATACATTAATAGAGAAAAAGAAAAAAGAT	1	(Bla)MECA:AB221124:91-2097:2007_8
1266	GGCAAAGATATTCAACTAACTATTGATGCTAAAGTTCAAAAGAGTATTTATAACAACATGAAAAATGATTATGGCTCAGGTACTGCTATCCACCCTCAAACAGGTGAATTATTAGCACTT	1	(Bla)MECA:AB221124:91-2097:2007_9
1267	GTAAGCACACCTTCATATGACGTCTATCCATTTATGTATGGCATGAGTAACGAAGAATATAATAAATTAACCGAAGATAAAAAAGAACCTCTGCTCAACAAGTTCCAGATTACAACTTCA	1	(Bla)MECA:AB221124:91-2097:2007_10
1268	CCAGGTTCAACTCAAAAAATATTAACAGCAATGATTGGGTTAAATAACAAAACATTAGACGATAAAACAAGTTATAAAATCGATGGTAAAGGTTGGCAAAAAGATAAATCTTGGGGTGGT	1	(Bla)MECA:AB221124:91-2097:2007_11
1269	TACAACGTTACAAGATATGAAGTGGTAAATGGTAATATCGACTTAAAACAAGCAATAGAATCATCAGATAACATTTTCTTTGCTAGAGTAGCACTCGAATTAGGCAGTAAGAAATTTGAA	1	(Bla)MECA:AB221124:91-2097:2007_12
1270	AAAGGCATGAAAAAACTAGGTGTTGGTGAAGATATACCAAGTGATTATCCATTTTATAATGCTCAAATTTCAAACAAAAATTTAGATAATGAAATATTATTAGCTGATTCAGGTTACGGA	1	(Bla)MECA:AB221124:91-2097:2007_13
1271	CAAGGTGAAATACTGATTAACCCAGTACAGATCCTTTCAATCTATAGCGCATTAGAAAATAATGGCAATATTAACGCACCTCACTTATTAAAAGACACGAAAAACAAAGTTTGGAAGAAA	1	(Bla)MECA:AB221124:91-2097:2007_14
1272	AATATTATTTCCAAAGAAAATATCAATCTATTAACTGATGGTATGCAACAAGTCGTAAATAAAACACATAAAGAAGATATTTATAGATCTTATGCAAACTTAATTGGCAAATCCGGTACT	1	(Bla)MECA:AB221124:91-2097:2007_15
1273	GCAGAACTCAAAATGAAACAAGGAGAAACTGGCAGACAAATTGGGTGGTTTATATCATATGATAAAGATAATCCAAACATGATGATGGCTATTAATGTTAAAGATGTACAAGATAAAGGA	1	(Bla)MECA:AB221124:91-2097:2007_16
1274	GCTATTAATGTTAAAGATGTACAAGATAAAGGAATGGCTAGCTACAATGCCAAAATCTCAGGTAAAGTGTATGATGAGCTATATGAGAACGGTAATAAAAAATACGATATAGATGAATAA	1	(Bla)MECA:AB221124:91-2097:2007_17
1275	ATGTTTAAAAAAACATTTCGCCAAACTGCTGCGATCGCAGTTTCATTAATATCTCTATTGGCATCCGCCACTCTATGGGCTAACACCAATAATACAATTGAAGCGCAATTAAGTGAGCTT	1	(Bla)HugA:AF324468:221-2117:897_1
1276	GAAAAATACAATCAAGGTCGTTTAGGAGTGGCTTTAATCAACACGGAAGATAACTCACAAATAACATACCGTGGTGAAGAACGTTTTGCGATGGCAAGTACAAGTAAAGTTATGGCTGTT	1	(Bla)HugA:AF324468:221-2117:897_2
1277	GCGGCTGTTTTAAAAGAGAGTGAAAAACAAGCGGGATTATTAGATAAGAACATTGCGATTAAAAAATCTGACTTGGTTGCTTACAGTCCTATTACAGAAAAGCATTTAGTAACAGGAATG	1	(Bla)HugA:AF324468:221-2117:897_3
1278	TCTTTAGCTCAATTAAGTGCAGCCACCTTGCAATATAGTGATAATACGGCAATGAATAAAATTCTAGATTATTTAGGAGGACCTTCCAGCGTTACTCAATTTGCACGTTCAATTAATGAT	1	(Bla)HugA:AF324468:221-2117:897_4
1279	GTAACTTATCGCCTAGATCGCAAAGAGCCTGAATTAAATACAGCCATTCATGGTGATCCTCGTGATACCACCTCTCCAATTGCGATGGCTAAAAGCCTTCAAGCATTAACATTAGGTGAC	1	(Bla)HugA:AF324468:221-2117:897_5
1280	GCATTAGGTCAATCTCAACGCCAACAACTTGTTACTTGGTTAAAAGGTAATACAACAGGTGATCACAGTATTAAAGCGGGTTTACCAAAACACTGGATTGTTGGCGATAAAACCGGTAGT	1	(Bla)HugA:AF324468:221-2117:897_6
1281	GGTGATTATGGTACAACTAACGATATTGCCGTTATTTGGCCAGAAAACCATGCACCATTAATTTTAGTCGTTTATTTTACACAACAAGAAAAAGATGCAAAATACCGTAAAGATATTATT	1	(Bla)HugA:AF324468:221-2117:897_7
1282	TTAATTTTAGTCGTTTATTTTACACAACAAGAAAAAGATGCAAAATACCGTAAAGATATTATTGCTAAAGCTACTGAAATTGTCACAAAAGAGTTTGCCAATTCACCTCAAACAAAATAA	1	(Bla)HugA:AF324468:221-2117:897_8
1283	ATGGGGGGCTTTCTCTTCTTTTTTCTCCTGGTTTTATTCTCCTTCTCGAGTGAGTATCCTAAACACGTAAAGGAAACGTTAAGGAAGATAACCGACAGGATTTACGGAGTTTTCGGAGTC	1	(Bla)cphA1:NC_000918:1269541-1270521:981_1
1284	TACGAACAGGTATCTTACGAAAACAGGGGTTTTATATCCAACGCCTACTTCTACGTAGCCGATGACGGCGTTCTCGTTGTGGATGCTTTGAGCACTTACAAACTAGGGAAGGAATTAATA	1	(Bla)cphA1:NC_000918:1269541-1270521:981_2
1285	GAAAGCATCAGGAGCGTTACGAATAAACCCATAAGGTTTTTAGTCGTCACACACTATCACACCGACCACTTCTACGGTGCAAAAGCTTTCAGAGAAGTTGGAGCTGAAGTTATAGCCCAC	1	(Bla)cphA1:NC_000918:1269541-1270521:981_3
1286	GAGTGGGCATTCGATTACATATCCCAACCTTCGAGTTACAACTTCTTTTTAGCAAGAAAGAAAATTTTAAAGGAACATCTGGAAGGAACGGAATTAACTCCTCCAACTATAACACTTACC	1	(Bla)cphA1:NC_000918:1269541-1270521:981_4
1287	AAAAACTTAAACGTCTACCTTCAGGTGGGAAAGGAGTACAAAAGGTTTGAAGTCTTGCACCTTTGCAGGGCTCACACGAACGGAGATATAGTCGTATGGATACCCGACGAAAAGGTACTC	1	(Bla)cphA1:NC_000918:1269541-1270521:981_5
1288	TTCAGCGGGGACATAGTATTTGACGGAAGACTGCCCTTTTTAGGCTCTGGGAACTCAAGAACTTGGCTTGTTTGTCTTGACGAAATTCTTAAGATGAAACCAAGAATACTCCTTCCGGGA	1	(Bla)cphA1:NC_000918:1269541-1270521:981_6
1289	CACGGGGAAGCTTTAATTGGTGAGAAAAAGATAAAAGAAGCGGTAAGCTGGACGAGGAAGTACATAAAGGATCTGAGGGAAACTATAAGGAAACTCTACGAAGAGGGTTGTGACGTTGAG	1	(Bla)cphA1:NC_000918:1269541-1270521:981_7
1290	TGCGTAAGGGAGAGGATAAACGAGGAGTTGATAAAGATAGATCCCTCTTACGCTCAGGTGCCTGTATTCTTTAACGTGAACCCTGTAAACGCCTACTACGTTTACTTTGAAATAGAAAAC	1	(Bla)cphA1:NC_000918:1269541-1270521:981_8
1291	GTGGGAGGTGCGGTCATGTTAAAAACGCTCTTTGTACTCCTGTTAATCATTAGCACAGCTTTTTCAATGACATTAAAGAAAGTTGAAGAAAACCTCTACATGGTGAGAGGAAACGATGGA	1	(Bla)cphA2:NC_000918:673738-674661:924_1
1292	CTTCCTTCCAAGGAAAACAAAGGTTTTATCTCCAACGCCTACGCGGTTTTAACAGAAGAGGGATGGGTGGTTATAGACACCTTAACCACTCCCGAGCTCTCCGAGGAATTTCTGAACCTT	1	(Bla)cphA2:NC_000918:673738-674661:924_2
1293	CTTAAAAAGGTTTCAAACAAACCAGTAATTTACGCGATAGTAACTCACTACCACCTTGACCACTGGTACGGGGCAAAAACCTTCAAGGATAAAGGTGCTAAGGTAATAGCCCACGAAAAA	1	(Bla)cphA2:NC_000918:673738-674661:924_3
1294	CTAAAAGAGTTCTACGATTCTGGCGAAGCCCTTCAAGTTCTGGAGGCTCAGAAGAAGAGGTTTAAGGGAGTGCTTGACAGTGTAGAGCTCGTACCTCCCGACGAAGTTGTAAAGGATAAA	1	(Bla)cphA2:NC_000918:673738-674661:924_4
1295	AAGGTTTTAAAAGTCGGTAAAGATGTATTTGAGATTTACGCAATGCCTCCCGCGCACACAAACTCCGACCTCGTAATTTACTGGAAGAACAGGAAAGTCCTTTTTGTAGGGGACCTCGTT	1	(Bla)cphA2:NC_000918:673738-674661:924_5
1296	TACATAAACAGGATTCCCTTTATGGGGGACAGGAACGCGAGTTCCAAAGGGTGGTTAGAGGTTCTGGAAAGATTAAAAGAGTTTGACGCGAGAATGCTCCTCGGTGGGCACAACTATCCC	1	(Bla)cphA2:NC_000918:673738-674661:924_6
1297	ATGAATAAGGATGCGATAGACTGGACCTACAACTACATAAAGTTCGTGAGAGACACGGTAAAGAAGCTAAAAGACGAGGGCTACTTCATAGACGAGATAAAGGAGGCGTTTAAAGGAAAC	1	(Bla)cphA2:NC_000918:673738-674661:924_7
1298	TTCATAGACGAGATAAAGGAGGCGTTTAAAGGAAACCCGTACGAAAAAGTTAAAATGTATGAAGTTTTTCACAACACAAACGTGTGGAAGGTTTACAACGAACTTGATTTAGAACTTTGA	1	(Bla)cphA2:NC_000918:673738-674661:924_8
1299	ATGCCAGTGGGCCAACCATCTGCAATCTTCCGGTCGACTGTCAGCGCGACAGCCGCGATGACCGCTAAACACACCGGCTTTAAACGCTCTGCACTGAGTCTGTTAATTCTGAACAGCGTG	1	(Bla)HugA:AY008342:3169-5235:2167_1
1300	GCGGTTTCATTTGCCGCCAACGCCGCACCGGCTGAGCCTCAGACTCAGCTCAATGAAGTCCTGGTTACGGCAACCCGTGAAAATAAAGCGCTGTCGCAAGAAACGCGCTCGGTTGCGGTG	1	(Bla)HugA:AY008342:3169-5235:2167_2
1301	GTAACGCAGGCACAAATTCAGCAACAACAACCGGCCAGCGTGGCTGAAGCACTGAAATACATTCCTAACGTGGATGTCAGTGGCGGTCCGCGCGCTAATGCGCAAAGCCCGTCAGTACGG	1	(Bla)HugA:AY008342:3169-5235:2167_3
1302	GGTTTAAGTGGCAACCGCATTTTGCAGGTGGTGGATGGCGTGCGTCAGAACACTACCTCGGGACACGTGCGACTTACTTCATGGGATCCTGAAATGCTGTCATCCATCGAAGTGATCAAA	1	(Bla)HugA:AY008342:3169-5235:2167_4
1303	GGGCCGACCAGCTCCCTGTGGGGCAGTGGCGCACTGGGTGGCGTGGTCGCGCAGCAAACTATTTCAGCTCCCGATATGCTGCACGGTGATCAGAGTGTGGGGGGCTATCTGAAACAAGGT	1	(Bla)HugA:AY008342:3169-5235:2167_5
1304	TACGCCAGCGCCAATGATGAAACCAAAACCAGCGGTGCCGTGTATGGCCTGTTGGGGGATTCCGTCGATTTCCTGCTAAACGGCTACTACGCCGATGCCAATAACCTGCGTTTGGGCAAT	1	(Bla)HugA:AY008342:3169-5235:2167_6
1305	GGCGAGCACCTGACTGACTCGGCCTATCGCAATCAGGGCGGGTTAGCCAAATTTGGCTGGCAGGCAGATGACGCGCAGCGTCTGGAGCTGTCAGTTCGCCAAGCCGAAACCCATCAGAAC	1	(Bla)HugA:AY008342:3169-5235:2167_7
1306	GCACCGAGCAACCCATCACAGATGGTCAGCACCTCAGTGCCGCTGGTGCAGCAGAAAACCCGTGATTTCAATACCACCTTGGATTATCGCCTGAATCCAACCGATAGCCGTTGGTTGGAC	1	(Bla)HugA:AY008342:3169-5235:2167_8
1307	GCACGCGTAACTGCCTATGTGAACAAAACGGAATTTGATGAATATCGCGTCACGAAAAAGCAAAGCGATAAGGTGGATTACCGCACACTGGGTCTGAATATCAGTAACCATTCGCAGTTT	1	(Bla)HugA:AY008342:3169-5235:2167_9
1308	GATCTGCTGAGCCTGACCTATGGCGGCGATATTTATGAAGATAAAACCCAAGGCGAGCGGGAAGGGAAGAACCGCCCGATTCCAGCCGATGGTCGCAGCAAAGTCTGGGGAAGTTATGTA	1	(Bla)HugA:AY008342:3169-5235:2167_10
1309	CAGGCCGATATTCCATTAGGTAGTCAGTGGAACCTGTTACCGGGTCTGCGTTATGACCACTTTACCGCCGAAGACAAGAATATCGCCGGCTCCGAGCGTAGCGAAGATCACCTGTCGCCA	1	(Bla)HugA:AY008342:3169-5235:2167_11
1310	TCCGTTGGCCTGCGTTGGGCGGCGACTGATTGGCTGACCTTAAATGCCCGTTACGACGAAGCGTTCCGTGCACCGAGCATGGAAGAGATGTACACCACCGGTACTCACTTCTGCATGGGC	1	(Bla)HugA:AY008342:3169-5235:2167_12
1311	CCGATGGGCTGCAACGTGTTTAAAGCCAATCCCGATTTGAAACCGGAGACCGCCAAAAACAAAGAGATCTCAGCTCAGATGCGCTTTAACAACGTGCTGGCAGATGATGAGTTAGCGTTT	1	(Bla)HugA:AY008342:3169-5235:2167_13
1312	GGGGCGACTTACTTCCATAACAACGTCAGCAACTACATTGACCAGCAGGTCAACATGTTCACCACCCAATACGTGAACGTGACCGATGCGCGTTTGCGGGGCGTCGAGCTGGATGCGCGT	1	(Bla)HugA:AY008342:3169-5235:2167_14
1313	TATAACTGGCGCGATCTGGAAACCAGCCTGAGCTATGCCCAGACAGAAGGGCGCGACAAGAAAACCAACCAGCCGCTGAATAACATTCCGGCGCATAAGTGGGTATTGGGCGTGAGCCAC	1	(Bla)HugA:AY008342:3169-5235:2167_15
1314	TACTTTATGGATCGCGACCTGAAAGCGGGCGTGAACGTCAGCCATTACGAATCACAAGATGAATTGCCATCTAATGTGACCAATGTGTATCCGTCCTACACCTTGGTGGATCTCTACACC	1	(Bla)HugA:AY008342:3169-5235:2167_16
1315	ACTTGGCAGCCACAAACGGGCGCGCTCAAAGCAGTCAAAGTGGATGTGGGTATCGATAACGTGACTGACGAATATTACCGTCAGGCCTTTGACCAGCTCTATTCCGCCGGTCGTAACTTT	1	(Bla)HugA:AY008342:3169-5235:2167_17
1316	AAAGCAGTCAAAGTGGATGTGGGTATCGATAACGTGACTGACGAATATTACCGTCAGGCCTTTGACCAGCTCTATTCCGCCGGTCGTAACTTTAAGGTTGGTGTGCGGTATTCCTTCTGA	1	(Bla)HugA:AY008342:3169-5235:2167_18
1317	ATGAACTCACCTAAATCGAGAGCCCTGCTTGGATTCATGGGCGCGTTTTGTTTGTTGCTCGTTGCGGGAGCGCCATTGTCTGCAAAAAGTTCGGATCATGTCGACTTGCCCTACAATCTA	1	(Bla)SPM-1:GU831565:1-831:831_1
1318	ACGGCGACCAAGATTGATTCGGACGTTTTCGTCGTCACAGACCGCGATTTCTATTCTTCGAATGTCTTAGTAGCGAAAATGCTTGATGGGACCGTTGTCATTGTCTCTTCGCCGTTTGAA	1	(Bla)SPM-1:GU831565:1-831:831_2
1319	AATCTGGGTACGCAAACGCTTATGGATTGGGTGGCTAAGACTATGAAGCCGAAGAAAGTAGTAGCCATCAATACGCACTTTCATTTGGACGGCACGGGTGGAAATGAAATTTACAAGAAG	1	(Bla)SPM-1:GU831565:1-831:831_3
1320	ATGGGCGCGGAGACGTGGTCGAGCGATCTGACAAAGCAGTTGCGACTTGAGGAAAACAAGAAAGACCGGATAAAAGCAGCTGAGTTCTATAAAAACGAGGATCTGAAGCGAAGGATTCTG	1	(Bla)SPM-1:GU831565:1-831:831_4
1321	AGTTCCCATCCTGTTCCAGCGGATAATGTTTTTGATTTGAAACAAGGCAAGGTCTTCTCGTTTTCTAATGAGCTGGTTGAGGTTTCATTTCCAGGACCGGCTCACTCGCCCGATAATGTC	1	(Bla)SPM-1:GU831565:1-831:831_5
1322	GTCGTATATTTTCCCAAGAAGAAACTGCTGTTTGGCGGCTGCATGATAAAGCCGAAGGAACTTGGTTATCTGGGAGATGCCAATGTGAAGGCATGGCCCGATTCAGCTCGGCGGCTAAAA	1	(Bla)SPM-1:GU831565:1-831:831_6
1323	CGGCTAAAAAAGTTTGATGCGAAAATTGTTATACCTGGACACGGCGAATGGGGCGGACCGGAGATGGTTAACAAGACGATCAAGGTCGCGGAAAAGGCCGTTGGCGAAATGAGACTGTAG	1	(Bla)SPM-1:GU831565:1-831:831_7
1324	ATGAGAACTTTATTGATTTTATGTTTATTCGGCACTTTAAATACCGCGTTTGCGGAAGAAGCCCAGCCAGATTTAAAAATTGAAAAAATAGAAGAAGGGATCTATCTTCATACATCTTTT	1	(Bla)SIM-1:GQ288397:1-741:741_1
1325	CAAGAGTACAAGGGATTCGGCATCGTTAAAAAACAAGGCTTAGTAGTTCTTGACAATCACAAGGCATATCTCATCGACACTCCAGCTTCCGCAGGAGATACTGAAAAGCTAGTAAACTGG	1	(Bla)SIM-1:GQ288397:1-741:741_2
1326	CTCGAAAAAAATGATTTCACTGTCAATGGAAGCATTTCAACACATTTCCACGACGACAGTACTGCTGGGATAGAGTGGCTTAATACAAAGTCCATCCCCACATATGCATCTAAATTGACA	1	(Bla)SIM-1:GQ288397:1-741:741_3
1327	AATGAATTGCTAAATAAAAATGGCAAAACTCAAGCCAAGCACTCTTTTGATAAAGAGAGCTTTTGGTTGGTCAAAAATAAAATTGAAATTTTTTATCCAGGCCCAGGACACACTCAAGAT	1	(Bla)SIM-1:GQ288397:1-741:741_4
1328	AACGAAGTTGTCTGGATACCTAATAAAAAAATCCTATTCGGGGGCTGTTTTATAAAACCGAATGGCCTTGGCAATCTAAGTGACGCAAATTTGGAAGCTTGGCCAGGCTCCGCAAAAAAA	1	(Bla)SIM-1:GQ288397:1-741:741_5
1329	ATGATATCAAAATACAGTAAGGCAAAACTTGTTATCCCAAGCCACAGTGAAATCGGAGACGCATCACTATTGAAACTCACATGGGAACAGGCCATTAAAGGTTTAAATGAAAGCAAATCA	1	(Bla)SIM-1:GQ288397:1-741:741_6
1330	ATGAGTATTCAACATTTCCGTGTCGCCCTTATTCCCTTTTTTGCGGCATTTTGCCTTCCTGTTTTTGCTCACCCAGAAACGCTGGTGAAAGTAAAAGATGCTGAAGATCAGTTGGGTGCA	1	(Bla)TEM-1D:AF188200:215-1075:861__1
1331	CGAGTGGGTTACATCGAGCTGGATCTCAACAGCGGTAAGATCCTTGAGAGTTTTCGCCCCGAAGAACGTTTTCCAATGATGAGCACTTTTAAAGTTCTGCTATGTGGTGCGGTATTATCC	1	(Bla)TEM-1D:AF188200:215-1075:861__2
1332	CGTGTTGACGCCGGGCAAGAGCAACTCGGTCGCCGCATACACTATTCTCAGAATGACTTGGTTGAGTACTCACCAGTCACAGAAAAGCATCTTACGGATGGCATGACAGTAAGAGAATTA	1	(Bla)TEM-1D:AF188200:215-1075:861__3
1333	TGCAGTGCTGCCATAACCATGAGTGATAACACTGCGGCCAACTTACTTCTGACAACGATCGGAGGACCGAAGGAGCTAACCGCTTTTTTGCACAACATGGGGGATCATGTAACCCGCCTT	1	(Bla)TEM-1D:AF188200:215-1075:861__4
1334	GATCGTTGGGAACCGGAGCTGAATGAAGCCATACCAAACGACGAGCGTGACACCACGATGCCTGCAGCAATGGCAACAACGTTGCGCAAACTATTAACTGGCGAACTACTTACTCTAGCT	1	(Bla)TEM-1D:AF188200:215-1075:861__5
1335	TCCCGGCAACAATTAATAGACTGGATGGAGGCGGATAAAGTTGCAGGACCACTTCTGCGCTCGGCCCTTCCGGCTGGCTGGTTTATTGCTGATAAATCTGGAGCCGGTGAGCGTGGATCT	1	(Bla)TEM-1D:AF188200:215-1075:861__6
1336	CGCGGTATCATTGCAGCACTGGGGCCAGATGGTAAGCCCTCCCGTATCGTAGTTATCTACACGACGGGGAGTCAGGCAACTATGGATGAACGAAATAGACAGATCGCTGAGATAGGTGCC	1	(Bla)TEM-1D:AF188200:215-1075:861__7
1337	GATAAATCTGGAGCCGGTGAGCGTGGGTCTCGCGGTATCATTGCAGCACTGGGGCCAGATGGTAAGCCCTCCCGTATCGTAGTTATCTACACCGACGGGGAGTCAGGCAACTATGGATGA	1	(Bla)TEM-1:JQ735917:1-861:861_7
1338	TTTTTTGCGGCATTTTGCCTTCCTGTTTTTGCTCACCCAGAAACGCTGGTGAAAGTAAAAGATGCTGAAGATAAGTTGGGTGCACGAGTGGGTTACATCGAGCTGGATCTCAACAGCGGT	1	(Bla)TEM-7:AF527798:1-785:785_1
1339	AAGATCCTTGAGAGTTTTCGCCCCGAAGAACGTTTTCCAATGATGAGCACTTTTAAAGTTCTGCTATGTGGTGCGGTATTATCCCGTGTTGACGCCGGGCAAGAGCAACTCGGTCGCCGC	1	(Bla)TEM-7:AF527798:1-785:785_2
1340	ATACACTATTCTCAGAATGACTTGGTTGAGTACTCACCAGTCACAGAAAAGCATCTTACGGATGGCATGACAGTAAGAGAATTATGCAGTGCTGCCATAACCATGAGTGATAACACTGCG	1	(Bla)TEM-7:AF527798:1-785:785_3
1341	GCCAACTTACTTCTGACAACGATCGGAGGACCGAAGGAGCTAACCGCTTTTTTGCACAACATGGGGGATCATGTAACCCGCCTTGATAGTTGGGAACCGGAGCTGAATGAAGCCATACCA	1	(Bla)TEM-7:AF527798:1-785:785_4
1342	AACGACGAGCGTGACACCACGATGCCTGCAGCAATGGCAACAACGTTGCGCAAACTATTAACTGGCGAACTACTTACTCTAGCTTCCCGGCAACAATTAATAGACTGGATGGAGGCGGAT	1	(Bla)TEM-7:AF527798:1-785:785_5
1343	AAAGTTGCAGGACCACTTCTGCGCTCGGCCCTTCCGGCTGGCTGGTTTATTGCTGATAAATCTGGAGCCGGTGAGCGTGGATCTCGCGGTATCATTGCAGCACTGGGGCCAGATGGTAAG	1	(Bla)TEM-7:AF527798:1-785:785_6
1344	CCCTTCCGGCTGGCTGGTTTATTGCTGATAAATCTGGAGCCGGTGAGCGTGGGTCTCGCGGTATCATTGCAGCACTGGGGCCAGATGGTAAGCCCTCCCGTATCGTAGTTATCTACACGA	1	(Bla)TEM-192:JF949915:1-754:754_7
1345	TTGAAAAAGTTAATATTTTTAATTGTAATTGCTTTAGTTTTAAGTGCATGTAATTCAAACAGTTCACATGCCAAAGAGTTAAATGATTTAGAAAAAAAATATAATGCTCATATTGGTGTT	1	(Bla)BlaZ:AB245469:2235-3080:861_1
1346	TATGCTTTAGATACTAAAAGTGGTAAGGAAGTAAAATTTAATTCAGATAAGAGATTTGCCTATGCTTCAACTTCAAAAGCGATAAATAGTGCTATTTTGTTAGAACAAGTACCTTATAAT	1	(Bla)BlaZ:AB245469:2235-3080:861_2
1347	AAGTTAAATAAAAAAGTACATATTAACAAAGATGATATAGTTGCTTATTCTCCTATTTTAGAAAAATATGTAGGAAAAGATATCACTTTAAAAGCACTTATTGAGGCTTCAATGACATAT	1	(Bla)BlaZ:AB245469:2235-3080:861_3
1348	AGTGATAATACAGCAAACAATAAAATTATAAAAGAAATCGGTGGAATCAAAAAAGTTAAACAACGTCTAAAAGAACTAGGAGATAAAGTAACAAATCCAGTTAGATATGAGATAGAATTA	1	(Bla)BlaZ:AB245469:2235-3080:861_4
1349	AATTACTATTCACCAAAGAGCAAAAAAGATACTTCAACACCTGCTGCTTTCGGTAAGACTTTAAATAAACTTATCGCAAATGGAAAATTAAGCAAAGAAAACAAAAAATTCTTACTTGAT	1	(Bla)BlaZ:AB245469:2235-3080:861_5
1350	TTAATGTTAAATAATAAAAGCGGAGATACTTTAATTAAAGACGGTGTTCCAAAAGACTATAAGGTTGCTGATAAAAGTGGTCAAGCAATAACATATGCTTCTAGAAATGATGTTGCTTTT	1	(Bla)BlaZ:AB245469:2235-3080:861_6
1351	GTTTATCCTAAGGGCCAATCTGAACCTATTGTTTTAGTCATTTTTACGAATAAAGACAATAAAAGTGATAAGCCAAATGATAAGTTGATAAGTGAAACCGCCAAGAGTGTAATGAAGGAA	1	(Bla)BlaZ:AB245469:2235-3080:861_7
1352	GCGCCAATGTCAGATAAACAGCTGGCTGATGTGGTGAAACGTACCATTACGCCGTTGATGAAAGCCCAGACCATTCCCGGAATGGCGGTTGCGGTGATTTATCAGGGTCAGCCGCACTAC	1	(Bla)ZEG-1:AY265891:1-1013:1013_1
1353	TTTACCTTCGGCAATGCTGATGTCGCGGCAAACAAACCTGTCACCCCGCAAACCTTATTTGAGCTGGGTTCTATTAGTAAAACCTTCACCGGTGTTTTAGGTGGGGATGCCATTGCTCGC	1	(Bla)ZEG-1:AY265891:1-1013:1013_2
1354	GGTGAGATTTCACTGACCGATCCGGCCACAAAATACTGGCCAGAATTGTCGGGCAAACAGTGGCAGGGTATTCGCATGCTCGATCTGGCGACCTATACCGCCGGTGGTCTGCCCCTGCAG	1	(Bla)ZEG-1:AY265891:1-1013:1013_3
1355	GTACCGGACGAGGTTACGGATAGCGCCTCTCTGCTGCGCTTCTATCAAAACTGGCAGCCACAGTGGAAGCCGAGCACCACGCGCCTTTATGCGAATGCCAGCATCGGTCTTTTTGGTGCA	1	(Bla)ZEG-1:AY265891:1-1013:1013_4
1356	CTGGCGGTTAAACCGTCCGGCATGAGCTATGCGCAGGCAATGACGGAGCGGGTCTTTAAGCCGCTCAAACTGGGCCATACCTGGATTAACGTTCCGAAAACTGAAGAGGAGCATTACGCC	1	(Bla)ZEG-1:AY265891:1-1013:1013_5
1357	TGGGGCTACCGCGACGGCAAACCGGTACACGTTTCGCCAGGCGCGCTGGACGCCGAAGCCTATGGCGTCAAAAGCAACGTGCAAGATATGGCGAGCTGGGTGATGGCAAATATAGCGCCG	1	(Bla)ZEG-1:AY265891:1-1013:1013_6
1358	GAGCACGTTGCTGATGCGTCACTTAAGCAAGGGATCGCGCTGGCACAGTCTCGTTACTGGCGCATCGGCTCCATGTATCAGGGGCTGGGCTGGGAAATGCTCAACTGGCCGGTCGATGCC	1	(Bla)ZEG-1:AY265891:1-1013:1013_7
1359	AAAACCGTTGTCGGCGGCAGTGATAACAACGTTGCGCTGGCACCGTTGCCTGCGAGAGAAGTGACTCCCCCGGTACCTCCGGTTAAGGCTTCATGGGTGCACAAAACGGGTTCAACTGGC	1	(Bla)ZEG-1:AY265891:1-1013:1013_8
1360	GAGAGAAGTGACTCCCCCGGTACCTCCGGTTAAGGCTTCATGGGTGCACAAAACGGGTTCAACTGGCGGATTTGGGGGCTATGTAGCTTTCATTCCGGAGAAAAATCTCGGTATCGTGAT	1	(Bla)ZEG-1:AY265891:1-1013:1013_9
1361	CTAGGATCGGTTAGTAAGACGTTTAACGGCGTGTTGGGCGGCGATGCTATCGCCCGCGGCGAAATTAAGCTCAGCGATCCGGTCACGAAATACTGGCCCGAACTGACAGGCAAACAGTGG	1	(Bla)CMY-20:AY960293:1-1143:1143_3
1362	CAGGGTATCAGCCTGCTGCACTTAGCCACCTATACGGCAGGCGGCCTACCGCTGCAGATCCCCGATGACGTTACGGATAAAGCCGCATTACTGCATTTTTATCAAAACTGGCAGCCGCAA	1	(Bla)CMY-20:AY960293:1-1143:1143_4
1363	ATGTCAAACAAAGTAAATTTTAAAACGGCTTCATTTTTGTTTAGTGTTTGTTTAGCTTTGTCGGCATTTAATGCTCATGCTAACAAAAGTGATGCTGCGGCAAAACAAATAAAAAAATTA	1	(Bla)SME-1:Z28968:128-1012:885_1
1364	GAGGAAGACTTTGATGGGAGGATTGGCGTCTTTGCAATAGATACAGGATCGGGTAATACATTTGGGTATAGATCAGATGAGCGGTTCCCTTTATGCAGTTCATTTAAAGGTTTTTTGGCG	1	(Bla)SME-1:Z28968:128-1012:885_2
1365	GCTGCTGTTTTAGAGAGGGTGCAACAAAAAAAACTAGATATCAACCAAAAGGTTAAATATGAGAGTAGGGATCTAGAATATCATTCACCTATTACAACAAAATATAAAGGCTCAGGTATG	1	(Bla)SME-1:Z28968:128-1012:885_3
1366	ACATTAGGTGATATGGCTTCTGCTGCATTGCAATATAGCGACAATGGGGCAACAAATATAATTATGGAACGATTTCTTGGCGGTCCTGAGGGGATGACTAAATTTATGCGTTCTATTGGA	1	(Bla)SME-1:Z28968:128-1012:885_4
1367	GATAATGAGTTTAGGTTAGATCGCTGGGAACTGGAACTTAACACTGCAATCCCAGGAGATAAACGTGACACTTCAACGCCAAAAGCTGTTGCAAATAGTTTGAATAAACTAGCTTTGGGG	1	(Bla)SME-1:Z28968:128-1012:885_5
1368	AATGTTCTCAATGCTAAAGTGAAAGCGATTTATCAAAATTGGTTAAAAGGTAATACAACTGGTGATGCTCGAATTCGTGCTAGTGTTCCTGCTGATTGGGTTGTAGGTGACAAAACTGGG	1	(Bla)SME-1:Z28968:128-1012:885_6
1369	AGCTGTGGGGCTATAGGTACTGCGAATGATTATGCCGTCATTTGGCCTAAAAATAGAGCACCATTAATTGTCTCTATATATACAACACGAAAATCGAAAGATGATAAGCACAGTGATAAA	1	(Bla)SME-1:Z28968:128-1012:885_7
1370	CCTAAAAATAGAGCACCATTAATTGTCTCTATATATACAACACGAAAATCGAAAGATGATAAGCACAGTGATAAAACTATTGCGGAAGCATCACGTATTGCAATTCAGGCAATTGATTAA	1	(Bla)SME-1:Z28968:128-1012:885_8
1371	CTGTTAGCCACCCTGCCGCTGGCGGTACACGCCAGCCCGCAGCCGCTTGAGCAAATTAAACTAAGCGAAAGCCAGCTGTCGGGCCGCGTAGGCATGATAGAAATGGATCTGGCCAGCGGC	1	(Bla)SHV-6:Y11069:1-780:780_1
1372	ACCGGAGCTGGCGAGCGGGGTGCGCGCGGGATTGTCGCCCTGCTTGGCCCGAATAACAAAGCAGAGCGCATTGTGGTGATTTATCTGCGGGATACCCCGGCGAGCATGGCCGAGCGAAAT	1	(Bla)SHV-6:Y11069:1-780:780_7
1373	TGGGAAACTGACCGCTGGGAAACGGAACTGAATGAGGCGCTTCCCGGCGACGCCCGCGACACCACTACCCCGGCCAGCATGGCCGCGACCCTGCGCAAGCTGCTGACCAGCCAGCGTCTG	2	(Bla)SHV-16:AF072684:118-993:876_5
1374	AGCGCCCGTTCGCAACGGCAGCTGCTGCAGTGGATGGTGGACGATCGGGTCGCCGGACCGTTGATCCGCTCCGTGCTGCCGGCGGGCTGGTTTATCGCCGATAAGACCGGAGCTGGCGAG	2	(Bla)SHV-16:AF072684:118-993:876_6
1375	GCGCTTCCCGGCGACGCCCGCGACACCACTACCCCGGCCAGCATGGCCGCGACCCTGCGCAAGCTGCTGACCAGCCAGCGTCTGAGCGCCCGTTCGCAACGGCAGCTGCTGCAGTGGATG	2	(Bla)SHV-39:AY150585:1=285:285_1
1376	GTGGACGATCGGGTCGCCGGACCGTTGATCCGCTCCGTGCTGCCGGCGGGCTGGTTTATCGCCGATAAGACCGGAGCTAGCGAGCGGGGTGCGCGCGGGATTGTCGCCCTGCTTGGCCCG	2	(Bla)SHV-39:AY150585:1=285:285_2
1377	GCGGGCTGGTTTATCGCCGATAAGACCGGAGCTAGCGAGCGGGGTGCGCGCGGGATTGTCGCCCTGCTTGGCCCGAATAACAAAGCAGAGCGCATTGTGGTGATTTATCTGCGGGATTCC	1	(Bla)SHV-39:AY150585:1=285:285_3
1378	GGCCAGCGGCCGCACGCTGACCGCCTGGCGCGCCGATGAACGCTTTCCCATGATGAGCACCTTTAAAGTAGTGCTCTGCGGCGCAGTGCTGGCGCGGGTGGATGCCGGTGACGAACAGCT	2	(Bla)SHV-53:AY590467:1-729:729_2
1379	TAACAGCGCCGCCAATCTGCTGCTGGCCACCGTCGGCGGCCCCGCAGGATTGACTGCCTTTTTGCGCCAGATCGGCGACAACGTCACCCGCCTTGACCGCTGGGAAACGGAACTGAATGA	1	(Bla)SHV-53:AY590467:1-729:729_4
1380	GGCATGATAGAAAGCGAAAGCCAGCTGTCGGGCCGCGTAGGCATGATAGAAATGGATCTGGCCAGCGGCCGCACGCTGACCGCCTGGCGCGCCGATGAACGCTTTCCCATGATGAGCACC	1	(Bla)SHV-100:AM922306:1-900:900_2
1381	TTTAAAGTAGTGCTCTGCGGCGCAGTGCTGGCGCGGGTGGATGCCGGTGACGAACAGCTGGAGCGAAAGATCCACTATCGCCAGCAGGATCTGGTGGACTACTCGCCGGTCAGCGAAAAA	1	(Bla)SHV-100:AM922306:1-900:900_3
1382	CATCTTGCCGACGGCATGACGGTCGGCGAACTCTGCGCCGCCGCCATTACCATGAGCGATAACAGCGCCGCCAATCTGCTGCTGGCCACCGTCGGCGGCCCCGCAGGATTGACTGCCTTT	2	(Bla)SHV-100:AM922306:1-900:900_4
1383	TTGCGCCAGATCGGCGACAACGTCACCCGCCTTGACCGCTGGGAAACGGAACTGAATGAGGCGCTTCCCGGCGACGCCCGCGACACCACTACCCCGGCCAGCATGGCCGCGACCCTGCGC	2	(Bla)SHV-100:AM922306:1-900:900_5
1384	AAGCTGCTGACCAGCCAGCGTCTGAGCGCCCGTTCGCAACGGCAGCTGCTGCAGTGGATGGTGGACGATCGAGTCGCCGGACCGTTGATCCGCTCCGTGCTGCCGGCGGGCTGGTTTATC	2	(Bla)SHV-100:AM922306:1-900:900_6
1385	AACTCTGCGCCGCCGCCATTACCATGAGCGATAACAGCGCCGCCAATCTGCTGCTGGCCACCGTCGGCGGCCCCGCAGGATTGACTGCCTTTTTGCGCCAGATCGGCGACAACGTCACCC	1	(Bla)SHV-122:GQ290211:1-515:515_2
1386	ATGTTGAAAAGTTCGTGGCGTAAAACCGCCCTGATGGCCGCCGCCGCCGTTCCGCTGCTGCTGGCGAGCGGTTCATTATGGGCCAGTGCCGATGCTATCCAGCAAAAGCTGGCTGATTTA	1	(Bla)OXY1-1:Z30177:349-1224:876__1
1387	GAAAAACGTTCCGGCGGTCGGCTGGGCGTAGCGCTGATTAACACGGCAGATGATTCGCAAACCCTCTATCGCGGCGATGAACGTTTTGCCATGTGCAGCACCGGTAAAGTGATGGCCGCC	1	(Bla)OXY1-1:Z30177:349-1224:876__2
1388	GCCGCGGTGTTAAAACAGAGCGAAAGCAATCCAGAGGTGGTGAATAAAAGGCTGGAGATTAAAAAATCGGATTTAGTGGTCTGGAGCCCGATCACCGAAAAACATCTGCAAAGCGGAATG	1	(Bla)OXY1-1:Z30177:349-1224:876__3
1389	ACCCTGGCGGAACTCAGCGCGGCGGCGCTGCAGTACAGCGACAATACCGCGATGAATAAGATGATTAGCTACCTTGGCGGACCGGAAAAGGTGACCGCATTCGCCCAGAGTATCGGGGAT	1	(Bla)OXY1-1:Z30177:349-1224:876__4
1390	GTCACTTTTCGTCTCGATCGTACGGAGCCGGCGCTGAACAGCGCGATTCCCGGCGATAAGCGCGATACCACCACCCCGTTGGCGATGGCCGAAAGCCTGCGCAAGCTGACGCTGGGCAAT	1	(Bla)OXY1-1:Z30177:349-1224:876__5
1391	GCGCTGGGCGAACAGCAGCGCGCCCAGTTAGTGACGTGGCTAAAAGGCAATACCACCGGCGGGCAAAGCATTCGCGCAGGCCTGCCCGCAAGCTGGGCGGTCGGGGATAAAACCGGCGCC	2	(Bla)OXY1-1:Z30177:349-1224:876__6
1392	GGAGATTACGGCACCACCAACGATATCGCGGTGATCTGGCCGGAAAATCATGCCCCGCTGGTGCTGGTGACCTATTTTACCCAGCCGCAGCAGGATGCGAAAAGCCGCAAAGAGGTGTTA	1	(Bla)OXY1-1:Z30177:349-1224:876__7
1393	TGGCCGGAAAATCATGCCCCGCTGGTGCCGGTGACCTATTTTACCCAGCCGCAGCAAGATGCGAAAAGCCGCAAAAAGGTGTTAGCCGCGGCGGCAAAAATCGTCACCGAAGGGCTTTAA	1	(Bla)OXY1a:Y17715:147-1022:876__8
1394	ATGATAAAAAGTTCGTGGCGTAAAATTGCAATGCTAGCCGCCGTTCCGCTGCTGCTGGCGAGCGGCGCACTGTGGGCCAGTACCGATGCTATCCATCAGAAGCTGACAGATCTCGAGAAG	1	(Bla)OXY2-3:AY077488:162-1031:870__1
1395	GCTGAGCTAAGCGCGGCGACGCTGCAATATAGCGACAATACGGCGATGAATCTGATCATCGGCTACCTTGGCGGGCCGGAAAAAGTCACCGCCTTCGCCCGCAGTATCGGCGATGCCACC	1	(Bla)OXY2-3:AY077488:162-1031:870__4
1396	ATGATTAAAACTTCGTGGCGTAAAAGCGCCCTGATTGCCGCCGCCCTGCCTTTATTGCTCTGTAGCAGTTCATTATGGGCCAATGCTATTCAGCAGAAGCTGGCCGATTTGGAAAAAAGT	1	(Bla)OXY3-1:AF491278:184-1050:867_1
1397	ACCGGCGGGCGACTGGGCGTCGCGCTGATTGACACCACAGATAACTCTCAAATTCTATATCGCGGTGACGAGCGTTTTGCTATGTGCAGTACCGGTAAAGTGATGGCTGCCGCCGCGGTG	1	(Bla)OXY3-1:AF491278:184-1050:867_2
1398	GAACAACAGCGCGCACAGTTAGTGACATGGTTGAAAGGCAACACCACCGGCGGGCAGAGTATTCGTGCGGGGCTGCCTGCAAGCTGGGTCGTGGGAGATAAAACCGGAGCTGGTGATTAC	1	(Bla)OXY3-1:AF491278:184-1050:867_6
1399	ATGAAAAACACAATACATATCAACTTCGCTATTTTTTTAATAATTGCAAATATTATCTACAGCAGCGCCAGTGCATCAACAGATATCTCTACTGTTGCATCTCCATTATTTGAAGGAACT	1	(Bla)OXA-1:JQ682867:1-831:831_1
1400	GAAGGTTGTTTTTTACTTTACGATGCATCCACAAACGCTGAAATTGCTCAATTCAATAAAGCAAAGTGTGCAACGCAAATGGCACCAGATTCAACTTTCAAGATCGCATTATCACTTATG	1	(Bla)OXA-1:JQ682867:1-831:831_2
1401	GCATTTGATGCGGAAATAATAGATCAGAAAACCATATTCAAATGGGATAAAACCCCCAAAGGAATGGAGATCTGGAACAGCAATCATACACCAAAGACGTGGATGCAATTTTCTGTTGTT	1	(Bla)OXA-1:JQ682867:1-831:831_3
1402	TGGGTTTCGCAAGAAATAACCCAAAAAATTGGATTAAATAAAATCAAGAATTATCTCAAAGATTTTGATTATGGAAATCAAGACTTCTCTGGAGATAAAGAAAGAAACAACGGATTAACA	1	(Bla)OXA-1:JQ682867:1-831:831_4
1403	GAAGCATGGCTCGAAAGTAGCTTAAAAATTTCACCAGAAGAACAAATTCAATTCCTGCGTAAAATTATTAATCACAATCTCCCAGTTAAAAACTCAGCCATAGAAAACACCATAGAGAAC	1	(Bla)OXA-1:JQ682867:1-831:831_5
1404	ATGTATCTACAAGATCTGGATAATAGTACAAAACTGTATGGGAAAACTGGTGCAGGATTCACAGCAAATAGAACCTTACAAAACGGATGGTTTGAAGGGTTTATTATAAGCAAATCAGGA	1	(Bla)OXA-1:JQ682867:1-831:831_6
1405	AAATCAGGACATAAATATGTTTTTGTGTCCGCACTTACAGGAAACTTGGGGTCGAATTTAACATCAAGCATAAAAGCCAAGAAAAATGCGATCACCATTCTAAACACACTAAATTTATAA	1	(Bla)OXA-1:JQ682867:1-831:831_7
1406	ATGGCAATCCGAATCTTCGCGATACTTTTCTCCATTTTTTCTCTTGCCACTTTCGCGCATGCGCAAGAAGGCACGCTAGAACGTTCTGACTGGAGGAAGTTTTTCAGCGAATTTCAAGCC	1	(Bla)OXA-2:HM131431:1-828:828_1
1407	AAAGGCACGATAGTTGTGGCAGACGAACGCCAAGCGGATCGTGCCATGTTGGTTTTTGATCCTGTGCGATCGAAGAAACGCTACTCGCCTGCATCGACATTCAAGATACCTCATACACTT	1	(Bla)OXA-2:HM131431:1-828:828_2
1408	TTTGCACTTGATGCAGGCGCTGTTCGTGATGAGTTCCAGATTTTTCGATGGGACGGCGTTAACAGGGGCTTTGCAGGCCACAATCAAGACCAAGATTTGCGATCAGCAATGCGGAATTCT	1	(Bla)OXA-2:HM131431:1-828:828_3
1409	ACTGTTTGGGTGTATGAGCTATTTGCAAAGGAAATTGGTGATGACAAAGCTCGGCGCTATTTGAAGAAAATCGACTATGGCAACGCCGATCCTTCGACAAGTAATGGCGATTACTGGATA	1	(Bla)OXA-2:HM131431:1-828:828_4
1410	GAAGGCAGCCTTGCAATCTCGGCGCAGGAGCAAATTGCATTTCTCAGGAAGCTCTATCGTAACGAGCTGCCCTTTCGGGTAGAACATCAGCGCTTGGTCAAGGATCTCATGATTGTGGAA	1	(Bla)OXA-2:HM131431:1-828:828_5
1411	GCCGGTCGCAACTGGATACTGCGTGCAAAGACGGGCTGGGAAGGCCGTATGGGTTGGTGGGTAGGATGGGTTGAGTGGCCGACTGGCTCCGTATTCTTCGCACTGAATATTGATACGCCA	1	(Bla)OXA-2:HM131431:1-828:828_6
1412	ATTGATACGCCAAACAGAATGGATGATCTTTTCAAGAGGGAGGCAATCGTGCGGGCAATCCTTCGCTCTATTGAAGCGTTACCGCCCAACCCGGCAGTCAACTCGGACGCTGCGCGATAA	1	(Bla)OXA-2:HM131431:1-828:828_7
1413	ATGAAAACCATAGCCGCATATTTAGTTCTAGTTTTTTATGCAAGCACCGCGCTCTCAGAGTCTATTTCTGAAAATTTGGCGTGGAATAAAGAATTTTCTAGTGAATCCGTACATGGCGTT	1	(Bla)OXA-5:X58272:80-883:804_1
1414	TTTGTACTTTGTAAAAGTAGTAGCAATTCCTGTACTACAAATAATGCGGCACGTGCATCTACAGCCTATATTCCAGCATCAACATTCAAAATTCCTAATGCTCTAATAGGTCTTGAAACC	1	(Bla)OXA-5:X58272:80-883:804_2
1415	GGCGCCATAAAAGATGAACGGCAGGTTTTCAAATGGGACGGCAAGCCCAGAGCCATGAAGCAATGGGAAAAAGACTTAAAGCTAAGGGGCGCTATACAGGTTTCTGCTGTTCCGGTATTT	1	(Bla)OXA-5:X58272:80-883:804_3
1416	CAACAAATTGCCAGAGAAGTTGGCGAAATAAGAATGCAAAAATACCTTAACCTGTTTTCATACGGCAACGCCAATATAGGGGGAGGCATTGACAAATTCTGGCTAGAAGGTCAGCTTAGA	1	(Bla)OXA-5:X58272:80-883:804_4
1417	ATCTCAGCATTCAATCAAGTTAAATTTTTAGAGTCGCTCTACCTGAATAATTTGCCAGCATCAAAAGCAAACCAACTAATAGTAAAAGAGGCAATAGTTACAGAAGCAACTCCAGAATAT	1	(Bla)OXA-5:X58272:80-883:804_5
1418	ATAGTTCATTCAAAAACTGGGTATTCCGGTGTTGGCACAGAATCAAGTCCTGGTGTCGCTTGGTGGGTTGGTTGGGTAGAGAAAGGAACTGAGGTTTACTTTTTTGCTTTTAACATGGAC	1	(Bla)OXA-5:X58272:80-883:804_6
1419	GGAACTGAGGTTTACTTTTTTGCTTTTAACATGGACATAGACAATGAGAGTAAATTGCCGTCAAGAAAATCCATTTCAACGAAAATCATGGCAAGTGAAGGCATCATCATTGGTGGCTAA	1	(Bla)OXA-5:X58272:80-883:804_7
1420	ATGAAAACATTTGCCGCATATGTAATTACTGCGTGTCTTTCAAGTACGGCATTAGCTAGTTCAATTACAGAAAATACGTTTTGGAACAAAGAGTTCTCTGCCGAAGCCGTCAATGGTGTT	1	(Bla)OXA-7:X75562:135-935:801_1
1421	TTCGTGCTTTGTAAAAGTAGCAGTAAATTAGCCTGCGCTACCAATAACTTAGCTCGTGCATCAAAGGAATATCTTCCAGCATCAACATTTAAGATCCCCAACGCAATTATCGGCCTAGAA	1	(Bla)OXA-7:X75562:135-935:801_2
1422	ACTGGTGTCATAAAGAATGAGCATCAGATTTTCAAATGGGACGGAAAGCCAAGAGCCATGAAACAATGGGAAAGAGACTTGAGCTTAAGAGGGGCAATACAAGTTTCAGCGGTTCCCGTA	1	(Bla)OXA-7:X75562:135-935:801_3
1423	AGAATTTCCGCAGTTAATCAAGTGGAGTTTCTAGAGTCTCTATTTTTAAATAAATTGTCAGCATCAAAAGAAAATCAGCTAATAGTAAAAGAGGCTTTGGTAACGGAGGCGCCTGAATAT	1	(Bla)OXA-7:X75562:135-935:801_5
1424	ATGAAGGATACCTTGATGAAAAAAATTTTGCTGCTGCATATGTTGGTGTTCGTTTCCGCCACTCTCCCAATCAGTTCCGTGGCTTCTGATGAGGTTGAAACGCTTAAATGCACCATCATC	1	(Bla)OXA-9:NC_015515:451-1290:840_1
1425	GCAGACGCCATTACCGGAAATACCTTATATGAGACCGGAGAATGTGCCCGTCGTGTGTCTCCGTGCTCGTCTTTTAAACTTCCATTGGCAATCATGGGGTTTGATAGTGGAATCTTGCAG	1	(Bla)OXA-9:NC_015515:451-1290:840_2
1426	TCGCCAAAATCACCTACGTGGGAATTGAAGCCGGAATACAACCCGTCTCCGAGAGATCGCACATACAAACAAGTCTATCCGGCGCTATGGCAAAGCGACTCTGTTGTCTGGTTCTCGCAG	1	(Bla)OXA-9:NC_015515:451-1290:840_3
1427	CAATTAACAAGCCGTCTGGGAGTTGATCGGTTCACGGAATACGTAAAGAAATTTGAGTACGGTAATCAAGATGTTTCCGGTGACTCGGGGAAGCATAACGGCTTGACCCAGTCATGGCTG	1	(Bla)OXA-9:NC_015515:451-1290:840_4
1428	ATGTCGTCGCTCACCATATCTCCCAAGGAGCAAATTCAGTTTCTTCTACGCTTTGTCGCGCATAAGCTGCCTGTATCCGAAGCGGCTTATGACATGGCGTATGCCACAATCCCGCAGTAC	1	(Bla)OXA-9:NC_015515:451-1290:840_5
1429	CAGGCAGCCGAAGGATGGGCTGTACATGGAAAAAGCGGCAGCGGCTGGCTTCGGGACAATAACGGCAAGATAAATGAAAGTCGTCCGCAGGGCTGGTTCGTGGGCTGGGCTGAAAAAAAC	1	(Bla)OXA-9:NC_015515:451-1290:840_6
1430	GGACGGCAAGTTGTTTTCGCCCGATTGGAAATAGGAAAGGAAAAGTCCGATATTCCCGGCGGGTCTAAAGCACGAGAGGATATTCTCGTGGAATTACCCGTGTTGATGGGTAACAAATGA	1	(Bla)OXA-9:NC_015515:451-1290:840_7
1431	ATGTCTCGCCTGCTTCTTTCCGGCCTGCTGGCTACCGGTCTGCTCTGTGCAGTACCGGCCTCCGCCGCCAGCGGCTGTTTTCTCTATGCCGATGGCAACGGTCAGACCCTCTCCAGCGAA	1	(Bla)OXA-12:U10251:181-975:795_1
1432	GGGGACTGCTCCAGCCAGCTGCCGCCCGCATCCACCTTCAAGATCCCGCTGGCGCTGATGGGTTATGACAGTGGCTTTCTGGTGAATGAAGAGCATCCGGCGCTGCCCTACAAGCCGAGC	1	(Bla)OXA-12:U10251:181-975:795_2
1433	TATGACGGCTGGCTGCCCGCCTGGCGCGAAACCACTACCCCGCGCCGCTGGGAAACCTATTCGGTGGTCTGGTTCTCCCAGCAGATCACCGAGTGGCTGGGGATGGAGCGCTTCCAGCAA	1	(Bla)OXA-12:U10251:181-975:795_3
1434	TACGTCGACCGCTTCGACTACGGCAACCGGGATCTCTCCGGCAATCCGGGCAAGCATGACGGTCTGACCCAAGCCTGGCTCAGCTCGAGCCTCGCCATCAGTCCGGAGGAGCAGGCTCGC	2	(Bla)OXA-12:U10251:181-975:795_4
1435	TTCCTCGGCAAGATGGTGAGCGGCAAGCTGCCGGTCTCGGCGCAGACCCTGCAGTACACCGCCAATATCCTCAAGGTGAGCGAGGTCGAGGGCTGGCAGATCCACGGCAAGACCGGCATG	1	(Bla)OXA-12:U10251:181-975:795_5
1436	GGCTACCCGAAGAAACTGGATGGCAGCCTCAACCGCGATCAGCAGATCGGCTGGTTCGTCGGCTGGGCCAGCAAACCGGGCAAGCAGCTCATTTTCGTTCATACCGTGGTGCAGAAACCG	1	(Bla)OXA-12:U10251:181-975:795_6
1437	CCGGGCAAGCAGCTCATTTTCGTTCATACCGTGGTGCAGAAACCGGGCAAGCAATTCGCCTCTATCAAGGCGAAAGAAGAGGTGCTGGCCGCCCTGCCCGCGCAACTCAAGAAACTCTGA	1	(Bla)OXA-12:U10251:181-975:795_7
1438	TATCGCGTGTCTTTCGAGTACGGCATTAGCTGGTTCAATTACAGAAAATACGTCTTGGAACAAAGAGTTCTCTGCCGAAGCCGTCAATGGTGTCTTCGTGCTTTGTAAAAGTAGCAGTAA	1	(Bla)OXA-14:L38523:1-775:775_1
1439	ATCCTGCGCTACCAATGACTTAGCTCGTGCATCAAAGGAATATCTTCCAGCATCAACATTTAAGATCCCCAACGCAATTATCGGCCTAGAAACTGGTGTCATAAAGAATGAGCATCAGGT	1	(Bla)OXA-14:L38523:1-775:775_2
1440	TTTCAAATGGGACGGAAAGCCAAGAGCCATGAAGCAATGGGAAAGAGACTTGACCTTAAGAGGGGCAATACAAGTTTCAGCTGTTCCCGTATTTCAACAAATCGCCAGAGAAGTTGGCGA	1	(Bla)OXA-14:L38523:1-775:775_3
1441	AGTAAGAATGCAGAAATACCTTAAAAAATTTTCCTATGGCAACCAGAATATCAGTGGTGGCATTGACAAATTCTGGTTGGAAGACCAGCTTAGAATTTCCGCAGTTAATCAAGTGGAGTT	1	(Bla)OXA-14:L38523:1-775:775_4
1442	TCTAGAGTCTCTATATTTAAATAAATTGTCAGCATCTAAAGAAAACCAGCTAATAGTAAAAGAGGCTTTGGTAACGGAGGCGGCACCTGAATATCTAGTGCATTCAAAAACTGGTTTTTC	1	(Bla)OXA-14:L38523:1-775:775_5
1443	TGGTGTGGGAACTGAGTCAAATCCTGGTGTCGCATGGTGGGTTGGGTGGGTTGAGAAGGAGACAGAGGTTTACTTTTTCGCCTTTAACATGGATATAGACAACGAAAGTAAGTTGCCGCT	1	(Bla)OXA-14:L38523:1-775:775_6
1444	ATGCAACGGAGCCTGTCCATGAGCGGAAAAAGACATTTCATCTTTGCAGTATCATTTGTTATTTCAACGGTTTGCCTTACGTTCTCCCCGGCAAATGCCGCACAAAAACTGTCCTGCACG	1	(Bla)OXA-18:EU503121:2921-3748:828_1
1445	CTTGTTATCGACGAGGCGAGCGGCGACCTGCTGCACCGGGAAGGCAGTTGCGACAAGGCTTTTGCGCCGATGTCGACGTTCAAACTGCCTTTGGCCATCATGGGCTACGATGCCGATATC	1	(Bla)OXA-18:EU503121:2921-3748:828_2
1446	CTGCTCGACGCCACCACGCCGCGCTGGGATTACAAGCCGGAATTCAACGGCTACAAATCGCAGCAGAAGCCGACCGATCCGACCATCTGGCTGAAGGATTCCATCGTCTGGTATTCGCAG	1	(Bla)OXA-18:EU503121:2921-3748:828_3
1447	GAGCTGACGCGCCGCCTCGGCGAAAGCCGCTTTTCCGATTACGTGCAGCGCTTCGATTACGGCAACAAGGATGTTTCCGGCGATCCCGGCAAGCATAACGGCCTGACCCATGCCTGGCTC	1	(Bla)OXA-18:EU503121:2921-3748:828_4
1448	GCCTCGTCGCTGAAGATCTCGCCGGAGGAGCAGGTGCGTTTCCTGCGTCGTTTCCTGCGCGGCGAATTGCCGGTCTCCGAGGACGCGTTGGAGATGACGAAAGCCGTCGTGCCGCATTTC	1	(Bla)OXA-18:EU503121:2921-3748:828_5
1449	GAGGCCGGCGATTGGGACGTGCAGGGCAAGACCGGCACCGGTTCGCTTTCCGATGCCAAGGGCGGCAAGGCGCCGATCGGCTGGTTCATCGGCTGGGCGACACGCGACGACCGCCGCGTC	2	(Bla)OXA-18:EU503121:2921-3748:828_6
1450	GACCGCCGCGTCGTCTTCGCCCGCCTAACGGTCGGGGCGAGGAAGGGCGAGCAGCCGGCCGGGCCCGCCGCTCGCGACGAGTTCCTCAACACCCTGCCGGCCCTGTCGGAAAACTTCTGA	2	(Bla)OXA-18:EU503121:2921-3748:828_7
1451	TTGATAATCCGATTTCTAGCACTGCTTTTCTCAGCTGTTGTACTTGTCTCTCTTGGTCATGCACAAGAAAAAACGCATGAGAGCTCTAATTGGGGGAAATACTTTAGTGATTTCAACGCT	1	(Bla)OXA-20:AF024602:1238-2038:801_1
1452	AAAGGTACAATAGTTGTAGTAGATGAACGCACAAACGGTAATTCCACATCGGTTTATAATGAATCCCGGGCTCAGCAGCGCTATTCGCCTGCGTCCACATTCAAGATTCCGCATACCCTT	1	(Bla)OXA-20:AF024602:1238-2038:801_2
1453	ACCGTTTGGGTCTATCAACTATTCGCAAAAGAAATAGGCGAAAACAAAGCACGAAGCTACCTAGAAAAATTAAACTACGGCAATGCAGACCCCTCGACCAAGAGCGGTGACTACTGGATA	1	(Bla)OXA-20:AF024602:1238-2038:801_4
1454	GATGGAAATCTTGCAATTTCAGCAAATGAACAAATTTCCATCCTAAAGAAGCTTTATCGAAATGAGCTTCCTTTTAGGGTAGAGCACCAACGCTTGGTTAAAGACTTGATGATTGTCGAA	1	(Bla)OXA-20:AF024602:1238-2038:801_5
1455	GCCAAACGCGATTGGATACTACGTGCCAAAACAGGCTGGGATGGTCAAATGGGTTGGTGGGTCGGTTGGGTAGAGTGGCCTACAGGCCCAGTATTTTTTGCGTTAAATATCGACACGCCA	1	(Bla)OXA-20:AF024602:1238-2038:801_6
1456	ACAGGCCCAGTATTTTTTGCGTTAAATATCGACACGCCAAACAGGATGGAAGACCTTCATAAACGAGAGGCAATTGCGCGTGCTATTCTTCAATCCGTCAATGCTTTGCCACCCAACTAG	1	(Bla)OXA-20:AF024602:1238-2038:801_7
1457	ATGAAACGCCGCCACGCCGCCATCGGCGCCCTGCTTGCCGCGCTTGCCACCTTTGCCCACGCCGAGCACCCGATCTGCACGATCGTGGCCGATGCCGCCACGGGCAAGGCCGTCTTGCAT	2	(Bla)OXA-22:AF064820:952-1776:825_1
1458	GAAGGCAAGTGCGACGAGCGCGTGACGCCCGCTTCCACCTTCAAGCTGGCGCTGGCCGTCATGGGCTTCGACCACGGCTTCCTCAAAGATGAGCACACCCCGGTTGAGCACTTCAGGCAC	1	(Bla)OXA-22:AF064820:952-1776:825_2
1459	GGTGACCCCGACTGGGGCGGCGAAGCCTGGCACCAGCCGATCGACCCGGCGCTGTGGCTCAAGTATTCGGTGGTCTGGTATTCGCAGCGCATTACGCATGCGATGGGCGCGCAGACCTTC	2	(Bla)OXA-22:AF064820:952-1776:825_3
1460	CAGGCCTACGTGCGCAAGCTTGGCTACGGCAACATGGATGTGAGCGGCGATCCGGGCAAGAACAACGGCATGGACCGCTCGTGGATCACCTCGTCGCTGAAGATTTCGCCGGAAGAGCAA	1	(Bla)OXA-22:AF064820:952-1776:825_4
1461	GTCGGCTTGATGCGCCGGATCGTCAACCGGCAGTTGCCGGTGTCGGCGCACACCTACGAGATGCTCGACCGTACCGTGCAGACCTGGCAGGTGCCCGGCGGCTGGGCGGTGCAGGGCAAG	2	(Bla)OXA-22:AF064820:952-1776:825_5
1462	ACGGGCACTGCCGGTCCGGCGCCGGGCAACACGTCGCCCGATGGCACGTGGGATCAGGCACACGCTTACGGCTGGTTTGTCGGCTGGGCCAGGAAGGGCGACAAGACCTACGTATTCGCC	2	(Bla)OXA-22:AF064820:952-1776:825_6
1463	ACCTACGTATTCGCCAACCTGATCCAGGACGACAAGGTTGAGCCGACGTCGGGCGGTATCCGCTCGCGCGATGCGCTGTTTGCTCGCCTGTCGGAAGTGCTGGCCTTTGCTGGGCACTGA	1	(Bla)OXA-22:AF064820:952-1776:825_7
1464	ATGAATAAATATTTTACTTGCTATGTGGTTGCTTCTCTTTTTCTTTCTGGTTGTACGGTTCAGCATAATTTAATAAATGAAACCCCGAGTCAGATTGTTCAAGGACATAATCAGGTGATT	1	(Bla)OXA-23:EF120622:1499-2320:822_1
1465	CATCAATACTTTGATGAAAAAAACACCTCAGGTGTGCTGGTTATTCAAACAGATAAAAAAATTAATCTATATGGTAATGCTCTAAGCCGCGCAAATACAGAATATGTGCCAGCCTCTACA	1	(Bla)OXA-23:EF120622:1499-2320:822_2
1466	TTTAAAATGTTGAATGCCCTGATCGGATTGGAGAACCAGAAAACGGATATTAATGAAATATTTAAATGGAAGGGCGAGAAAAGGTCATTTACCGCTTGGGAAAAAGACATGACACTAGGA	1	(Bla)OXA-23:EF120622:1499-2320:822_3
1467	GAAGCCATGAAGCTTTCTGCAGTCCCAGTCTATCAGGAACTTGCGCGACGTATCGGTCTTGATCTCATGCAAAAAGAAGTAAAACGTATTGGTTTCGGTAATGCTGAAATTGGACAGCAG	1	(Bla)OXA-23:EF120622:1499-2320:822_4
1468	GTTGATAATTTCTGGTTGGTAGGACCATTAAAGGTTACGCCTATTCAAGAGGTAGAGTTTGTTTCCCAATTAGCACATACACAGCTTCCATTTAGTGAAAAAGTGCAGGCTAATGTAAAA	1	(Bla)OXA-23:EF120622:1499-2320:822_5
1469	AATATGCTTCTTTTAGAAGAGAGTAATGGCTACAAAATTTTTGGAAAGACTGGTTGGGCAATGGATATAAAACCACAAGTGGGCTGGTTGACCGGCTGGGTTGAGCAGCCAGATGGAAAA	1	(Bla)OXA-23:EF120622:1499-2320:822_6
1470	GAGCAGCCAGATGGAAAAATTGTCGCTTTTGCATTAAATATGGAAATGCGGTCAGAAATGCCGGCATCTATACGTAATGAATTATTGATGAAATCATTAAAACAGCTGAATATTATTTAA	1	(Bla)OXA-23:EF120622:1499-2320:822_7
1471	ATGAAAAAATTTATACTTCCTATATTCAGCATTTCTATTCTAGTTTCTCTCAGTGCATGTTCATCTATTAAAACTAAATCTGAAGATAATTTTCATATTTCTTCTCAGCAACATGAAAAA	1	(Bla)OXA-24:AJ239129:1-828:828_1
1472	GCTATTAAAAGCTATTTTGATGAAGCTCAAACACAGGGTGTAATTATTATTAAAGAGGGTAAAAATCTTAGCACCTATGGTAATGCTCTTGCACGAGCAAATAAAGAATATGTCCCTGCA	1	(Bla)OXA-24:AJ239129:1-828:828_2
1473	TCAACATTTAAGATGCTAAATGCTTTAATCGGGCTAGAAAATCATAAAGCAACAACAAATGAGATTTTCAAATGGGATGGTAAAAAAAGAACTTATCCTATGTGGGAGAAAGATATGACT	1	(Bla)OXA-24:AJ239129:1-828:828_3
1474	TTAGGTGAGGCAATGGCATTGTCAGCAGTTCCAGTATATCAAGAGCTTGCAAGACGGACTGGCCTAGAGCTAATGCAGAAAGAAGTAAAGCGGGTTAATTTTGGAAATACAAATATTGGA	1	(Bla)OXA-24:AJ239129:1-828:828_4
1475	ACACAGGTCGATAATTTTTGGTTAGTTGGCCCCCTTAAAATTACACCAGTACAAGAAGTTAATTTTGCCGATGACCTTGCACATAACCGATTACCTTTTAAATTAGAAACTCAAGAAGAA	1	(Bla)OXA-24:AJ239129:1-828:828_5
1476	GTTAAAAAAATGCTTCTAATTAAAGAAGTAAATGGTAGTAAGATTTATGCAAAAAGTGGATGGGGAATGGGTGTTACTCCACAGGTAGGTTGGTTGACTGGTTGGGTGGAGCAAGCTAAT	1	(Bla)OXA-24:AJ239129:1-828:828_6
1477	GAGCAAGCTAATGGAAAAAAAATCCCCTTTTCGCTCAACTTAGAAATGAAAGAAGGAATGTCTGGTTCTATTCGTAATGAAATTACTTATAAGTCGCTAGAAAATCTTGGAATCATTTAA	1	(Bla)OXA-24:AJ239129:1-828:828_7
1478	ATGAAGAAACTAAGCGTACTTCTATGGTTGACACTATTTTATTGCGGAACTATTTGGGCCCAAAGTACTTGCTTTTTGGTACAGGAAAATCAAACTGTGCTAAAGCACGAGGGTAAAGAT	1	(Bla)OXA-29:AJ400619:34-834:801_1
1479	TGCAATAAGCGTTTTGCGCCAGAATCAACCTTTAAAATTGCTTTGAGTCTTATGGGTTTTGATTCAGGAATATTAAAAGACACACTCAATCCGGAATGGCCGTACAAAAAAGAATATGAA	1	(Bla)OXA-29:AJ400619:34-834:801_2
1480	CTTTATCTTAATGTTTGGAAATATCCTCATAATCCACGTACCTGGATAAGAGATTCCTGTGTTTGGTATTCACAAGTTCTAACACAACAATTAGGTATGACTCGATTTAAGAATTATGTT	1	(Bla)OXA-29:AJ400619:34-834:801_3
1481	GATGCATTTCACTATGGCAATCAGGATATTTCCGGCGACAAAGGTCAGAATAATGGATTAACCCATTCCTGGCTATCAAGCTCGCTTGCCATCTCACCAAGTGAGCAAATTCAGTTTCTG	1	(Bla)OXA-29:AJ400619:34-834:801_4
1482	CAAAAAATAGTCAATAAAAAACTATCCGTGAATCCCAAAGCTTTCACTATGACTAAAGACATTCTATATATTCAAGAATTAGCGGGTGGTTGGAAACTGTATGGAAAAACAGGGAATGGT	1	(Bla)OXA-29:AJ400619:34-834:801_5
1483	CGACAGTTAACAAAAGACAAAAGCCAAAAACTATCACTACAACACGGATGGTTCATCGGCTGGATTGAGAAAGATGGTCGTGTGATTACCTTTACGAAACACATTGCAGATAGTAAAAAA	1	(Bla)OXA-29:AJ400619:34-834:801_6
1484	GTGATTACCTTTACGAAACACATTGCAGATAGTAAAAAACATGTAACCTTCGCCAGTTTCAGAGCGAAAAATGAGACCCTGAATCAATTATTTTACTTAATTAATGAATTGGAAAAATAA	1	(Bla)OXA-29:AJ400619:34-834:801_7
1485	GGTTGGTGGGTAGGATGGGTTGAGTGGCCGACTGGCTCCGTATTCTTCGCACTGAATATTGATACGCCAAACAGAATGGATGATCTTTTCAAGAGGGAGGCAATCGTGCGGGCAATCCTT	1	(Bla)OXA-34:AF350424:1-771:771_7
1486	ATTTTTTCTCTTGCCACTTTCGCGCATGCGCAAGAAGGCACGCTAGAACGTTCTGACTGGAGGAAGTTTTTCAGCGAATTTCAAGCCAAAGGCACGATAGTTGTGGCAGACGAACGCCAA	1	(Bla)OXA-36:AF300985:1-739:739_1
1487	GCGGATCGTGCCATGTTGGTTTTTGATCCTGTGCGATCGAAGAAACGCTACTCGCCTGCATCGACATTCAAGATACCTCATACACTTTTTGCACTTGATGCAGGCGCTGTTCGTGATGAG	1	(Bla)OXA-36:AF300985:1-739:739_2
1488	TTCCAGATTTTTCGATGGGACGGCGTTAACAGGGGCTTTGCAGGCCACAATCAAGACCAAGATTTGCGATCAGCAATGCGGAATTCTACTGTTTGGGTGTATGAGCTATTTGCAAAGGAA	1	(Bla)OXA-36:AF300985:1-739:739_3
1489	ATTGGTGATGACAAAGCTCGGCGCTATTTGAAGAAAATCGACTATGGCAACGCCTATCCTTCGACAAGTAATGGCGATTACTGGATAGAAGGCAGCCTTGCAATCTCGGCGCAGGAGCAA	1	(Bla)OXA-36:AF300985:1-739:739_4
1490	ATTGCATTTCTCAGGAAGCTCTATCGTAACGAGCTGCCCTTTCGGGTAGAACATCAGCGCTTGGTCAAGGATCTCATGATTGTGGAAGCCGGTCGCAACTGGATACTGCGTGCAAAGACG	1	(Bla)OXA-36:AF300985:1-739:739_5
1491	ATGAAATTCCGACACGCGCTGTCGAGCGCATTCGTTTTGCTGGGTTGCATCGCCGCGTCGGCGCATGCGAAGACGATCTGCACGGCGATCGCCGATGCGGGCACGGGCAAGCTGCTGGTG	1	(Bla)OXA-42:AJ488302:1-810:810_1
1492	CAGGACGGCGATTGCGGCCGCCGCGCATCGCCCGCGTCGACGTTCAAGATCGCGATCAGCCTGATGGGCTACGACGCAGGCTTCCTGCGCAACGAGCATGACCCGGTGCTGCCGTATCGC	2	(Bla)OXA-42:AJ488302:1-810:810_2
1493	GACAGTTACATCGCGTGGGGTGGCGAAGCATGGAAGCAGCCGACCGATCCGACGCGCTGGCTCAAGTATTCGGTCGTGTGGTATTCGCAGCAGGTGGCGCACCATCTCGGCGCGCAGCGC	1	(Bla)OXA-42:AJ488302:1-810:810_3
1494	TTCGCGCAGTATGCGAAGGCGTTCGGCTACGGCAATGCGGACGTGTCCGGCGATCCCGGCCAGAACAACGGCCTCGATCGCGCGTGGATCGGCTCGTCGCTGCAGATCTCGCCGCTCGAA	2	(Bla)OXA-42:AJ488302:1-810:810_4
1495	CAATTGGAATTCCTCGGCAAGATGCTCAATCGCAAGCTGCCCGTGTCGCCCACAGCCGTCGACATGACGGAGCGGATCGTCGAATCGACGACGCTTGCCGACGGAACGGTGGTGCACGGC	1	(Bla)OXA-42:AJ488302:1-810:810_5
1496	AAGACCGGCGTGTCCTATCCGCTGCTGGCCGACGGCACACGCGACTGGGCGCGTGGATCCGGCTGGTTCGTCGGCTGGATCGTGCGTGGCAATCAGACGCTGGTGTTCGCGCGCCTCACG	2	(Bla)OXA-42:AJ488302:1-810:810_6
1497	AATCAGACGCTGGTGTTCGCGCGCCTCACGCAGGACGAGCGCAAGCAGCCCGTTTCAGCCGGCATACGGACGCGCGAGGCCTTCCTGCGCGACTTGCCCCGGCTTCTCGCCGCGCGCTGA	2	(Bla)OXA-42:AJ488302:1-810:810_7
1498	ATGCGCGGTAAACACACTGTCATTCTGGGCGCGGCACTGTCGGCGCTTTTTGCCGGCGCGGCTGGCGCGCAGATGCTCGAATGCACGCTGGTCGCCGATGCCGCGAGCGGTCAGGAGCTT	2	(Bla)OXA-45:AM849110:2553-3347:795_1
1499	TACCGCAAGGGTGCCTGTGACAAGGCCTTCGCGCCAATGTCGACGTTCAAGGTGCCGTTGGCCGTCATGGGCTACGATGCTGGCATTCTTGTGGACGCGCATAATCCGCGCTGGGACTAC	1	(Bla)OXA-45:AM849110:2553-3347:795_2
1500	AAGCCGGAATTCAATGGCTACAAATTCCAGCAGAAAACCACCGACCCTACGATCTGGGAAAAGGACTCGATCGTCTGGTATTCGCAGCAATTGACCCGCAAGATGGGGCAAAAACGCTTT	1	(Bla)OXA-45:AM849110:2553-3347:795_3
1501	GCCGCATACGTGGCCGGGTTCGGCTATGGCAATGGCGATATCTCCGGTGAGCCCGGTAAGAGCAACGGCCTGACGCATTCATGGCTGGGCTCCTCGCTGAAGATTTCGCCGGAAGGACAG	1	(Bla)OXA-45:AM849110:2553-3347:795_4
1502	GTGCGGTTCGTACGCGATCTGCTGTCGGCGAAACTGCCGGCTTCGAAAGACGCCCAGCAAATGACGGTTTCCATCCTGCCGCATTTCGCGGCCGGTGATTGGGCTGTGCAGGGCAAGACC	1	(Bla)OXA-45:AM849110:2553-3347:795_5
1503	GGCACCGGCTCGTTCATCGACGCCAGGGGTGCGAAGGCGCCGCTCGGATGGTTCATCGGCTGGGCGACGCACGAGGAACGCCGCGTCGTCTTCGCCCGCATGACTGCGGGCGGGAAGAAG	2	(Bla)OXA-45:AM849110:2553-3347:795_6
1504	GAACGCCGCGTCGTCTTCGCCCGCATGACTGCGGGCGGGAAGAAGGGCGAGCAACCCGCCGGACCGGCTGCCCGCGACGCCTTCCTCAAGGCATTGCCGGATCTCGCGAAAAGGTTCTGA	2	(Bla)OXA-45:AM849110:2553-3347:795_7
1505	ATGGCAATCCGATTCTTCACCATACTGCTATCCACCTTCTTTCTTACCTCATTCGTGTATGCGCAAGAACATGTGGTAATCCGTTCGGACTGGAAAAAGTTCTTCAGCGACCTCCAGGCC	1	(Bla)OXA-46:AF317511:2371-3171:801_1
1506	GAAGGTGCAATCGTTATTGCAGACGAACGTCAAGCGAAGCATACTTTATCGGTTTTTGATCAAGAGCGAGCGGCAAAGCGTTACTCGCCAGCTTCAACCTTCAAGATACCCCACACACTT	1	(Bla)OXA-46:AF317511:2371-3171:801_2
1507	GATGGAAATCTTAAAATCTCAGCGCACGAACAGATTTTGTTTCTCAGAAAACTCTATCGAAATCAGTTACCATTTAAGGTGGAGCACCAGCGCTTGGTGAAAGATCTCATGATTACGGAA	1	(Bla)OXA-46:AF317511:2371-3171:801_5
1508	ACAGGCCCCGTATTCTTTGCGCTGAATATTGATACGCCAAACAGAACGGACGATCTTTTCAAAAGAGAGGCCATCGCACGGGCAATCCTTCGTTCTATTGACGCATTGCCACCCAACTAA	1	(Bla)OXA-46:AF317511:2371-3171:801_7
1509	ATGCGTGTATTAGCCTTATCGGCTGTGTTTTTGGTGGCATCGATTATCGGAATGCCTGCGGTAGCAAAGGAATGGCAAGAAAACAAAAGTTGGAATGCTCACTTTACTGAACATAAATCA	1	(Bla)OXA-48:AY236073:2188-2985:798_1
1510	CAGGGCGTAGTTGTGCTCTGGAATGAGAATAAGCAGCAAGGATTTACCAATAATCTTAAACGGGCGAACCAAGCATTTTTACCCGCATCTACCTTTAAAATTCCCAATAGCTTGATCGCC	1	(Bla)OXA-48:AY236073:2188-2985:798_2
1511	CTCGATTTGGGCGTGGTTAAGGATGAACACCAAGTCTTTAAGTGGGATGGACAGACGCGCGATATCGCCACTTGGAATCGCGATCATAATCTAATCACCGCGATGAAATATTCAGTTGTG	1	(Bla)OXA-48:AY236073:2188-2985:798_3
1512	CCTGTTTATCAAGAATTTGCCCGCCAAATTGGCGAGGCACGTATGAGCAAGATGCTACATGCTTTCGATTATGGTAATGAGGACATTTCGGGCAATGTAGACAGTTTCTGGCTCGACGGT	1	(Bla)OXA-48:AY236073:2188-2985:798_4
1513	GGTATTCGAATTTCGGCCACGGAGCAAATCAGCTTTTTAAGAAAGCTGTATCACAATAAGTTACACGTATCGGAGCGCAGCCAGCGTATTGTCAAACAAGCCATGCTGACCGAAGCCAAT	1	(Bla)OXA-48:AY236073:2188-2985:798_5
1514	GGTGACTATATTATTCGGGCTAAAACTGGATACTCGACTAGAATCGAACCTAAGATTGGCTGGTGGGTCGGTTGGGTTGAACTTGATGATAATGTGTGGTTTTTTGCGATGAATATGGAT	1	(Bla)OXA-48:AY236073:2188-2985:798_6
1515	GAACTTGATGATAATGTGTGGTTTTTTGCGATGAATATGGATATGCCCACATCGGATGGTTTAGGGCTGCGCCAAGCCATCACAAAAGAAGTGCTCAAACAGGAAAAAATTATTCCCTAG	1	(Bla)OXA-48:AY236073:2188-2985:798_7
1516	ATGCGCCCCCTCCTCTTCAGTGCCCTTCTCCTGCTTTCCGGGCATACCCAGGCCAGCGAATGGAATGACAGCCAGGCCGTGGACAAGCTATTCGGCGCGGCCGGGGTGAAAGGCACCTTC	1	(Bla)OXA-50:AM117128:1-789:789_1
1517	GTCCTCTACGATGTGCAGCGGCAGCGCTATGTCGGCCATGACCGGGAGCGCGCGGAAACCCGCTTCGTTCCCGCTTCCACCTACAAGGTGGCGAACAGCCTGATCGGCTTATCCACAGGG	1	(Bla)OXA-50:AM117128:1-789:789_2
1518	GCGGTTAGATCCGCCGACGAGGTTCTTCCCTATGGCGGCAAGCCCCAGCGCTTCAAGGCCTGGGAGCACGACATGAGCCTGCGCGAGGCGATCAAGGCATCGAACGTACCGGTCTACCAG	1	(Bla)OXA-50:AM117128:1-789:789_3
1519	GAACTGGCGCGGCGCATCGGCCTGGAGCGGATGCGCGCCAATGTCTCGCGCCTGGGTTACGGCAACGCGGAAATCGGCCAGGTTGTGGATAACTTCTGGTTGGTGGGACCGCTGAAGATC	1	(Bla)OXA-50:AM117128:1-789:789_4
1520	AGCGCGATGGAACAGACCCACTTTCTGCTCCGACTGGCGCAGGGAGAATTGCCATTCCCCGCCCCGGTGCAGTCCACCGTGCGCGCCATGACCCTGCTGGAAAGCGGCCCGGGCTGGGAG	2	(Bla)OXA-50:AM117128:1-789:789_5
1521	CTGCACGGCAAGACCGGCTGGTGCTTCGACTGCACGCCGGAACTCGGCTGGTGGGTGGGCTGGGTGAAGCGCAACGAGCGGCTCTACGGCTTCGCCCTGAACATCGACATGCCCGGCGGC	2	(Bla)OXA-50:AM117128:1-789:789_6
1522	CGCAACGAGCGGCTCTACGGCTTCGCCCTGAACATCGACATGCCCGGCGGCGAGGCCGACATCGGCAAGCGCGTCGAACTGGGCAAGGCCAGTCTCAAGGCTCTCGGGATACTGCCCTGA	2	(Bla)OXA-50:AM117128:1-789:789_7
1523	ATGAACATTAAAACACTCTTACTTATAACAAGCGCTATTTTTATTTCAGCCTGCTCACCTTATATAGTGACTGCTAATCCAAATCACAGCGCTTCAAAATCTGATGAAAAAGCAGAGAAA	1	(Bla)OXA-51:DQ385606:669-1493:825_1
1524	ATTAAAAATTTATTTAACGAAGTACACACTACGGGTGTTTTAGTTATCCAACAAGGCCAAACTCAACAAAGCTATGGTAATGATCTTGCTCGTGCTTCGACCGAGTATGTACCTGCTTCG	1	(Bla)OXA-51:DQ385606:669-1493:825_2
1525	ACCTTCAAAATGCTTAATGCTTTGATCGGCCTTGAGCACCATAAGGCAACCACCACAGAAGTATTTAAGTGGGACGGGCAAAAAAGGCTATTCCCAGAATGGGAAAAGGACATGACCCTA	1	(Bla)OXA-51:DQ385606:669-1493:825_3
1526	GGCGATGCTATGAAAGCTTCCGCTATTCCGGTTTATCAAGATTTAGCTCGTCGTATTGGACTTGAACTCATGTCTAAGGAAGTGAAGCGTGTTGGTTATGGCAATGCAGATATCGGTACC	1	(Bla)OXA-51:DQ385606:669-1493:825_4
1527	CAAGTCGATAATTTTTGGCTGGTGGGTCCTTTAAAAATTACTCCTCAGCAAGAGGCACAGTTTGCTTACAAGCTAGCTAATAAAACGCTTCCATTTAGCCCAAAAGTCCAAGATGAAGTG	1	(Bla)OXA-51:DQ385606:669-1493:825_5
1528	CAATCCATGTTATTCATAGAAGAAAAGAATGGAAATAAAATATACGCAAAAAGTGGTTGGGGATGGGATGTAGACCCACAAGTAGGCTGGTTAACTGGATGGGTTGTTCAGCCTCAAGGA	1	(Bla)OXA-51:DQ385606:669-1493:825_6
1529	GTTCAGCCTCAAGGAAATATTGTAGCGTTCTCCCTTAACTTAGAAATGAAAAAAGGAATACCTAGCTCTGTTCGAAAAGAGATTACTTATAAAAGTTTAGAACAATTAGGTATTTTATAG	1	(Bla)OXA-51:DQ385606:669-1493:825_7
1530	ATGAATAAAGGTTTGCACAGAAAGCGCCTGAGTAAGCGTTTGCTGCTGCCCATGTTGCTGTGTTTATTGGCTCAACAAACGCAGGCTGTGGCAGCTGAGCAGACCAAGGTCAGTGACGTC	1	(Bla)OXA-55:AY343493:77-946:870_1
1531	TGCTCTGAGGTCACGGCTGAGGGTTGGCAAGAGGTACGCCGCTGGGACAAGCTGTTCGAATCCGCAGGAGTTAAAGGCAGTTTGCTGCTTTGGGATCAAAAGCGTTCTTTGGGGCTCTCC	1	(Bla)OXA-55:AY343493:77-946:870_2
1532	AACAATCTAAGTCGCGCCGCCGAAGGCTTTATTCCGGCTTCCACCTTCAAGCTCCCCTCCAGCCTTATTGCGTTGGAAACCGGGGCGGTGCGCGATGAAACCAGTCGTTTTAGCTGGGAC	1	(Bla)OXA-55:AY343493:77-946:870_3
1533	GGAAAGGTTCGCGAAATTGCCGTCTGGAACAGGGACCAGAGTTTTCGCACCGCAATGAAGTACTCTGTGGTGCCTGTATATCAGCAGTTGGCCAGGGAGATAGGCCCCAAAGTGATGGCA	1	(Bla)OXA-55:AY343493:77-946:870_4
1534	GCTATGGTGCGGCAGCTGGAATATGGCAATCAGGATATCGGTGGCCAAGCGGACAGCTTCTGGCTCGACGGCCAACTGAGAATTACAGCATTTCAACAAGTGGATTTTCTAAGGCAACTG	1	(Bla)OXA-55:AY343493:77-946:870_5
1535	CATGACAACAAGTTGCCTGTGTCCGAGCGCAGCCAGCGAATTGTCAAACAGATGATGCTGACCGAAGCGAGTACTGACTATATTATTCGCGCCAAGACAGGCTATGGTGTGCGGCGTACG	1	(Bla)OXA-55:AY343493:77-946:870_6
1536	CCGGCCATAGGTTGGTGGGTCGGTTGGTTGGAGTTGGACGACAACACTGTCTATTTCGCCGTTAACCTGGATCTGGCCTCGGCCAGCCAGTTACCGTTGCGCCAACAACTGGTGAAACAG	1	(Bla)OXA-55:AY343493:77-946:870_7
1537	GAGTTGGACGACAACACTGTCTATTTCGCCGTTAACCTGGATCTGGCCTCGGCCAGCCAGTTACCGTTGCGCCAACAACTGGTGAAACAGGTGCTCAAGCAGGAACAGCTGCTGCCTTGA	1	(Bla)OXA-55:AY343493:77-946:870_8
1538	ATGAAATTATTAAAAATATTGAGTTTAGTTTGCTTAAGCATAAGTATTGGGGCTTGTGCTGAGCATAGTATGAGTCGAGCAAAAACAAGTACAATTCCACAAGTGAATAACTCAATCATC	1	(Bla)OXA-58:AY665723:3301-4143:843_1
1539	GATCAGAATGTTCAAGCGCTTTTTAATGAAATCTCAGCTGATGCTGTGTTTGTCACATATGATGGTCAAAATATTAAAAAATATGGCACGCATTTAGACCGAGCAAAAACAGCTTATATT	1	(Bla)OXA-58:AY665723:3301-4143:843_2
1540	CCTGCATCTACATTTAAAATTGCCAATGCACTAATTGGTTTAGAAAATCATAAAGCAACATCTACAGAAATATTTAAGTGGGATGGAAAGCCACGTTTTTTTAAAGCATGGGACAAAGAT	1	(Bla)OXA-58:AY665723:3301-4143:843_3
1541	TTTACTTTGGGCGAAGCCATGCAAGCATCTACAGTGCCTGTATATCAAGAATTGGCACGTCGTATTGGTCCAAGCTTAATGCAAAGTGAATTGCAACGTATTGGTTATGGCAATATGCAA	1	(Bla)OXA-58:AY665723:3301-4143:843_4
1542	ATAGGCACGGAAGTTGATCAATTTTGGTTGAAAGGGCCTTTGACAATTACACCTATACAAGAAGTAAAGTTTGTGTATGATTTAGCCCAAGGGCAATTGCCTTTTAAACCTGAAGTTCAG	1	(Bla)OXA-58:AY665723:3301-4143:843_5
1543	CAACAAGTGAAAGAGATGTTGTATGTAGAGCGCAGAGGGGAGAATCGTCTATATGCTAAAAGTGGCTGGGGAATGGCTGTAGACCCGCAAGTGGGTTGGTATGTGGGTTTTGTTGAAAAG	1	(Bla)OXA-58:AY665723:3301-4143:843_6
1544	GCAGATGGGCAAGTGGTGGCATTTGCTTTAAATATGCAAATGAAAGCTGGTGATGATATTGCTCTACGTAAACAATTGTCTTTAGATGTGCTAGATAAGTTGGGTGTTTTTCATTATTTA	1	(Bla)OXA-58:AY665723:3301-4143:843_7
1545	ATGTTTTCTCGCTGGTCGAAGACCTTCGCGTTTGGCCTCGCGGCCTGCGCCGTTGCCCTCAGCACCGCCACCGCTCATGCCGAGCTGGTGGTGCGCAATGACCTCAAGCGCGTGTTCGAC	1	(Bla)OXA-60:AY664505:1-816:816_1
1546	GACGCCGGCGTCTCCGGCACCTTCGTGCTGATGGACATCAGCGCCGACCGCACCTATGTCGTCGATCCGGCGCGCGCCGCGCGGCACATCCATCCCGCATCGACGTTCAAGATTCCGAAC	2	(Bla)OXA-60:AY664505:1-816:816_2
1547	AGCCTGATCGCCTTCGACACCGGGGCCGTGCGCGACGATCAGGAAGTGCTGCCCTACGGCGGCAAGCCGCAGCCTTACAAGCAGTGGGAGCACGACATGGCGTTGCCCGAGGCGATTCGC	2	(Bla)OXA-60:AY664505:1-816:816_3
1548	CTGTCGGCCGTGCCGATCTATCAGGAAGTCGCGCGCCGCGTTGGGTTTGAGCGCATGCAGGCCTACGTCGATGCGTTCGACTACGGCAATCGCCAACTCGGCAGCGTGATCGATCAATTC	1	(Bla)OXA-60:AY664505:1-816:816_4
1549	TGGCTGCGCGGCCCGCTGGAGATTTCCGCGTTCGAAGAAGCACGCTTCACCAGCCGCATGGCGCTCAAGCAGTTGCCGGTGAAGCCGCGCACGTGGGACATGGTCCACCGCATGCTGTTG	2	(Bla)OXA-60:AY664505:1-816:816_5
1550	ATCGAGCAGCAGGGCGATGCCGCGCTGTATGCCAAGACCGGCGTCGCCACCGAATACCAGCCGCAGATCGGCTGGTGGGTCGGCTGGGTCGAGCGTGCCGGGCGCATCTATGCCTTCGCA	2	(Bla)OXA-60:AY664505:1-816:816_6
1551	GCCGGGCGCATCTATGCCTTCGCACTGAACATCGACATGCCGCGCGAAGGCGATATGGCCAAACGCATTCCGCTGGGCAAGCAATTGATGCAGGCGCTGGCGGTGTGGCCGGCGCCATGA	1	(Bla)OXA-60:AY664505:1-816:816_7
1552	ATGAAAAAAATAACTTTATTTTTACTTTTCTTAAATTTAGTGTTTGGGCAAGATAAGATATTAAATAATTGGTTTAAAGAGTATAATACAAGCGGCACTTTTGTTTTTTATGATGGAAAA	1	(Bla)OXA-61:AY587956:123-896:774_1
1553	ACTTGGGCGAGTAACGACTTTTCAAGGGCTATGGAGACTTTCTCTCCCGCTTCCACTTTTAAAATTTTTAATGCTCTAATTGCACTTGATAGTGGTGTGATAAAAACTAAAAAAGAAATT	1	(Bla)OXA-61:AY587956:123-896:774_2
1554	TTTTATCACTATAGAGGTGAAAAAGTATTTTTATCTTCTTGGGCGCAAGATATGAATTTAAGTTCAGCTATAAAATATTCTAATGTTCTTGCTTTTAAAGAAGTGGCAAGAAGAATTGGT	1	(Bla)OXA-61:AY587956:123-896:774_3
1555	ATCAAAACTATGCAAGAATATTTAAACAAGCTTCATTATGGTAATGCTAAAATTTCCAAGATCGATACTTTTTGGCTTGACAACTCACTAAAAATAAGCGCTAAAGAACAAGCAATTTTG	1	(Bla)OXA-61:AY587956:123-896:774_4
1556	CTTTTTAGACTTTCACAAAATAGCTTACCTTTTTCTCAAGAAGCAATGAATAGTGTTAAGGAAATGATTTATTTAAAAAATATGGAAAATTTAGAGCTTTTTGGAAAAACAGGTTTTAAT	1	(Bla)OXA-61:AY587956:123-896:774_5
1557	GATGGGCAAAAAATTGCTTGGATTGTAGGTTTTGTGTATTTAAAAGATGAAAATAAATATAAGGCTTTCGCGCTAAATTTAGATATTGATAAATTTGAAGATTTATATAAAAGAGAAAAA	1	(Bla)OXA-61:AY587956:123-896:774_6
1558	AAATATAAGGCTTTCGCGCTAAATTTAGATATTGATAAATTTGAAGATTTATATAAAAGAGAAAAAATTTTAGAAAAATATTTAGATGAACTTGTAAAAAAAGTTAAAAATGATGGCTAG	1	(Bla)OXA-61:AY587956:123-896:774_7
1559	ATGAATACGATAATCTCTCGCCGGTGGCGTGCCGGCCTGTGGCGGCGGCTGGTCGGCGCGGTCGTCTTGCCCGCAACGCTCGCCGCCACCCCTGCGGCCTATGCGGCCGACGTGCCGAAA	2	(Bla)OXA-62:AY423074:1-858:858_1
1560	GCCGCGTTGGGGCGCATCACCGAGCGCGCCGACTGGGGCAAGCTGTTCGCCGCGGAGGGCGTGAAGGGCACGATCGTGGTGCTCGACGCACGCACGCAAACCTATCAGGCCTACGACGCC	2	(Bla)OXA-62:AY423074:1-858:858_2
1561	GCACGTGCCGAGAAGCGCATGTCGCCGGCGTCGACCTACAAGATATTCAACAGCCTGCTGGCGCTCGACTCCGGGGCGCTGGACAACGAACGCGCGATCATTCCCTGGGATGGCAAGCCG	1	(Bla)OXA-62:AY423074:1-858:858_3
1562	CGACGCATCAAGAACTGGAACGCGGCGATGGACCTGAGGACCGCGTTTCGCGTGTCATGCCTGCCCTGCTATCAGGTCGTCTCGCACAAGATCGGGCGCCGGTACGCGCAGGCGAAGCTG	1	(Bla)OXA-62:AY423074:1-858:858_4
1563	AACGAGGTCGGGTATGGCAACCGCACCATTGGCGGCGCGCCGGACGCCTATTGGGTCGACGACAGTCTGCAGATTTCGGCGCGTGAGCAGGTGGACTTCGTGCAGCGTCTCGCGCGTGGC	2	(Bla)OXA-62:AY423074:1-858:858_5
1564	ACGTTGCCGTTCTCTGCGCGCTCGCAGGACATCGTGCGCCAGATGTCGATCGTCGAAGCCACGCCGGACTATGTGCTTCACGGCAAGACGGGTTGGTTCGTCGACAAGAAGCCCGATATC	1	(Bla)OXA-62:AY423074:1-858:858_6
1565	GGCTGGTGGGTAGGGTGGATCGAGCGCGACGGCAACATCACCAGCGTCGCGATCAACATCGACATGCTGTCGGAGGCGGACGCCCCGAAACGGGCACGCATCGTGAAGGCGGTGCTGAAG	2	(Bla)OXA-62:AY423074:1-858:858_7
1566	ATGTCTAAAAAAAATTTTATATTAATATTTATTTTTGTTATTTTAATATCTTGTAAAAATACAGAAAAAATATCAAATGAAACTACATTAATAGATAATATATTTACTAATAGCAATGCT	1	(Bla)OXA-63:AY619003:704-1510:807_1
1567	GAAGGAACATTAGTTATATATAATTTAAATGATGATAAATATATAATTCATAATAAAGAAAGAGCTGAACAAAGATTTTATCCAGCATCAACATTTAAAATATATAATAGTTTAATAGGC	1	(Bla)OXA-63:AY619003:704-1510:807_2
1568	TTAAATGAAAAAGCAGTTAAAGATGTAGATGAAGTATTTTATAAATTAATGGCGAAAAGTTTTCTCGAATCTTGGGCTAAAGACTCTAATTTAAGATATGCAATTAAAAATTCGCAAGTA	1	(Bla)OXA-63:AY619003:704-1510:807_3
1569	CCGGCATATAAAGAATTAGCAAGAAGAATAGGTATTAAAAAGATGAAAGAGAATATAGAAAAACTAGATTTTGGTAATAAAAGTATAGGTGATAGTGTAGATACTTTTTGGCTTGAAGGA	1	(Bla)OXA-63:AY619003:704-1510:807_4
1570	CCTTTGGAAATAAGTGCGATGGAGCAAGTTAAATTATTAACTAAATTAGCTCAAAATGAATTACAGTATCCTATAGAAATACAAAAAGCTATTTCTGATATTACTATTACTAGAGCAAAC	1	(Bla)OXA-63:AY619003:704-1510:807_5
1571	TTACATATTACGCTTCATGGAAAAACTGGATTAGCTGATTCTAAAAACATGACAACTGAGCCTATTGGTTGGTTCGTAGGCTGGCTTGAAGAAAATGATAATATATACGTCTTTGCTTTA	1	(Bla)OXA-63:AY619003:704-1510:807_6
1572	GAAGAAAATGATAATATATACGTCTTTGCTTTAAATATTGATAATATCAATTCAGATGACCTTGCAAAAAGGATAAATATAGTAAAAGAAAGTTTAAAAGCATTAAATTTATTAAAATAA	1	(Bla)OXA-63:AY619003:704-1510:807_7
1573	ATGTTATTATTTATGTTCTCGATTATTTCTTTTGGTAATGAAAATCAATTTATGAAAGAGATTTTTGAAAGAAAAGGTTTAAACGGAACTTTTGTTGTTTATGATTTAAAAAATGATAAA	1	(Bla)OXA-85:AY227054:1-765:765_1
1574	ATTGATTATTATAATTTGGATAGAGCTAATGAGAGATTTTATCCTGCTTCATCATTTAAAATTTTTAATACTTTGATAGGATTAGAAAATGGGATAGTAAAAAATGTTGATGAAATGTTT	1	(Bla)OXA-85:AY227054:1-765:765_2
1575	TATTATTATGATGGTTCTAAAGTTTTTCTTGATTCATGGGCAAAAGATTCGAATTTAAGATATGCAATAAAGGTATCTCAAGTTCCAGCTTATAAAAAGCTTGCAAGAGAATTGGGAAAA	1	(Bla)OXA-85:AY227054:1-765:765_3
1576	GAAAGAATGCAAGAAGGATTAAATAAATTAAATTATGGAAATAAGGAAATAGGTAGTGAGATTGATAAGTTTTGGTTAGAAGGTCCATTAAAAATAAGTGCAATGGAACAAGTTAAATTA	1	(Bla)OXA-85:AY227054:1-765:765_4
1577	TTAAATCTATTATCACAATCAAAACTTCCTTTTAAATTAGAAAATCAAGAACAAGTAAAAGATATTACGATTTTAGAGAAAAAAGATGATTTTATTTTACATGGAAAAACTGGGTGGGCT	1	(Bla)OXA-85:AY227054:1-765:765_5
1578	ACTGATAATATAGTTGTTCCTATTGGTTGGTTTGTAGGTTGGATAGAAACTTCTGATAATATATATTCATTTGCTATTAATTTAGATATTTCTGATAGTAAATTTTTACCTAAACGTGAA	1	(Bla)OXA-85:AY227054:1-765:765_6
1579	GAAACTTCTGATAATATATATTCATTTGCTATTAATTTAGATATTTCTGATAGTAAATTTTTACCTAAACGTGAAGAAATTGTAAGAGAATATTTCAAAAATATAAATGTTATAAAATAA	1	(Bla)OXA-85:AY227054:1-765:765_7
1580	ATGAACATTAAAGCGCTGCTGCTGATTACCAGCGCGATTTTTATTAGCGCGTGCAGCCCGTATATTGTGACCGCGAACCCGAACCATAGCGCGAGCAAAAGCGATGAAAAAGCGGAAAAA	1	(Bla)OXA-104:EF581285:1-822:822_1
1581	ATTAAAAACCTGTTTAACGAAGCGCATACCACCGGCGTGCTGGTGATTCAGCAGGGCCAGACCCAGCAGAGCTATGGCAACGATCTGGCGCGCGCGAGCACCGAATATGTGCCGGCGAGC	1	(Bla)OXA-104:EF581285:1-822:822_2
1582	ACCTTTAAAATGCTGAACGCGCTGATTGGCCTGGAACATCATAAAGCGACCACCACCGAAGTGTTTAAATGGGATGGCAAAAAACGCCTGTTTCCGGAATGGGAAAAAAACATGACCCTG	1	(Bla)OXA-104:EF581285:1-822:822_3
1583	GGCGATGCGATGAAAGCGAGCGCGATTCCGGTGTATCAGGATCTGGCGCGCCGCATTGGCCTGGAACTGATGAGCAACGAAGTGAAACGCGTGGGCTATGGCAACGCGGATATTGGCACC	1	(Bla)OXA-104:EF581285:1-822:822_4
1584	CAGGTGGATAACTTTTGGCTGGTGGGCCCGCTGAAAATTACCCCGCAGCAGGAAGCGCAGTTTGCGTATAAACTGGCGAACAAAACCCTGCCGTTTAGCCAGAAAGTGCAGGATGAAGTG	1	(Bla)OXA-104:EF581285:1-822:822_5
1585	CAGAGCATGCTGTTTATTGAAGAAAAAAACGGCAACAAAATTTATGCGAAAAGCGGCTGGGGCTGGGATGTGGATCCGCAGGTGGGCTGGCTGACCGGCTGGGTGGTGCAGCCGCAGGGC	1	(Bla)OXA-104:EF581285:1-822:822_6
1586	GTGGTGCAGCCGCAGGGCAACATTGTGGCGTTTAGCCTGAACCTGGAAATGAAAAAAGGCATTCCGAGCAGCGTGCGCAAAGAAATTACCTATAAAAGCCTGGAACAGCTGGGCATTCTG	1	(Bla)OXA-104:EF581285:1-822:822_7
1587	ATGACCGTTCGACGCCTTTCGTGCGCCCTTGGCGCAGCCCTTTCCCTGTCCGCGCTGGGCGGCGGCCCCGTCCAGGCCGCCGTCCTGTGCACCGTGGTGGCCGACGCCGCCGACGGCCGC	2	(Bla)OXA-114:EU188842:1-828:828_1
1588	ATCCTGTTCCAGCAAGGCACGCAGCAGGCCTGCGCCGAGCGCTACACGCCGGCCTCGACCTTCAAGCTGGCCATCGCCCTGATGGGCGCCGACGCCGGCATCCTGCAAGGCCCGCACGAG	2	(Bla)OXA-114:EU188842:1-828:828_2
1589	CCGGTCTGGAACTACCAGCCCGCCTATCCCGACTGGGGCGGCGACGCCTGGCGCCAGCCCACCGATCCGGCGCGCTGGATCAAGTATTCGGTGGTCTGGTATTCACAGCTGACGGCCAAG	2	(Bla)OXA-114:EU188842:1-828:828_3
1590	GCGCTGGGACAGGACCGCTTCCAGCGCTACACCAGCGCGTTCGGCTACGGCAATGCGGACGTCTCGGGCGAGCCCGGCAAGCACAACGGCACCGACGGCGCGTGGATCATCTCGTCGCTG	2	(Bla)OXA-114:EU188842:1-828:828_4
1591	CGCATTTCGCCGCTGGAACAACTGGCTTTCCTGCGCAAGCTGGTGAATCGGCAATTGCCGGTCAAGGCCGCCGCCTATGAGCTTGCCGAAAACCTCTTCGAGGCGGGCCAGGCCGATGGC	1	(Bla)OXA-114:EU188842:1-828:828_5
1592	TGGCGCCTGTATGGCAAGACCGGCACCGGGTCGCCCGGCAGCAACGGCGTCTACACGGCGGCCAATGCCTACGGTTGGTTCGTCGGCTGGGCGCGCAAGGATGGCCGCCAGCTGGTGTAC	2	(Bla)OXA-114:EU188842:1-828:828_6
1593	CAGCTGGTGTACGCCCGCCTGCTGCAGGATGAGCGCGCCACCCGACCCAACGCCGGCCTGCGCGCCCGCGACGAGCTGGTGCGCGACTGGCCGGCCATGGCCGGCGCGTGGCGCCCGTGA	2	(Bla)OXA-114:EU188842:1-828:828_7
1594	ATGCATAAACACATGAGTAAGCTCTTCATCGCTTTTTTAGCCTTTCTGCTGTCGGTGCCAGCAGCCGCTGAAGACCAGACACTTGCCGAGCTCTTTGCCCAACAAGGCATTGACGGGACT	1	(Bla)OXA-198:HQ634775:3013-3801:779_1
1595	ATAGTGATTTCGTCGCTACACAACGGAAAGACATTTATCCACAACGATCCCCGCGCAAAACAGAGATTCTCGACAGCATCCACGTTCAAGATACTGAACACGCTGATCTCGCTCGAAGAA	1	(Bla)OXA-198:HQ634775:3013-3801:779_2
1596	AAAGCCATCTCTGGAAAAGACGATGTGCTGAAATGGGACGGGCATATTTACGATTTTCCAGATTGGAATCGTGACCAGACGCTAGAAAGTGCGTTCAAGGTTTCCTGTGTCTGGTGTTAT	1	(Bla)OXA-198:HQ634775:3013-3801:779_3
1597	CAGGCGCTTGCACGCCAGGTCGGCGCGGAGAAGTATCGAAATTATTTACGCAAGTCAGTTTACGGAGAATTACGCGAGCCTTTTGAGGAAACAACATTCTGGCTTGATGGTTCACTTCAA	1	(Bla)OXA-198:HQ634775:3013-3801:779_4
1598	ATCAGCGCAATTGAACAAGTGAATTTCCTCAAGAAAGTTCATCTGCGCACTCTCCCATTCAGTGCATCGTCCTACGAAACGCTACGACAAATCATGCTTATCGAGCAAACGCCGGCTTTT	1	(Bla)OXA-198:HQ634775:3013-3801:779_5
1599	ACGCTGCGGGCCAAGACAGGCTGGGCAACAAGAGTAAAGCCGCAAGTTGGCTGGTATGTGGGCCATGTCGAAACTCCAACGGATGTATGGTTCTTTGCCACGAATATTGAAGTCCGTGAC	1	(Bla)OXA-198:HQ634775:3013-3801:779_6
1600	GAAACTCCAACGGATGTATGGTTCTTTGCCACGAATATTGAAGTCCGTGACGAAAAAGACTTGCCCTTACGTCAGAAGCTAACGCGAAAAGCATTACAAGCAAAGGGGATCATCGAATAA	1	(Bla)OXA-198:HQ634775:3013-3801:779_7
1601	ATGAAAAAAACATTTATACTTCTGAATCTAATTTTATTAGTAAATCTTAATGGATATTGTCAAACTAAAAGTTTAAAATCAAATGAAATTGTAAAACCTGAATTTAGAAATATATTAGAT	1	(Bla)OXA-209:JF268688:5408-6232:825_1
1602	AGTTTAAAGGTAAAAGGAGCAATTTTAATTTATGATGTAAAAAACAAAACTTATTATTCAAATGATTTTTCTTGGACAAAAACTGGAATAATTCCTGCATCGACTTTCAAAATACCAAAT	1	(Bla)OXA-209:JF268688:5408-6232:825_2
1603	TCAATTATTGCGTTAGAAACAGGAATAATCAAAAATGACTCTACAATTTTTAAATGGAATGGTGAAAAACGCAAATTTAAAAATTGGGAAGAAGATTTGACTTTTAAAAAAGCATTTCAA	1	(Bla)OXA-209:JF268688:5408-6232:825_3
1604	GTTTCTTGTGTTCCTTGTTATCAAGAAATTGCCAGAAAAATTGGTGTGAAAAGGATGAAAAGATATTTGAAAAAATTAAATTACAGAGGAATGGTTTTCGATACTTTGACGATTGATCAA	1	(Bla)OXA-209:JF268688:5408-6232:825_4
1605	TTTTGGTTAGAAGGAGAATCTAAAATTACTCAAATGCAACAAATAGATTTTTTAGAACGATTATACTTTTCAAAATTTCCAATTTCTGATAGGACAATAAAGATTGTCAAAAATATTATG	1	(Bla)OXA-209:JF268688:5408-6232:825_5
1606	GAAATTGAGCGAACTGAAAATTACATTTTAAGCGGTAAGACTGGATTAAGTTCGATAGAAGAAAAATATAATGGTTGGTTTGTTGGTTATGTTGAAACAAAATCTAATGTTTATTTTTTT	1	(Bla)OXA-209:JF268688:5408-6232:825_6
1607	AATGTTTATTTTTTTGCAACAAATGTAATTCCGACAGACGGATTGAATGTTGATGATTTTATTTCATCGAGAATTAATGTAACAAAAAATGCGTTAAAGCAAATGAATATAATGAAATGA	1	(Bla)OXA-209:JF268688:5408-6232:825_7
1608	ATGAAAACTTTACAGTTGGCTCTCATCGCCCTCATTACAACCTTCGGTTCCGCATGTACCACAATACCCCCCTCCGTAGAAACAGCTAAAAATCACCAGCAACAAAGTGCTCAGCAGCAG	1	(Bla)OXA-211:JN861779:1-825:825_1
1609	ATCCAACAGGCCTTCGATCAACTCCAAACCACGGGGGTGATTGTCATTAAGGATAAGCATGGCTTACACAGCTACGGCAATGACTTGAGCCGTGCTCAGACACCCTATGTACCCGCCTCT	1	(Bla)OXA-211:JN861779:1-825:825_2
1610	ACCTTTAAAATGCTGAATGCCTTAATCGGACTAGAACATGGTAAAGCAACCAGCACCGAGGTATTTAAATGGGATGGTCAAAAGCGCAGCTTCCCTGCTTGGGAAAAAGACATGACTTTA	1	(Bla)OXA-211:JN861779:1-825:825_3
1611	GGGCAAGCCATGCAAGCATCTGCCGTTCCCGTTTATCAGGAGCTAGCACGGCGCATTGGCCTAGACCTGATGAAAAAAGAAGTGCAACGCATTGGATATGGCAATCAACAGATTGGCACC	1	(Bla)OXA-211:JN861779:1-825:825_4
1612	GTTGTCGATAATTTTTGGTTAGTCGGTCCACTGCAAATTACGCCTGTTCAAGAAGTCCTTTTTGTAGAGAAGCTGGCCAATACACAACTCGCTTTTAAGCCAGATGTGCAACATACCGTA	1	(Bla)OXA-211:JN861779:1-825:825_5
1613	CAAGACATGCTGCTGATTGAACAAAAACCGAATTATAAACTCTACGCCAAATCTGGTTGGGGCATGGACCTAGAACCGCAAGTGGGCTGGTGGACAGGCTGGGTCGAAACAGCAACAAGT	1	(Bla)OXA-211:JN861779:1-825:825_6
1614	GAAACAGCAACAAGTGAAAAAGTGTATTTTGCTTTGAATATGCATATGAAAACGGGAATTTCAGCCAGCGTACGTGAGCAACTGGTCAAACAAAGTCTGACAGCACTGGGGATAATTTAA	1	(Bla)OXA-211:JN861779:1-825:825_7
1615	ATGTACAAAAAAGCCCTTATCGTTGCAACAAGTATCCTATTTTTATCCGCCTGTTCTTCCAATATGGTAAAACAACATCAAATACACTCTATTTCTGCCAATAAAAATTCAGAAGAAATT	1	(Bla)OXA-213:JN861781::1-825:825_1
1616	AAATCACTGTTTGATCAAGCACAGACCACGGGAGTTTTGGTGATTAAGCGAGGGCAAACAGAAGAAATTTATGGCAATGATTTTAAAAGAGCATCAACCGACTATGTTCCCGCCTCTACC	1	(Bla)OXA-213:JN861781::1-825:825_2
1617	TTTAAAATGTTAAATGCTTTAATTGGACTTGAACATCATAAGGCAACTACAACTGAAGTATTTAAATGGAATGGGCAAAAACGTTTATTTCCTGATTGGGAAAAGGACATGACACTGGGC	1	(Bla)OXA-213:JN861781::1-825:825_3
1618	GATGCCATGAAAGCGTCTGCAATTCCAGTTTACCAAGAATTAGCCCGACGAATTGGTCTAGATCTTATGTCCAAAGAGGTGAAACGAGTTGGTTTTGGTAATGCTAACATTGGTTCAAAA	1	(Bla)OXA-213:JN861781::1-825:825_4
1619	GTAGATAATTTTTGGCTCGTTGGCCCTCTAAAAATTACACCTCAACAAGAAACCCAATTTGCTTATCAATTAGCCCATAAAACGCTTCCATTTAGTAAAGATGTACAAGAACAAGTTCAA	1	(Bla)OXA-213:JN861781::1-825:825_5
1620	ATGAAGCTATCAAAATTATACACCCTCACTGTGCTCATAGGATTTGGATTAAGCGGTGTCGCCTGCCAGCATATCCATACTCCAGTCTCGTTCAATCAAATTGAAAACGATCAAACAAAG	1	(Bla)OXA-215:JN861782:1-825:825_1
1621	CAGATCGCTTCCTTGTTTGAGAATGTTCAAACAACAGGTGTTCTAATTACCTTTGATGGACAGGCGTATAAAGCATACGGTAATGATCTGAATCGTGCCAAAACTGCGTATATCCCAGCA	1	(Bla)OXA-215:JN861782:1-825:825_2
1622	TCTACTTTCAAAATATTAAATGCTTTGATTGGCATTGAACATGATAAAACTTCACCAAATGAAGTATTTAAGTGGGATGGTCAGAAGCGTGCTTTTGAAAGTTGGGAAAAAGATCTGACT	1	(Bla)OXA-215:JN861782:1-825:825_3
1623	TTAGCTGAAGCCATGCAAGCTTCTGCTGTACCTGTTTATCAAGCGCTTGCCCAGAGAATCGGATTGGATTTGATGGCAAAGGAAGTCAAAAGAGTCGGCTTCGGTAATACACGCATCGGA	1	(Bla)OXA-215:JN861782:1-825:825_4
1624	ACACAAGTTGATAACTTCTGGCTCATTGGACCTTTAAAGATCACGCCAATCGAAGAAGCTCAATTTGCTTACAGGCTTGCAAAACAGGAGTTACCGTTTACCCCAAAAACACAACAGCAA	1	(Bla)OXA-215:JN861782:1-825:825_5
1625	GTGATTGATATGCTGTTGGTGGATGAAATACGGGGAACGAAAGTTTACGCCAAAAGTGGTTGGGGAATGGATATTACCCCGCAAGTAGGATGGTGGACTGGATGGATTGAAGATCCGAAC	1	(Bla)OXA-215:JN861782:1-825:825_6
1626	GAAGATCCGAACGGAAAAGTGATCGCTTTTTCTCTCAATATGGAAATGAATCAACCTGCGCATGCAGCTGCACGTAAAGAAATTGTTTATCAGGCACTTACGCAATTGAAATTATTGTAA	1	(Bla)OXA-215:JN861782:1-825:825_7
1627	ATGAAGTTTAAAATGAAAGGTTTATTTTGTGTCATCCTCAGTAGTTTGGCATTTTCAGGTTGTGTTTATGATTCAAAATTACAACGCCCAGTCATATCAGAGCGAGTAACTGAGATTCCT	1	(Bla)OXA-228:JQ422053:100-930:831_1
1628	TTATTATTTAATCAAGCACAGACTCAAGCTGTGTTTGTTACTTATGATGGGATTCATCTAAAAAGTTATGGTAATGATCTAAGCCGAGCAAAGACTGAATATATTCCTGCATCTACATTT	1	(Bla)OXA-228:JQ422053:100-930:831_2
1629	AAGATGTTGAATGCTTTAATTGGCTTGCAAAATGCAAAAGCAACCAATACTGAAGTATTTCATTGGAATGGTGAAAAGCGCGCTTTTTCAGCATGGGAAAAAGATATGACTTTGGCAGAA	1	(Bla)OXA-228:JQ422053:100-930:831_3
1630	GCGATGCAGGCTTCAGCTGTTCCTGTATATCAAGAGCTTGCTCGACGTATTGGCTTGGAATTGATGCGTGAAGAAGTGAAGCGTGTAGGTTTTGGCAATGCGGAGATTGGTCAGCAAGTC	1	(Bla)OXA-228:JQ422053:100-930:831_4
1631	GATAATTTTTGGTTGGTGGGTCCTTTAAAAATCTCCCCTGAACAAGAAGTTCAATTTGCCTATCAACTGGCAATGAAGCAATTGCCTTTTGATTCAAATGTACAGCAACAAGTCAAAGAT	1	(Bla)OXA-228:JQ422053:100-930:831_5
1632	ATGCTTTATATCGAGAGACGTGGTGACAGTAAACTGTATGCTAAAAGTGGTTGGGGAATGGATGTTGAACCTCAAGTGGGTTGGTATACGGGATGGGTTGAACAACCCAATGGCAAGGTG	1	(Bla)OXA-228:JQ422053:100-930:831_6
1633	GGCAAGGTGACTGCATTTGCGTTAAATATGAACATGCAAGCAGGTAATGATCCAGCTGAACGTAAACAATTAACCTTAAGTATTTTGGACAAATTGGGTCTATTTTTTTATTTAAGATAA	1	(Bla)OXA-228:JQ422053:100-930:831_7
1634	ATGAAAACTCTTATTTTGTTGCCTTTACTTAGTTGCTTGAGCCTGACAGCCTGTAGCTTGCCTGTTTCAAATTCGTCCTCTCAAATCACTTCAACTCAATCTATTCAAACCATTGCCAAA	1	(Bla)OXA-237:JQ820241:1-831:831_1
1635	TTATTTGATCAGGCACAAAGCTCTGGCGTTTTAGTAATTCAACGGGGCCCACATCTACAGGTCTATGGCAATGATTTGAGTCGTGCACATACCGAATATATTCCTGCTTCAACCTTTAAA	1	(Bla)OXA-237:JQ820241:1-831:831_2
1636	ATACTCAATGCCCTGATTGGCCTGCAACATGGTAAAGCCACGACCAATGAAATCTTTAAATGGGATGGCAAGAAGCGCAGTTTTGCAGCCTGGGAAAAAGACATGACTCTCGGCCAAGCC	1	(Bla)OXA-237:JQ820241:1-831:831_3
1637	ATGCAAGCTTCTGCTGTACCCGTCTATCAGGAACTGGCACGTCGCATTGGTCTGGAACTAATGCAACAGGAAGTGCAACGCATTCGATTTGGTAATCAGCAGATTGGTCAGCATATCGAC	1	(Bla)OXA-237:JQ820241:1-831:831_4
1638	AACTTCTGGTTAGTCGGACCTTTGAAAATCACCCCGGAACAAGAAGTCGAATTTGCCTCTGCGCTTGCTCAAGAGCAACTTGCCTTTGATCCTCAAGTCCAGCAACAAGTCAAAGCCATG	1	(Bla)OXA-237:JQ820241:1-831:831_5
1639	TTACTGTTACAGGAGCGACAAGGTTATCGACTATATGCCAAATCTGGTTGGGGTATGGATGTGGAGCCGCAAGTCGGCTGGCTCACCGGCTGGATCGAAACACCTCAGGACGAAATCGTG	1	(Bla)OXA-237:JQ820241:1-831:831_6
1640	GAAATCGTGGCATTTTCACTGAATATGCAGATGCAAAGTAATATGGATCCGGCGATCCGTCTTAAAATTTTGCAGCAGGCCTTGGCCGAATTAGCGCTTTATCCGAAAGCTGAAGGGTAA	1	(Bla)OXA-237:JQ820241:1-831:831_7
1641	ATTTCGCCGTTTGAGCAGGTGGACTTCCTGCGCAAGTTCGTCAACCGGCAACTGCCCGTCAAGGCGGCTGCCTATGACCTGGCCGAGAACCTGTTCGAGGTCGGCGAAGCCGACGGCTGG	1	(Bla)OXA-258:HE614014:1-825:825_5
1642	ATGAAAAATATTTTATTTGTAGTTTTTATTTCAATGATATTTTTATTTGTTTGCTGTAACACAACAACGAATAAAAACATAATTGAAACAGAAATTTCTGATTTTGACAAAATTTTAGAT	1	(Bla)OXA-347:JN086160:1583-2407:825_1
1643	AGTTTTCAAGTAAATGGTTCAATTCTAATTTATGATAACGACAAGAATACTTTTTACTCAAATGACTTTGATTGGGCTAAAAACGGAAAATTACCTGCATCAACATTCAAAATTCCAAAT	1	(Bla)OXA-347:JN086160:1583-2407:825_2
1644	TCTATAATTGCTGTTGAATTAGGCATTATTGAAAATGATACAACTATTTTAAAATGGAATGGCGAGCAGAGAAAAATGGATATTTGGGAAAAAGATTTATCATTTAAAGATGCTTTTAGA	1	(Bla)OXA-347:JN086160:1583-2407:825_3
1645	ATTTCCTGTGTTCCTTGCTATCAGGAAATTGCAAGGAAAATCGGAACAATTAAAATGAAAGAATATTTAGAAAAATTTGAGTATAAAAATATGATTTTTGACAGTTTAACGATTGACAAT	1	(Bla)OXA-347:JN086160:1583-2407:825_4
1646	ATGAGAACATCTACGACACTTTTGATCGGTTTCCTCACCACTGCCGCTGTTATCCCGAATAACGGCGCGCTGGCTGCGAGCAAGGTGAATGATGGCGACTTGCGCCGTATTGTCGATGAA	1	(Bla)OCH-2:AJ295340:1-1173:1173_1
1647	ACGGTGCGCCCGCTCATGGCCGAGCAGAAAATCCCCGGCATGGCCGTCGCTATAACCATCGACGGCAAGAGCCACTTCTTCGGTTATGGTGTGGCATCGAAGGAAAGCGGGCAAAAAGTC	1	(Bla)OCH-2:AJ295340:1-1173:1173_2
1648	ACCGAAGACACGATTTTCGAGATCGGCTCGGTCAGCAAGACCTTCACTGCAATGCTCGGCGGCTACGGGCTTGCGACCGGCGCGTTCTCCCTGTCCGATCCCGCGACCAAATGGGCTCCC	1	(Bla)OCH-2:AJ295340:1-1173:1173_3
1649	GAACTGGCAGGCAGCAGCTTCGACAAGATCACCATGCTTGATCTTGGGACCTACACGCCGGGCGGATTGCCCCTCCAGTTTCCCGATGCTGTCACCGATGACAGTTCGATGCTGGCATAT	1	(Bla)OCH-2:AJ295340:1-1173:1173_4
1650	TTCAAGAACTGGAAACCCGATTACCCGGCAGGGACGCAGCGTCGCTATTCGAATCCCAGCATCGGCCTGTTCGGCTATCTGGCGGCACGAAGCATGGACAAGCCGTTCGACGTTTTGATG	1	(Bla)OCH-2:AJ295340:1-1173:1173_5
1651	GAGCAAAAGCTTCTGCCTGCATTCGGCCTGAAGAACACCTTCATCAATGTGCCGGAAAGCCAGATGAAGAACTACGCCTACGGCTATTCCAAAGCCAACAAGCCGATCCGGGTATCGGGC	1	(Bla)OCH-2:AJ295340:1-1173:1173_6
1652	GGGGCGCTGGATGCACAAGCCTATGGCATCAAGACCACCGCGCTTGATCTTGCCCGCTTCGTCGAACTGAACATCGACAGCTCATCTCTGGAGCTTGATTTCCAGAAAGCCGTCGCCGCA	1	(Bla)OCH-2:AJ295340:1-1173:1173_7
1653	ACGCATACCGGTTACTACCATGTCGGAGCGAACAATCAGGGACTTGGCTGGGAGTTCTACAACTATCCGACTGCGCTCAAGACACTTCTTGCCGGCAATTCGTCGGACATGGCGCTGAAG	1	(Bla)OCH-2:AJ295340:1-1173:1173_8
1654	TCGCACAAAATCGAGAAATTCGATACACCTCGCCAACCGTCAGCTGATGTGTGGCTCAACAAGACAGGCTCAACCAACGGCTTTGGCGCTTATGCGGCCTTTATTCCTGCGAAGAAGACC	1	(Bla)OCH-2:AJ295340:1-1173:1173_9
1655	GCGGCCTTTATTCCTGCGAAGAAGACCGGAATTGTTCTGCTTGCCAACCGGAATTATCCGATCGATGAGCGCATAAAGGCTGCCTATCGGATATTGCAGGCGCTCGACAACAAGCAATAG	1	(Bla)OCH-2:AJ295340:1-1173:1173_10
1656	ATGCTTTTATATAAAATGTGTGACAATCAAAATTATGGGGTTACTTACATGAAGTTTTTATTGGCATTTTCGCTTTTAATACCATCCGTGGTTTTTGCAAGTAGTTCAAAGTTTCAGCAA	1	(Bla)CARB-3:S46063:122-1036:915_1
1657	GTTGAACAAGACGTTAAGGCAATTGAAGTTTCTCTTTCTGCTCGTATAGGTGTTTCCGTTCTTGATACTCAAAATGGAGAATATTGGGATTACAATGGCAATCAGCGCTTCCCGTTAACA	1	(Bla)CARB-3:S46063:122-1036:915_2
1658	AGTACTTTTAAAACAATAGCTTGCGCTAAATTACTATATGATGCTGAGCAAGGAAAAGTTAATCCCAATAGTACAGTCGAGATTAAGAAAGCAGATCTTGTGACCTATTCCCCTGTAATA	1	(Bla)CARB-3:S46063:122-1036:915_3
1659	GAAAAGCAAGTAGGGCAGGCAATCACACTCGATGATGCGTGCTTCGCAACTATGACTACAAGTGATAATACTGCGGCAAATATCATCCTAAGTGCTGTAGGTGGCCCCAAAGGCGTTACT	1	(Bla)CARB-3:S46063:122-1036:915_4
1660	GATTTTTTAAGACAAATTGGGGACAAAGAGACTCGTCTAGACCGTATTGAGCCTGATTTAAATGAAGGTAAGCTCGGTGATTTGAGGGATACGACAACTCCTAAGGCAATAGCCAGTACT	1	(Bla)CARB-3:S46063:122-1036:915_5
1661	TTGAATAAACTTTTATTTGGTTCCGCGCTATCTGAAATGAACCAGAAAAAATTAGAGTCTTGGATGGTGAACAATCAAGTCACTGGTAATTTACTACGTTCAGTATTGCCGGCGGGATGG	1	(Bla)CARB-3:S46063:122-1036:915_6
1662	AACATTGCGGATCGCTCAGGTGCTGGCGGATTTGGTGCTCGGAGTATTACAGCAGTTGTGTGGAGTGAGCATCAAGCCCCAATTATTGTGAGCATCTATCTAGCTCAAACACAGGCTTCA	1	(Bla)CARB-3:S46063:122-1036:915_7
1663	ATGAACGTACGTAAACACAAGGCTAGTTTTTTTAGCGTAGTAATTACTTTTTTATGTCTCACGCTATCATTAAATGCTAATGCAACAGACTCAGTACTTGAAGCGGTTACCAATGCTGAA	1	(Bla)CARB-5:AF135373:12-908:897_1
1664	ACTGAATTAGGCGCTAGAATTGGTCTAGCTGTGCATGATTTGGAAACGGGAAAACGTTGGGAACATAAATCTAATGAACGTTTTCCTCTAAGTAGTACCTTTAAAACACTTGCCTGTGCA	1	(Bla)CARB-5:AF135373:12-908:897_2
1665	AACGTTCTTCAAAGAGTTGATCTAGGTAAAGAAAGAATTGATAGAGTTGTGAGATTCTCTGAAAGCAATCTCGTTACATACTCACCTGTAACAGAAAAACATGTGGGTAAAAAAGGGATG	1	(Bla)CARB-5:AF135373:12-908:897_3
1666	TCGCTCGCAGAGCTGTGTCAGGCCACATTATCAACCAGTGATAATTCAGCTGCCAATTTTATTCTACAAGCGATTGGTGGACCTAAGGCTCTAACGAAATTTTTGCGTTCCATTGGCGAC	1	(Bla)CARB-5:AF135373:12-908:897_4
1667	GATACTACGCGCCTTGATCGCTGGGAAACAGAACTTAACGAAGCGGTGCCTGGAGATAAGCGAGACACGACAACACCAATTGCAATGGTAACGACACTTGAAAAGTTACTAATTGACGAA	1	(Bla)CARB-5:AF135373:12-908:897_5
1668	ACACTATCTATCAAATCTCGTCAACAACTAGAATCTTGGCTTAAAGGTAATGAGGTTGGCGATGCATTGTTTCGTAAAGGCGTTCCAAGTGACTGGATAGTAGCAGATAGAACAGGCGCT	1	(Bla)CARB-5:AF135373:12-908:897_6
1669	GGTGGTTATGGGTCGCGTGCTATTACTGCGGTGATGTGGCCTCCAAATCGCAAGCCTATCGTAGCCGCTCTATACATTACAGAGACAGACGCCTCGTTTGAAGAAAGAAATGCTGTCATT	1	(Bla)CARB-5:AF135373:12-908:897_7
1670	ATCGTAGCCGCTCTATACATTACAGAGACAGACGCCTCGTTTGAAGAAAGAAATGCTGTCATTGCAAAAATTGGTGAGCAAATAGCGAAGACAGTATTAATGGAGAATAGCCGTAACTGA	1	(Bla)CARB-5:AF135373:12-908:897_8
1671	AGCAGGGCAGTCGCCCTAAAACAAAGTTAGCCATATTATGGAGCCTCATGCTTTTATATAAAATGTGTGACAATCAAAATTATGGGGTTACTTACATGAAGTTTTTATTGGCATTTTCGC	1	(Bla)CARB-6:AF030945:1-867:867_1
1672	TTTTAATACCATCCGTGGTTTTTGCAAGTAGTTCAAAGTTTCAGCAAGTTGAACAAGACGTTAAGGCAATTGAAGTTTCTCTTTCTGCTCGTATAGGTGTTTCCGTTCTTGATACTCAAA	1	(Bla)CARB-6:AF030945:1-867:867_2
1673	ATGGAGAATATTGGGATTACAATGGCAATCAGCGCTTCCCGTTAACAAGTACTTTTAAAACAATAGCTTGCGCTAAATTACTATATGATGCTGAGCAAGGAAAAGTTAATCCCAATAGTA	1	(Bla)CARB-6:AF030945:1-867:867_3
1674	CAGTCGAGATTAAGAAAGCAGATCTTGTGACCTATTCCCCTGTAATAGAAAAGCAAGTAGGGCAGGCAATCACACTCGATGATGCGTGCTTCGCAACTATGACTACAAGTGATAATACTG	1	(Bla)CARB-6:AF030945:1-867:867_4
1675	CGGCAAATATCATCCTAAGTGCTGTAGGTGGCCCCAAAGGCGTTACTGATTTTTTAAGACAAATTGGGGACAAAGAGACTCGTCTAGACCGTATTGAGCCTGATTTAAATGAAGGTAAGC	1	(Bla)CARB-6:AF030945:1-867:867_5
1676	TCGGTGATTTGAGGGATACGACAACTCCTAAGGCAATAGCCAGCACGTTAAATCAATTATTATTTGGTTCCACATTATCTGAAGCTAGTCAGAAAAAATTAGAGTCTTGGATGGTGAACA	1	(Bla)CARB-6:AF030945:1-867:867_6
1677	ATCAAGTTACGGGTAATTTATTGAGGTCAGTATTGCCAGTGAAGTGGAGTATTGCTGATCGCTCAGGAGCAGGTGGATTTGGTGCTAGGAGTATTACAGCGATTGTGTGGAGTGAAGAAA	1	(Bla)CARB-6:AF030945:1-867:867_7
1678	ATGTTGAAAAAAATAAAAATAAGCTTGATTCTTGCTCTTGGGCTTACCAGTTTGCAGGCATTTGGACAGGAGAATCCTGATGTCAAAATTGAAAAGCTAAAAGATAATCTGTATGTATAC	1	(Bla)B-1:AF189298:1-750:750_1
1679	ACAACCTACAATACATTTAACGGGACTAAATATGCCGCAAATGCAGTATATCTGGTAACTGATAAGGGTGTTGTGGTTATAGACTGTCCGTGGGGAGAAGACAAATTTAAAAGCTTTACG	1	(Bla)B-1:AF189298:1-750:750_2
1680	GACGAGATTTATAAAAAACACGGAAAGAAAGTTATTATGAATATTGCAACACATTCTCATGATGATCGTGCCGGAGGTCTTGAATATTTTGGTAAAATAGGTGCAAAAACTTATTCTACT	1	(Bla)B-1:AF189298:1-750:750_3
1681	AAAATGACAGATTCTATTTTAGCAAAAGAGAATAAGCCAAGAGCACAATATACTTTTGACAATAATAAATCTTTCAAAGTAGGAAAATCCGAGTTTCAGGTTTACTATCCCGGAAAAGGG	1	(Bla)B-1:AF189298:1-750:750_4
1682	CACACAGCAGATAATGTGGTGGTATGGTTTCCAAAAGAAAAAGTATTGGTTGGAGGTTGTATTATAAAAAGTGCTGATTCAAAGGACCTGGGGTATATTGGAGAAGCATATGTAAACGAC	1	(Bla)B-1:AF189298:1-750:750_5
1683	TGGACGCAGTCTGTACACAATATTCAACAAAAGTTTTCCGGTGCTCAGTACGTTGTTGCAGGGCATGATGATTGGAAAGATCAAAGATCAATACAACATACACTAGACTTAATCAATGAA	1	(Bla)B-1:AF189298:1-750:750_6
1684	AAGTTTTCCGGTGCTCAGTACGTTGTTGCAGGGCATGATGATTGGAAAGATCAAAGATCAATACAACATACACTAGACTTAATCAATGAATATCAGCAAAAACAAAAGGCTTCAAATTAA	1	(Bla)B-1:AF189298:1-750:750_7
1685	ATGATGAAGAAAATGAAATGGGCACTTGTTCTTGCTCTTGGACTTACAGGTTTAAATGCCTTCGGGCAGGAAACTCCTGAAGTAAAAATAGAAAAGCTAAAAGACAATTTATATGTTTAT	1	(Bla)B-3:AF162284:1-750:750_1
1686	ACAACATATAATACATTCAACGGAACCAAATACGCAGCTAATGCGGTATATCTGGTGACCAGTAAAGGGGTGGTTGTAATAGATTCTCCATGGGGTGAGGAAAAATTTAAAAACTTTACC	1	(Bla)B-3:AF162284:1-750:750_2
1687	TGGACACAGTCAGTACACAATATTCAGAAGAAATTTCCCAATGTACAATATGTTGTTGCAGGCCACGATGACTGGAAAGATCAGACTGCCATTCAGCATACACTGGATTTAATCAGTGAA	1	(Bla)B-3:AF162284:1-750:750_6
1688	ATGTTGAAAAGATTAAAAGGATTATTGGTTCTGGCTTTAGGTTTTACAGGACTACAGGTTTTTGGACAGCAAAATCCTGATATTAAAATTGAAAAATTAAAAGATAATTTATACGTCTAT	1	(Bla)B-5:AF189303:1-750:750_1
1689	ATGAAGAATATAATGCGGGCACTGATCCTTGTTTTTGGTTTTATGAGTTTTTTTATGTTTGGACAGGAGAATCCTGACGTCAAAATTGAAAAGCTAAGAGATAATCTGTATGTATACACA	1	(Bla)B-14:JN635697:973-1719:747_1
1690	ATGAAAATCGTAAAAAGGATATTATTAGTATTGTTAAGTTTATTTTTTACAATTGTGTATTCAAATGCTCAAACTGACAACTTAACTTTGAAAATTGAGAATGTTTTAAAGGCAAAAAAT	1	(Bla)VEB-1:DQ393569:1955-2854:900_1
1691	GCCAGAATAGGAGTAGCAATATTCAACAGCAATGAGAAGGATACTTTGAAGATTAATAACGACTTCCATTTCCCGATGCAAAGCGTTATGAAATTTCCGATTGCTTTAGCCGTTTTGTCT	1	(Bla)VEB-1:DQ393569:1955-2854:900_2
1692	GAGATAGATAAAGGGAATCTTTCTTTTGAACAAAAAATAGAGATTACCCCTCAAGACCTTTTGCCTAAAACGTGGAGTCCGATTAAAGAGGAATTCCCTAATGGAACAACTTTGACGATT	1	(Bla)VEB-1:DQ393569:1955-2854:900_3
1693	GAACAAATACTAAATTATACAGTATCAGAGAGCGACAATATTGGTTGTGATATTTTGCTAAAATTAATCGGAGGAACTGATTCTGTTCAAAAATTCTTGAATGCTAATCATTTCACTGAT	1	(Bla)VEB-1:DQ393569:1955-2854:900_4
1694	ATTTCAATCAAAGCAAACGAAGAACAAATGCACAAGGATTGGAATACCCAATATCAAAATTGGGCAACCCCAACAGCGATGAACAAACTGTTAATAGATACTTATAATAATAAGAACCAA	1	(Bla)VEB-1:DQ393569:1955-2854:900_5
1695	TTACTTTCTAAAAAAAGTTATGATTTTATTTGGAAAATTATGAGAGAAACAACAACAGGAAGTAACCGATTAAAAGGACAATTACCAAAGAATACAATTGTTGCTCATAAAACAGGGACT	1	(Bla)VEB-1:DQ393569:1955-2854:900_6
1696	TCCGGAATAAATAATGGAATTGCAGCAGCCACTAATGATGTTGGGGTAATTACTTTACCGAATGGACAATTAATTTTTATAAGCGTATTTGTTGCAGAGTCCAAAGAAACTTCGGAAATT	1	(Bla)VEB-1:DQ393569:1955-2854:900_7
1697	AATGGACAATTAATTTTTATAAGCGTATTTGTTGCAGAGTCCAAAGAAACTTCGGAAATTAATGAAAAGATTATTTCAGACATTGCAAAAATAACGTGGAATTACTATTTGAATAAATAA	1	(Bla)VEB-1:DQ393569:1955-2854:900_8
1698	ATGTTAAAAGTTATTAGTAGTTTATTGGTCTACATGACCGCGTCTGTCATGGCTGTCGCAAGTCCGTTAGCCCATTCCGGGGAGCCGAGTGGTGAGTATCCGACAGTCAACGAAATTCCG	1	(Bla)VIM-1:GU724868:1023-1823:801_1
1699	GTCGGAGAGGTCCGACTTTACCAGATTGCCGATGGTGTTTGGTCGCATATCGCAACGCAGTCGTTTGATGGCGCGGTCTACCCGTCCAATGGTCTCATTGTCCGTGATGGTGATGAGTTG	1	(Bla)VIM-1:GU724868:1023-1823:801_2
1700	CTTTTGATTGATACAGCGTGGGGTGCGAAAAACACAGCGGCACTTCTCGCGGAGATTGAAAAGCAAATTGGACTTCCCGTAACGCGTGCAGTCTCCACGCACTTTCATGACGACCGCGTC	1	(Bla)VIM-1:GU724868:1023-1823:801_3
1701	GGCGGCGTTGATGTCCTTCGGGCGGCTGGGGTGGCAACGTACGCATCACCGTCGACACGCCGGCTAGCCGAGGCAGAGGGGAACGAGATTCCCACGCATTCTCTAGAAGGACTCTCATCG	1	(Bla)VIM-1:GU724868:1023-1823:801_4
1702	AGCGGGGACGCAGTGCGCTTCGGTCCAGTAGAGCTCTTCTATCCTGGTGCTGCGCATTCGACCGACAATCTGGTTGTATACGTCCCGTCAGCGAACGTGCTATACGGTGGTTGTGCCGTT	1	(Bla)VIM-1:GU724868:1023-1823:801_5
1703	CATGAGTTGTCAAGCACGTCTGCGGGGAACGTGGCCGATGCCGATCTGGCTGAATGGCCCACCTCCGTTGAGCGGATTCAAAAACACTACCCGGAAGCAGAGGTCGTCATTCCCGGGCAC	1	(Bla)VIM-1:GU724868:1023-1823:801_6
1704	AAACACTACCCGGAAGCAGAGGTCGTCATTCCCGGGCACGGTCTACCGGGCGGTCTAGACTTGCTCCAGCACACAGCGAACGTTGTCAAAGCACACAAAAATCGCTCAGTCGCCGAGTAG	1	(Bla)VIM-1:GU724868:1023-1823:801_7
1705	ATGTTTCAAATTCGCAGCTTTCTGGTTGGTATCAGTGCATTCGTCATGGCCGTACTTGGATCAGCAGCATATTCCGCACAGCCTGGCGGTGAATATCCGACAGTAGATGACATACCGGTA	1	(Bla)VIM-7:AJ536835:150-946:801_1
1706	GGGGAAGTTCGGCTGTACAAGATTGGCGATGGCGTTTGGTCGCATATCGCAACTCAGAAACTCGGTGACACGGTGTACTCGTCTAATGGACTTATCGTCCGCGATGCTGATGAGTTGCTT	1	(Bla)VIM-7:AJ536835:150-946:801_2
1707	GGAGTTGATGTCCTCCGGGCGGCTGGAGTGGCAACGTACACCTCACCCTTGACACGCCAGCTGGCCGAAGCGGCGGGAAACGAGGTGCCTGCGCACTCTCTAAAAGCGCTCTCCTCTAGT	1	(Bla)VIM-7:AJ536835:150-946:801_4
1708	GGAGATGTGGTGCGCTTCGGTCCCGTAGAGGTTTTCTATCCTGGTGCTGCGCATTCGGGCGACAATCTTGTGGTATACGTGCCGGCCGTGCGCGTACTGTTTGGTGGCTGTGCAGTTCAT	1	(Bla)VIM-7:AJ536835:150-946:801_5
1709	GAGGCGTCACGCGAATCCGCGGGTAATGTTGCCGATGCCAATTTGGCAGAATGGCCTGCTACCATTAAACGAATTCAACAGCGGTATCCGGAAGCAGAGGTCGTCATCCCCGGCCACGGT	1	(Bla)VIM-7:AJ536835:150-946:801_6
1710	ATGTTCAAACTTTTGAGTAAGTTATTGGTCTATTTGACCGCGTCTATGATGGCTATTGCGAGTCCGCTCGCTTTTTCCGTAGATTCTAGCGGTGAGTATCCGACAGTCAGCGAAATTCCG	1	(Bla)VIM-17:EU118148:1011-1811:801_1
1711	ATGAAAACAGTATTTATCCTTATCTCCATGCTTTTCCCTGTCGCAGTTATGGCACAGAAAAGCGTAAAAATATCCGATGATATCAGTATCACCCAACTCTCGGACAAAGTGTACACTTAT	1	(Bla)CfiA1:AB087225:1-750:750_1
1712	GTATCCCTCGCCGAAATCGAAGGATGGGGTATGGTACCTTCCAACGGAATGATTGTTATCAACAACCATCAGGCAGCGTTGCTGGACACACCGATCAATGACGCACAAACGGAAACGCTG	1	(Bla)CfiA1:AB087225:1-750:750_2
1713	GTCAACTGGGTAGCGGACTCTTTGCATGCCAAAGTCACCACGTTTATCCCGAACCACTGGCACGGCGATTGTATTGGCGGACTGGGTTACCTGCAAAAGAAAGGTGTCCAATCATACGCA	1	(Bla)CfiA1:AB087225:1-750:750_3
1714	AACCAGATGACGATAGACCTCGCCAAGGAAAAAGGATTGCCCGTACCGGAACATGGATTCACCGATTCACTGACCGTCAGTCTGGACGGCATGCCTCTCCAATGTTATTATTTAGGAGGC	1	(Bla)CfiA1:AB087225:1-750:750_4
1715	GGACATGCGACCGACAATATCGTGGTTTGGCTGCCGACAGAGAATATCCTTTTTGGCGGATGTATGCTTAAAGACAACCAGGCGACAAGCATCGGCAACATCTCGGACGCGGACGTGACG	1	(Bla)CfiA1:AB087225:1-750:750_5
1716	GCATGGCCGAAAACTCTCGATAAGGTAAAAGCCAAGTTCCCCTCGGCCCGCTACGTCGTGCCCGGACATGGCGACTATGGCGGAACCGAACTGATAGAGCATACCAAGCAGATCGTGAAC	1	(Bla)CfiA1:AB087225:1-750:750_6
1717	GCCAAGTTCCCCTCGGCCCGCTACGTCGTGCCCGGACATGGCGACTATGGCGGAACCGAACTGATAGAGCATACCAAGCAGATCGTGAACCAATATATAGAAAGCACTTCAAAGCCATAG	1	(Bla)CfiA1:AB087225:1-750:750_7
1718	ATGGAAAAAAACAGAAAAAAACAAATCGTAGTTTTGAGTATAGCTTTAGTTTGCATTTTCATCTTGGTATTTTCATTGTTCCATAAATCAGCGACAAAAGATAGCGCAAATCCTCCTTTA	1	(Bla)cfxA:U38243:150-1115:966_1
1719	ACAAATGTTTTGACTGATAGCATTTCTCAAATTGTCTCAGCTTGTCCTGGCGAAATTGGTGTGGCGGTTATTGTTAATAACAGAGATACGGTTAAGGTCAATAATAAGAGTGTTTATCCT	1	(Bla)cfxA:U38243:150-1115:966_2
1720	ATGATGAGTGTGTTTAAGGTTCATCAGGCATTAGCTCTTTGTAATGACTTTGACAATAAAGGAATTTCACTTGATACCTTAGTAAATATAAATAGGGATAAACTTGACCCAAAGACTTGG	1	(Bla)cfxA:U38243:150-1115:966_3
1721	AGTCCTATGCTGAAAGATTATTCAGGGCCAGTCATATCATTGACAGTGAGAGATTTGCTGCGTTATACTCTTACTCAGAGTGACAACAATGCAAGCAACCTTATGTTTAAGGATATGGTT	1	(Bla)cfxA:U38243:150-1115:966_4
1722	AATGTCGCTCAAACAGATAGTTTTATAGCCACACTCATTCCTCGTTCAAGTTTTCAGATAGCTTATACGGAAGAGGAAATGTCGGCTGACCATAACAAGGCTTACTCTAACTATACATCT	1	(Bla)cfxA:U38243:150-1115:966_5
1723	CCTCTTGGTGCTGCAATGTTGATGAATCGTTTGTTTACTGAAGGTCTTATCGATGATGAGAAACAAAGTTTCATTAAGAATACGTTAAAAGAATGCAAAACAGGTGTAGATAGGATAGCA	1	(Bla)cfxA:U38243:150-1115:966_6
1724	GCTCCACTTCTTGATAAAGAAGGGGTTGTTATAGCGCATAAGACAGGTTCAGGTTATGTTAATGAAAATGGTGTTCTTGCAGCTCACAATGATGTTGCCTATATATGTCTGCCTAATAAT	1	(Bla)cfxA:U38243:150-1115:966_7
1725	ATCAGTTATACCTTAGCGGTATTTGTTAAGGATTTCAAGGGAAATAAATCACAAGCGTCACAATATGTTGCGCATATATCAGCTGTAGTATATTCTTTATTAATGCAAACTTCAGTAAAA	1	(Bla)cfxA:U38243:150-1115:966_8
1726	ATGTCAAACTATAGTGTTGCGGAATTAAGAAACATGAAAAAAAACAGAAAAAAGCAAATCGTAGTTTTGTGTATAGCTTTAGTTTGCATCTTCATCTTGGTGTTCTCATTGTCCCATAAA	1	(Bla)cfxA6:GQ342996:798-1793:966_1
1727	TCAGCTACAAAAGGTAGCGCGAATCCTCCATTAACAGATGTTTTGACTGATAGCATTTCTCAGATTGTCTCGGCTTGTCCTGGTGAAATTGGTGTGGCGGTTATTATTAATAACACAGAT	1	(Bla)cfxA6:GQ342996:798-1793:966_2
1728	ACGGTTAGTGTTAATAATAAAAGCATTTATCCTATGATGAGTGTATTTAAGGTTCATCAGGCATTAGCTCTTTGCAATGATTTTGACAAAAAAGGCCTTTCCCTTGATACCTTGGTAAAG	1	(Bla)cfxA6:GQ342996:798-1793:966_3
1729	ATAAATAGGGAAAAACTTGATCCAAAGACATGGAGCCCTATGATGAAAGATTATTCAGCACCAGTTATATCGTTGACAGTAAGAGATCTGTTGCGCTATACTCTTTCCCAGAGCGACAAT	1	(Bla)cfxA6:GQ342996:798-1793:966_4
1730	AATGCAAGCAATATCATGTTTAAGAATATGCTCAATACTGCACAAACAGACAGTTTTATAGCGAAACTCATACCACGTTCGAGTTTTCAGATAGCTTATACAGAAGAGGAAATGTCCGCT	1	(Bla)cfxA6:GQ342996:798-1793:966_5
1731	GACCATGACAAAGCTTACTCTAATTACACATCTCCTCTTGGTGCTGCAATGTTGATGAATCGTTTGTTTACAGAAAGTCTTATCAGTAATGAGAAACAAGATTTCATTAAGAATGCATTG	1	(Bla)cfxA6:GQ342996:798-1793:966_6
1732	AAAGAATGTAAAACAGGTATAGATAGGATAGTAGCTCCACTTCTTGATAAAGAAGGGGTTGTAATAGCACATAAGACAGGTTCTGGTAATGTCAATGAAAATGGTATTCTTGCAGCTCAG	1	(Bla)cfxA6:GQ342996:798-1793:966_7
1733	AATGATGTAGCCTATATATGTCTGCCTAATAAGGTCTGCTATACCTTAGCTGTATTTGTTAAGGATTTCAAGGGAAATGAATCACAAGCGTCACAATTTGTTGCGCATATATCAGCGGTA	1	(Bla)cfxA6:GQ342996:798-1793:966_8
1734	ATGGTTAAAAAATCACTGCGTCAGTTCACGCTGATGGCGACGGCAACCGTCACGCTGTTGTTAGGAAGTGTGCCGCTGTATGCGCAAACGGCGGACGTACAGCAAAAACTTGCCGAATTA	1	(Bla)CTX-M-1:X92506:63-938:866_1
1735	GAGCGGCAGTCGGGAGGAAGACTGGGTGTGGCATTGATTAACACAGCAGATAATTCGCAAATACTTTATCGTGCTGATGAGCGCTTTGCGATGTGCAGCACCAGTAAAGTGATGGCCGTG	1	(Bla)CTX-M-1:X92506:63-938:866_2
1736	GCCGCGGTGCTGAAGAAAAGTGAAAGCGAACCGAATCTGTTAAATCAGCGAGTTGAGATCAAAAAATCTGACTTGGTTAACTATAATCCGATTGCGGAAAAGCACGTCGATGGGACGATG	1	(Bla)CTX-M-1:X92506:63-938:866_3
1737	TCACTGGCTGAGCTTAGCGCGGCCGCGCTACAGTACAGCGATAACGTGGCGATGAATAAGCTGATTTCTCACGTTGGCGGCCCGGCTAGCGTCACCGCGTTCGCCCGACAGCTGGGAGAC	1	(Bla)CTX-M-1:X92506:63-938:866_4
1738	GAAACGTTCCGTCTCGACCGTACCGAGCCGACGTTAAACACCGCCATTCCGGGCGATCCGCGTGATACCACTTCACCTCGGGCAATGGCGCAAACTCTGCGTAATCTGACGCTGGGTAAA	1	(Bla)CTX-M-1:X92506:63-938:866_5
1739	GCATTGGGTGACAGCCAACGGGCGCAGCTGGTGACATGGATGAAAGGCAATACCACCGGTGCAGCGAGCATTCAGGCTGGACTGCCTGCTTCCTGGGTTGTGGGGGATAAAACCGGCAGC	1	(Bla)CTX-M-1:X92506:63-938:866_6
1740	GGTGACTATGGCACCACCAACGATATCGCGGTGATCTGGCCAAAAGATCGTGCGCCGCTGATTCTGGTCACTTACTTCACCCAGCCTCAACCTAAGGCAGAAAGCCGTCGCGATGTATTA	1	(Bla)CTX-M-1:X92506:63-938:866_7
1741	TGGCCAAAAGATCGTGCGCCGCTGATTCTGGTCACTTACTTCACCCAGCCTCAACCTAAGGCAGAAAGCCGTCGCGATGTATTAGCGTCGGCGGCTAAAATCGTCACCAACGGTTTGTAA	1	(Bla)CTX-M-1:X92506:63-938:866_8
1742	ATGATGACTCAGAGCATTCGCCGCTCAATGTTAACGGTGATGGCGACGCTACCCCTGCTATTTAGCAGCGCAACGCTGCATGCGCAGGCGAACAGCGTGCAACAGCAGCTGGAAGCCCTG	1	(Bla)CTX-M-2:EF592570:5803-6678:876_1
1743	GCGGCGGTGCTTAAACAGAGCGAGAGCGATAAGCACCTGCTAAATCAGCGCGTTGAAATCAAGAAGAGCGACCTGGTTAACTACAATCCCATTGCGGAGAAACACGTTAACGGCACGATG	1	(Bla)CTX-M-2:EF592570:5803-6678:876_3
1744	ACGCTGGCTGAGCTTGGCGCAGCGGCGCTGCAGTATAGCGACAATACTGCCATGAATAAGCTGATTGCCCATCTGGGTGGTCCCGATAAAGTGACGGCGTTTGCTCGCTCGTTGGGTGAT	1	(Bla)CTX-M-2:EF592570:5803-6678:876_4
1745	GCGCTGGCGGAAACTCAGCGGGCACAGTTGGTGACGTGGCTTAAGGGCAATACTACCGGTAGCGCGAGCATTCGGGCGGGTCTGCCGAAATCATGGGTAGTGGGCGATAAAACCGGCAGC	1	(Bla)CTX-M-2:EF592570:5803-6678:876_6
1746	TGGCCGGAAAACCACGCACCGCTGGTTCTGGTGACCTACTTTACCCAACCGGAGCAGAAGGCGGAAAGCCGTCGGGATATTCTGGCTGCGGCGGCGAAAATCGTAACCCACGGTTTCTGA	1	(Bla)CTX-M-2:EF592570:5803-6678:876_8
1747	GAGACCTTCCGTCTGGACAGAACCGAGCCCACGCTCAATAGCGCCATTCCAGGCGACCCGCGTGATACCACCACGCCGCTCGCGATGGCGCAGACCCTGAAAAATCTGACGCTGGGCAAA	1	(Bla)CTX-M-6:AJ005045:1-876:876_5
1748	GGTGACCTACTTTACCCAACCGGAGCAGAAGGCGGAAAGCCGTCGGGATGTTCTGGCTGCGGCGGCGAAAATCGTAACCCACGGTTTCTGATGCAATAAATGGAGCGAGGTATCGCTCCA	1	(Bla)CTX-M-7:AJ005045:1-876:976_8
1749	ATGATGAGACATCGCGTTAAGCGGATGATGCTAATGACAACGGCCTGTATTTCGCTGTTGCTGGGGAGTGCGCCGCTGTATGCGCAGGCGAACGACGTTCAGCAAAAGCTGGCGGCGCTG	1	(Bla)CTX-M-8:AF189721:274-1119:876_1
1750	GAGAAAAGCAGCGGGGGGCGGTTGGGAGTGGCGCTGATTGACACCGCCGATAACGCACAGACGCTCTACCGCGCCGATGAGCGCTTTGCCATGTGCAGCACCAGTAAGGTGATGGCGGCA	1	(Bla)CTX-M-8:AF189721:274-1119:876_2
1751	GCGGCTGTGCTCAAGCAAAGTGAAACGCAAAAGAAGGTGTTGAGTCAGAAGGTTGAGATTAAATCTTCAGACCTGATTAACTACAATCCCATTACTGAAAAACACGTCAACGGCACGATG	1	(Bla)CTX-M-8:AF189721:274-1119:876_3
1752	ATGGTGACAAAGAGAGTGCAACGGATGATGTTCGCGGCGGCGGCGTGCATTCCGCTGCTGCTGGGCAGCGCGCCGCTTTATGCGCAGACGAGTGCGGTGCAGCAAAAGCTGGCGGCGCTG	1	(Bla)CTX-M-9:AF174129:1-876:876_1
1753	ACGCTGGCAGAGCTGAGCGCGGCCGCGTTGCAGTACAGCGACAATACCGCCATGAACAAATTGATTGCCCAGCTCGGTGGCCCGGGAGGCGTGACGGCTTTTGCCCGCGCGATCGGCGAT	1	(Bla)CTX-M-9:AF174129:1-876:876_4
1754	GAGACGTTTCGTCTGGATCGCACTGAACCTACGCTGAATACCGCCATTCCCGGCGACCCGAGAGACACCACCACGCCGCGGGCGATGGCACAGACGTTGCGTCAGCTTACGCTGGGTCAT	1	(Bla)CTX-M-9:AF174129:1-876:876_5
1755	GCGCTGGGCGAAACCCAGCGGGCGCAGTTGGTGACGTGGCTCAAAGGCAATACGACCGGCGCAGCCAGCATTCGGGCCGGCTTACCGACGTCGTGGACTGCAGGTGATAAGACCGGCAGC	2	(Bla)CTX-M-9:AF174129:1-876:876_6
1756	TGGCCGCAGGGTCGTGCGCCGCTGGTTCTGGTGACCTATTTTACCCAGCCGCAACAGAACGCAGAGAGCCGCCGCGATGTGCTGGCTTCAGCGGCGAGAATCATCGCCGAAGGGCTGTAA	1	(Bla)CTX-M-9:AF174129:1-876:876_8
1757	GGCGGTTATGGTACGACGAATGATATCGCGGTTATTTGGCCGGAAGGTCGCGCGCCGCTCGTTCTGGTGACTTACTTCACCCAGTCGGAGCCGAAGGCAGAGAGCCGTCGTGACGTGCTC	1	(Bla)CTX-M-25:AF518567:2321-3196:876__7
1758	TGGCCGGAAGGTCGCGCGCCGCTCGTTCTGGTGACTTACTTCACCCAGTCGGAGCCGAAGGCAGAGAGCCGTCGTGACGTGCTCGCTGCTGCCGCCAGAATTGTCACCGACGGTTATTAA	1	(Bla)CTX-M-25:AF518567:2321-3196:876__8
1759	ACCTTCCGGCTCGATCGTACTGAGCCGACGCTCAACACCGCGATCCCCGGCGACCCGCGCGATACCACCACGCCATTAGCGATGGCGCAGACGCTTCGCCATCTGACGTTGGGCAGTGCC	2	(Bla)CTX-M-40:AY750914:207-1079:873_5
1760	TACGGCACCACCAATGATATTGCGGTGATCTGGCCGCAGGGTCGTGCGCCGCTGGTTCTGGTGACCTATTTTACCCAGCCGCAACAGAACGCAGAGAGCCGCCGCGATGTGCTGGCTTCA	1	(Bla)CTX-M-45:D89862:112-981:876_7
1761	GAGAAAAGCAGCGGAGGGCGGCTGGGCGTCCCGCTCATCGATACCGCAGATAATACGCAGGTGCTTTATCGCGGTGATGAACGCTTTCCAATGTGCAGTACCAGTAAAGTTATGGCGGCC	1	(Bla)CTX-M-46:AY847147:82-957:876__2
1762	GGTTATGGCACCACCAACGATATCGCGGTTATCTGGCCGGAAAACCACGCACCGCTGGTTCTGGTGACCTACTTTACCCAACCGGAGCAGAAGGCGGAAAGCCGTCGGGATATTCTGGCT	1	(Bla)CTX-M-131:JN969893:1-873:873_7
1763	CGGGGTGCGCGCGGCATTGTCGCCCTGCTCGGCCCGGACGGCAAACCGGAGCGCATTGTGGTGATCTATCTGCGGGATACCCCGGCGAGTATGGCCGAGCGTAATCAACATATCGCCGGG	2	(Bla)LEN-7:AJ635425:1-789:789_7
1764	TCGGCCCTCACTCAAGGAAGTATTGCGGTTATGCGTTATGTTCGCCTGTGTGTTATCTCCCTGTTAGCCAACCTGCCACTGGCGGTAGACGCCGGTCCACAGCCGCTTGAGCAGATTAAA	1	(Bla)LEN-24:AM850914:1-861:861_1
1765	ATGAAAAAACTATTTGTAGCCTTAGGACTTATCATGGGTAGCTTGCATATAAGCTATGCAGAACCAGCTTCAGCTCAACAAGTACCCGGATATTACCATCATCAATTTGGTAATTATCGG	1	(Bla)Zn-dependent_hydrolase:NC_010410:882015-882977:963_1
1766	ATAACTTCCTTGCTCGATGGCACTATTTATCTAGATCCTAAATTGTTTAAAAATTTAAGTCAGGCTGAAAAAACTAAAATTTTAACCAAATATGCTGCTGTAAATGAGAAGGGGATCCAG	1	(Bla)Zn-dependent_hydrolase:NC_010410:882015-882977:963_2
1767	ACTTCAGTAAATGCCTTTTTAGTTGATGATGGTAAAAGTTTGACGCTGGTTGACAGTGGAGCTGCGAGTTGTTTTGGCCCACAGTTAGGTTCAATTGCTAAAAATCTTGAATTAGCGGGC	1	(Bla)Zn-dependent_hydrolase:NC_010410:882015-882977:963_3
1768	TATCAACTTGCCAATGTGAAAACTGTTTTATTGACCCACTTACATCCAGACCATGTGTGCGGTATTGCTCAAAATGGAAAAGCCGTATTTCCTAATGCAACCATCTATGCTCATGAGCGT	1	(Bla)Zn-dependent_hydrolase:NC_010410:882015-882977:963_4
1769	GAAGCAGATTATTGGTTAAATCCAGCAAATGAAAAAACTGTACCAGCGGATAAAAAAGAAAATTATTTAGGTACTGTTAAAAACGTAAAAGCTGCACTTGCACCTTATCAAGCAAAAAAA	1	(Bla)Zn-dependent_hydrolase:NC_010410:882015-882977:963_5
1770	GCATTCAAAACCTTTAAAGATGGTGATGTTATTCAAGGTTTTGAAGTGATCAATACACATGGGCACACACCGGGACACCATAGCTTCCGTTTGAAGAGTAAAGGGCAACAAATTGTCTTT	1	(Bla)Zn-dependent_hydrolase:NC_010410:882015-882977:963_6
1771	GTTGGTGATATTGTCCACTCACATTCTTTACAGTTTGATGCTCCAAAAACTGGGGTAGATTTTGATGTAAATTCAGAGCAGGCAATTAATACTCGTTTAAAAATGTTTGCTGAAATTTCA	1	(Bla)Zn-dependent_hydrolase:NC_010410:882015-882977:963_7
1772	AATAAGCAACAATGGGTAGCTGCCCCGCATTTACCGTTCCCAGGAATTGGTCATGTGTATAAAGTGAATGCTGAGCAGTATCAGTGGATTCCTTTATATTTTAATAACAGTCTTGATAAA	1	(Bla)Zn-dependent_hydrolase:NC_010410:882015-882977:963_8
1773	ATGAGTTATCTATTTTTGTCGTGTACAGAGGAGCTAATCATGCGATTTAAAAAAATTTCTTGTCTACTTTTATCCCCGCTTTTTATTTTTAGTACCTCAATTTATGCGGGCAATACACCA	1	(Bla)beta-lactamase_class-C:NC_010410:1184557-1185747:1191_1
1774	AAAGACCAAGAAATTAAAAAACTGGTAGATCAAAACTTTAAACCGTTATTAGAAAAATATGATGTGCCAGGTATGGCTGTGGGTGTTATTCAAAATAATAAAAAGTATGAAATGTATTAT	1	(Bla)beta-lactamase_class-C:NC_010410:1184557-1185747:1191_2
1775	GGTCTTCAATCTGTTCAAGATAAAAAAGCCGTAAATCGCAGTACCATTTTTGAGCTAGGTTCTGTCAGTAAATTATTTACCGCGACAGCAGGTGGATATGCAAAAAATAAAGGAAAAATC	1	(Bla)beta-lactamase_class-C:NC_010410:1184557-1185747:1191_3
1776	TCTTTTGACGATACGCCTGGTAAATATTGGAAAGAACTAAAAAACACACCGATTGACCAAGTTAACTTACTTCAACTCGCGACGTATACAAGTGGTAACCTTGCCTTGCAGTTTCCAGAT	1	(Bla)beta-lactamase_class-C:NC_010410:1184557-1185747:1191_4
1777	GAAGTACAAACAGACCAACAAGTTTTAACTTTTTTCAAAGACTGGCAACCTAAAAACCCAATCGGTGAATACAGACAATATTCAAATCCAAGTATTGGCCTATTTGGAAAGGTTGTGGCT	1	(Bla)beta-lactamase_class-C:NC_010410:1184557-1185747:1191_5
1778	TTGTCTATGAATAAACCTTTCGACCAAGTCTTAGAAAAAACAATTTTTCCGGCCCTTGGCTTAAAACATAGCTATGTAAATGTACCTAAGACCCAGATGCAAAACTATGCATTTGGTTAT	1	(Bla)beta-lactamase_class-C:NC_010410:1184557-1185747:1191_6
1779	AACCAAGAAAATCAGCCGATTCGAGTTAACCCCGGCCCACTCGATGCCCCTGCATATGGCGTCAAATCGACACTACCCGACATGTTGAGTTTTATTCATGCCAACCTTAACCCACAGAAA	1	(Bla)beta-lactamase_class-C:NC_010410:1184557-1185747:1191_7
1780	TATCCGGCTGATATTCAACGGGCAATTAATGAAACACATCAAGGGTTCTATCAAGTAAATACCATGTATCAGGCACTCGGTTGGGAAGAGTTTTCTTATCCGGCAACGTTACAAACTTTA	1	(Bla)beta-lactamase_class-C:NC_010410:1184557-1185747:1191_8
1781	TTAGACAGTAATTCAGAACAGATTGTGATGAAACCTAATAAAGTGACTGCTATTTCAAAGGAACCTTCAGTTAAGATGTACCATAAAACTGGCTCAACCAACGGTTTCGGAACATATGTA	1	(Bla)beta-lactamase_class-C:NC_010410:1184557-1185747:1191_9
1782	ACATATGTAGTGTTTATTCCTAAAGAAAATATTGGCTTAGTCATGTTAACCAATAAACGTATTCCAAATGAAGAGCGCATTAAGGCAGCTTATGCTGTGCTGGATGCAATAAAGAAATAA	1	(Bla)beta-lactamase_class-C:NC_010410:1184557-1185747:1191_10
1783	ATGACTATTTCAAACACAACAGACTTGCCTGCTCCCTTAATGCCATCACAGCAACACAATGGCAAATTTAGAAATACGCGTCCGAACCAACACAAGCCTTCTTTTGGCAAAACGCTTCAA	1	(Bla)BlaA1:NC_010410:1803480-1804499:1020_1
1784	CTCATGTGGAAGTTTCTATTTAACAAACCTAAAAATACCGTTCCAAACAGAGAAATTCCTGTTTTAAGTTTGTCAAAAGAACAGCTTTTAAGTGCGCCTGACCGTTCTCTATTTCGTTTG	1	(Bla)BlaA1:NC_010410:1803480-1804499:1020_2
1785	GGTCACTCAACTATCCTGTTAAAACTGCAAGATGAATTTTGGTTAACTGACCCTGTTTTTTCAGAGCGTGCATCACCTTTTCAATGGCTTGGACCAAAACGTTTCCATCAGCCCCCAATT	1	(Bla)BlaA1:NC_010410:1803480-1804499:1020_3
1786	AGTATTGCCGAATTACCACCCATTAAAGGCGTGATTTTGTCGCATAACCACTACGACCACCTCGATTACCATGCGGTCATGCAGCTTAACGATAAAGTTGAGCACTTCTTAACACCGCTT	1	(Bla)BlaA1:NC_010410:1803480-1804499:1020_4
1787	GGTGTGGGTGATACACTCATTAAATGGGGAATTCCAGCAGAAAAGGTTCAGCAGCTCGACTGGTGGGGTACCACACAGGTAGATGGACTAAAATTAGTTGCTACCCCTGCCCATCATTTT	1	(Bla)BlaA1:NC_010410:1803480-1804499:1020_5
1788	TCAGGCCGTGGTATGGGTGATAGCAATGCGACACTTTGGGCATCGTGGGTGATTATTGATAATGATTTACGTGTATTTTTTAGTGGAGATACGGGCTATTTTGACGGGTTTAAAGAAATC	1	(Bla)BlaA1:NC_010410:1803480-1804499:1020_6
1789	GGTCTTCGTTATGGACCTTTCGATCTGACCATGTTAGAAACGGGTGCTTACGACCCCGAATGGCCTGATGTTCACATGCAACCAGAGCAAACTTTACAAGCTCATATCGATTTAAAAGGA	1	(Bla)BlaA1:NC_010410:1803480-1804499:1020_7
1790	CGTCATTTGTTGCCTGTGCACAACGGTACTTTTGACTTGGCACTTCATGCTTGGGACGACCCTTTTGAACGTATCGTCGCTTTGGCTCAACAAAATAATTTAGCGATTAGCACACCGCAA	1	(Bla)BlaA1:NC_010410:1803480-1804499:1020_8
1791	CCTTTTGAACGTATCGTCGCTTTGGCTCAACAAAATAATTTAGCGATTAGCACACCGCAAATGGGACAAATTTTGAACTTAAACGAGCCGAATGTTGAAAATTATTGGTGGCGTTCGTGA	1	(Bla)BlaA1:NC_010410:1803480-1804499:1020_9
1792	ATGTTCTTTAAGCAGTTTTTTGAAAAAGAAAGTTCGACTTATACATATATGCTTGGGTGTGAAGAAACACGAGGGGCTGTTTTAATTGACCCAGTTGCATCAGATATAGAGATTTATGCA	1	(Bla)Mbl:NC_010410:c1997136-1996441:696_1
1793	AAAGAATTAGAGCAGCATCAATTTACACTCATCTATACCTTAGATACTCATGTTCATGCAGACCATATTACCGCTGCAGATTTACTTCGTGAACGTTTTCATTGCAAATCGGTTTTACAC	1	(Bla)Mbl:NC_010410:c1997136-1996441:696_2
1794	CGAAACTCAGAAGTAAGTTGCGGAGATATTTTAATTACTGATGGTTGCATGCTTAAAGTTGGCAACCTCAGTATTGAAGCGCGTTACACACCAGGTCATACCAATGCTTGTACGAGTTAC	1	(Bla)Mbl:NC_010410:c1997136-1996441:696_3
1795	CTAGTTGGAAACATGATTTTCACTGGTGATGCATTATTAATTGACGGCTGCGGTCGAACTGACTTCCAGCAAGGTAATGCAGGCACACTTTATGACAGTATTCATAAACAACTTTTTAGC	1	(Bla)Mbl:NC_010410:c1997136-1996441:696_4
1796	CTGCCTGACAACACTATTGTATATCCGGGACACGATTATAAAGGTCGTCTGTCTTCAACAATTGGTTATGAACGCTTAAATAATTCACGTCTAGGTCAGAATCGCTCGCGTGAAGATTTT	1	(Bla)Mbl:NC_010410:c1997136-1996441:696_5
1797	CAGAATCGCTCGCGTGAAGATTTTATTGAATTAATGAATAACTTAAATCTGCCATATCCAAAACAAATCGATAAAGCACTTCCTGCTAATCAGGCTTGCGGCTCAATTTCACAATTATAA	1	(Bla)Mbl:NC_010410:c1997136-1996441:696_6
1798	ATGAATCTGAATATAAGAGGACATTTAATGAAGAACTTTCTCACCAAGAAAATGTACGCAACTAGAGCTTTATTTTTTGCTGTAGGTGTTACGGCTTTGAATGTTTCCCCTATTGTTATT	1	(Bla)BlaA2:NC_010410:2507740-2509014:1275_1
1799	TCTACTACTCATGCAGCGACAGAACAAAAAATGGATAATTTATCGACTACACTTTCATTAATTTTTGCAGATAAACCCATAGAAGCTTCTTTATTTAGCCCTCAATTTTTAGGACAAGTT	1	(Bla)BlaA2:NC_010410:2507740-2509014:1275_2
1800	CCCATCACACAAATTCAAAAAATCGTTGATGATTTAAAAGTCTCTTTAGGTGCTCTTAAAAATATTAATGTTTCAAATGGCTCTGGGACTATTGATTTCGAAAAGGGAGAATTACCCGTT	1	(Bla)BlaA2:NC_010410:2507740-2509014:1275_3
1801	TCAATTAGCTTAAATGAGCAAGAACAAATTAGTACTCTTTGGTTTAGTGCGCCTCATTTTAAGACAATAAGCCTAGACGAAATGGTTAAAGGTCTACATGAAAATGCGATCGGTAAAACT	1	(Bla)BlaA2:NC_010410:2507740-2509014:1275_4
1802	TCTCTTTTAGTTATTGTAGATAACAAGCCTGTGGTTGTAGAAAATGATAAAACCCCTATGGCTGTCGGTTCGACTTTTAAGTTACTAGTTTTAAAAGCTTATGAAGATGCGATAAAAAAA	1	(Bla)BlaA2:NC_010410:2507740-2509014:1275_5
1803	GGCGAATTAAAAAGAGAAACTATTGTTTCTTTAAAAGAAAAGAATCGCTCGTTGCCAACAGGAGTTTTACAAAACTTGCCTGCTGGTACACCTATAAATCTCGAACTTCTTGCGCAGTTA	1	(Bla)BlaA2:NC_010410:2507740-2509014:1275_6
1804	ATGATACAAATTAGCGATAATACAGCAACAGATAGCTTGATAGATGTATTAAAGAAACCTCGTATAGAAGCGTTGTCACCTAGAAATTCTCCTCTGCTGACGACACGAGAGCTATTTCAA	1	(Bla)BlaA2:NC_010410:2507740-2509014:1275_7
1805	CTGATTGATTCAAGTAATGAAAAGCTCAGAAATAAGTTTAAAACAGGAACAAAGTCGGCTCGTCTGGAAGCACTCTCTGAGCTAGACAAACTGCCACTACCAAGTGTGAGTAGCATTGGA	1	(Bla)BlaA2:NC_010410:2507740-2509014:1275_8
1806	AAATCGGCTACTTGGCAAGATGCTGAATGGTATATGTCAGCCCATGAGATTTGTCCTCTTCTTGAAAGTGTTCAAGATGCTCCGGCTCTGAACAGTTCTTTAAATCCACTTTTTAAAAAT	1	(Bla)BlaA2:NC_010410:2507740-2509014:1275_9
1807	TTAAATTGGCAAAAGATTGGTTTCAAAGGTGGTTCCGAATACGGCGTCATCAACTTTTCTGTAATTGGAAAAACTCAAAAAGGTCATAACGTGTGTGCCGTATTTACCGCAAATGGAAAT	1	(Bla)BlaA2:NC_010410:2507740-2509014:1275_10
1808	CAAAAAGGTCATAACGTGTGTGCCGTATTTACCGCAAATGGAAATGAGCCACAACCCGAATCAAAACTAGCAATATTATTTACAGGCATACTTCAAGCTGTTGATTCTATGAGTCATTAG	1	(Bla)BlaA2:NC_010410:2507740-2509014:1275_11
1809	ATGGATATTATTGATAAAGTTTTTCAGCAAGAGGATTTCTCACGCCAGGATTTGAGTGACAGCCGTTTTCGCCGCTGCCGCTTTTATCAGTGTGACTTCAGCCACTGTCAGCTGCAGGAT	1	(Flq)Qnr-A1:AY070235:303-959:657_1
1810	GCCAGTTTCGAGGATTGCAGTTTCATTGAAAGCGGCGCCGTTGAAGGGTGTCACTTCAGCTATGCCGATCTGCGCGATGCCAGTTTCAAGGCCTGCCGTCTGTCTTTGGCCAACTTCAGC	1	(Flq)Qnr-A1:AY070235:303-959:657_2
1811	GGTGCCAACTGCTTTGGCATAGAGTTCAGGGAGTGCGATCTCAAGGGCGCCAACTTTTCCCGGGCCCGCTTCTACAATCAAGTCAGCCATAAGATGTACTTCTGCTCGGCTTATATCTCA	1	(Flq)Qnr-A1:AY070235:303-959:657_3
1812	GGTTGCAACCTGGCCTATACCAACTTGAGTGGCCAATGCCTGGAAAAATGCGAGCTGTTTGAAAACAACTGGAGCAATGCCAATCTCAGCGGCGCTTCCTTGATGGGCTCAGATCTCAGC	1	(Flq)Qnr-A1:AY070235:303-959:657_4
1813	CGCGGCACCTTCTCCCGCGACTGTTGGCAACAGGTCAATCTGCGGGGCTGTGACCTAACCTTTGCCGATCTGGATGGGCTCGACCCCAGACGGGTCAACCTCGAAGGAGTCAAGATCTGT	1	(Flq)Qnr-A1:AY070235:303-959:657_5
1814	ACCTTTGCCGATCTGGATGGGCTCGACCCCAGACGGGTCAACCTCGAAGGAGTCAAGATCTGTGCCTGGCAACAGGAGCAACTGCTGGAACCCTTGGGAGTAATAGTGCTGCCGGATTAG	1	(Flq)Qnr-A1:AY070235:303-959:657_6
1815	ATGGCTAAATATAATGAAATATTCGATAACGTGGATTTTTCGAAACAAGATTTAAGAGAATCCTATTTTGAAGGGTGTAAGTTTTATCGATGTGATTTCAATCGAACCAATCTGAGAGAC	1	(Flq)Qnr-AS:FM178379:1699484-1700140:657_1
1816	TCCCGATTTGTTGATTGTGTTTTTATCGAACAGGGGGCAATTGAAGGTTGTCATTTTGATTACAGTGACTTAAGGGACGCATCATTTAAACGCTGTCGCTTAACCATGTCTAATTTTAAA	1	(Flq)Qnr-AS:FM178379:1699484-1700140:657_2
1817	GGCGCAAATTGCTTTGGTGTCGAATTTAGAGAGTGTGATTTAAAAGGAGCTAATTTTGTTCAAGCCAGTTTTGTTAATCAAATAAGTCATCAAATGTATTTCTGCTCTGCTTATATTACG	1	(Flq)Qnr-AS:FM178379:1699484-1700140:657_3
1818	GGGTGTAATTTGTCTTATGCGAATTTTGAACGCCTATGTATCGAGAAATGTGACTTGTTTGAGAACAAATGGAACGGAGCTAATTTACAAGGGGCATCTTTTAAGGGTTCGGACCTTTCT	1	(Flq)Qnr-AS:FM178379:1699484-1700140:657_4
1819	CGTGGCGCATTCTCTGAAGACTCGTGGGGTCAATTTAGAATGCAAGATGCAAACTTATGTCATTGTGAATTGGATGGTTTAGATCCCCGTAGAATTGATTTAACCGGTGTTAAGATCTGT	1	(Flq)Qnr-AS:FM178379:1699484-1700140:657_5
1820	TGTCATTGTGAATTGGATGGTTTAGATCCCCGTAGAATTGATTTAACCGGTGTTAAGATCTGTGCATGGCAACAAGAGCAATTATTAGAGCCATTAGGATTAGTGGTACTGCCTGACTAA	1	(Flq)Qnr-AS:FM178379:1699484-1700140:657_6
1821	ATGACGCCATTACTGTATAAAAAAACAGGTACAAATATGGCTCTGGCACTCGTTGGCGAAAAAATTGACAGAAACCGTTTCACCGGTGAGAAAATTGAAAATAGTACATTTTTTAACTGT	1	(Flq)QnrB1:DQ351241:37-681:645_1
1822	GATTTTTCAGGTGCCGACCTGAGCGGCACTGAATTTATCGGCTGTCAGTTCTATGATCGTGAAAGCCAGAAAGGGTGCAATTTTAGTCGTGCGATGCTGAAAGATGCCATTTTTAAAAGC	1	(Flq)QnrB1:DQ351241:37-681:645_2
1823	TGTGATTTATCCATGGCGGATTTTCGCAATTCCAGTGCGCTGGGCATTGAAATTCGCCACTGCCGCGCACAAGGCGCAGATTTCCGCGGCGCAAGCTTTATGAATATGATCACCACGCGC	1	(Flq)QnrB1:DQ351241:37-681:645_3
1824	ACCTGGTTTTGTAGCGCATATATCACGAATACCAATCTAAGCTACGCCAATTTTTCGAAAGTCGTGTTGGAAAAGTGTGAGCTGTGGGAAAACCGTTGGATAGGTGCCCAGGTACTGGGC	1	(Flq)QnrB1:DQ351241:37-681:645_4
1825	GCGACGTTCAGTGGTTCAGATCTCTCCGGCGGCGAGTTTTCGACTTTCGACTGGCGAGCAGCAAACTTCACACATTGCGATCTGACCAATTCGGAGTTGGGTGACTTAGATATTCGGGGC	1	(Flq)QnrB1:DQ351241:37-681:645_5
1826	CTGACCAATTCGGAGTTGGGTGACTTAGATATTCGGGGCGTTGATTTACAAGGCGTTAAGTTGGACAACTACCAGGCATCGTTGCTCATGGAGCGACTTGGCATCGCGGTGATTGGTTAG	1	(Flq)QnrB1:DQ351241:37-681:645_6
1827	ATGATGACTCTGGCATTAGTTGGCGAAAAAATTGACAGAAACAGATTCACTGGTGCGAAAGTTGAAAATAGCACATTTTTCAACTGTGATTTTTCGGGTGCCGACCTCAGCGGCACTGAG	1	(Flq)qnrB12:AM774474:2435-3079:645_1
1828	TTTATTGGCTGTCAGTTCTATGATCGAGAGAGCCAGAAAGGGTGTAATTTTAGTCGCGCTATCCTGAAAGATGCCATTTTCAAAAGTTGTGATCTCTCCATGGCGGATTTCAGGAATGTG	1	(Flq)qnrB12:AM774474:2435-3079:645_2
1829	AGCGCGCTGGGAATCGAAATTCGCCACTGCCGCGCACAAGGTTCAGATTTTCGCGGCGCAAGCTTTATGAATATGATTACCACACGCACCTGGTTTTGTAGCGCCTATATCACCAATACC	1	(Flq)qnrB12:AM774474:2435-3079:645_3
1830	AACTTAAGCTACGCCAACTTTTCAAAAGTCGTACTGGAAAAGTGCGAGCTGTGGGAAAACCGTTGGATGGGTACTCAGGTACTGGGGGCGACGTTCAGTGGTTCAGATCTTTCCGGCGGT	1	(Flq)qnrB12:AM774474:2435-3079:645_4
1831	GAGTTTTCGTCGTTCGACTGGCGGGCCGCAAACTTTACGCACTGTGATTTGACCAATTCAGAACTGGGCGATCTCGATGTCCGGGGTGTTGATTTGCAAGGCGTCAAACTGGACAGCTAC	1	(Flq)qnrB12:AM774474:2435-3079:645_5
1832	TTTTCGACTTTCGACTGGCGAGCAGCAAACTTCACACATTGCGATCTGACCAATTCGGAGTTAGGTGACTTAGATATTCGGGGTGTTGATTTACAAGGCGTTAAGTTAGACAGCTACCAG	1	(Flq)QnrB19:EU432277:1-645:645_5
1833	AGCGGCACTGAATTTATCGGCTGCCAGTTCTATGATCGCGAAAGTCAGAAAGGATGCAATTTTAGTCGCGCAATGCTGAGAGATGCCATTTTCAAAAGCTGTGATTTATCAATGGCAGAT	1	(Flq)QnrB40:JN166689:1-660:660_2
1834	TTGAATTATTCCCATAAAACGTACGATCAAATTGATTTTTCCGGCCAAGATTTGAGCTCTCATCACTTTTCTCACTGTAAATTTTTTGGTTGTAATTTTAATCGAGTGAATTTACGTGAT	1	(Flq)QnrC:EU917444:1717-2382:666_1
1835	GCTAAATTCATGGGTTGTACATTTATTGAATCGAATGATTTTGAAGGATGTAATTTTATCTATGCAGACCTACGAGATGCTTCATTTATGAATTGCATGCTTTCAATGGCGAATTTCCAA	1	(Flq)QnrC:EU917444:1717-2382:666_2
1836	GGGGCAAACTGTTTTGGCCTTGAATTGAGAGAATGCGATTTAAAAGGTGCTAATTTCTCACAGGCAAACTTTGTTAATCATGTTTCTAACAAAATGTATTTTTGCTCTGCTTACATTACG	1	(Flq)QnrC:EU917444:1717-2382:666_3
1837	GGTTGTAATTTGTCTTATGCTAATTTCGATAAGCAATGCCTTGAAAAGTGTGATTTATTTGAAAATAAATGGGTAGGTGCAAGCCTGCAAGGGGCCTCTTTTAAAGAGTCAGACTTAAGT	1	(Flq)QnrC:EU917444:1717-2382:666_4
1838	AGGGGATCATTTTCTGATGACTTTTGGGAGCAATGCAGAATTCAGGGGTGTGATCTCACTCATTCAGAATTAAATGGCTTAGAACCTCGTAAAGTGGATTTAACTGGCGTGAAAATTTGT	1	(Flq)QnrC:EU917444:1717-2382:666_5
1839	GAATTAAATGGCTTAGAACCTCGTAAAGTGGATTTAACTGGCGTGAAAATTTGTTCATGGCAACAAGAGCAGCTTTTGGAGCAGTTGGGGGTGATTGTTATTCCAGACAAAGTGTTTTGA	1	(Flq)QnrC:EU917444:1717-2382:666_6
1840	ATGGAAAAGCACTTTATCAATGAAAAGTTTTCACGAGATCAATTTACGGGGAATAGAGTTAAAAATATTGCCTTTTCAAATTGTGATTTTTCAGGGGTTGATTTAACTGATACTGAATTT	1	(Flq)QnrD:FJ228229:554-1198:645_1
1841	GTTGATTGTAGTTTTTACGACAGGAATAGCTTGGAAGGGTGTGATTTTAATAGAGCCAAACTAAAAAACGCTAGCTTTAAAAGCTGCGATTTATCAATGAGTAATTTTAAAAACATTAGC	1	(Flq)QnrD:FJ228229:554-1198:645_2
1842	GCCTTAGGTCTTGAAATTAGTGAGTGTTTAGCTCAAGGAGCTGATTTTCGAGGGGCTAATTTTATGAATATGATAACTACAAGGTCATGGTTTTGTAGTGCTTATATAACCAAGACAAAT	1	(Flq)QnrD:FJ228229:554-1198:645_3
1843	CTTAGTTACGCTAATTTTTCTAGAGTCATATTAGAAAAGTGCGAACTGTGGGAAAATCGCTGGAATGGCACTGTGATAACTGGCGCCGTGTTTCGTGGCTCCGATCTTTCTTGTGGGGAG	1	(Flq)QnrD:FJ228229:554-1198:645_4
1844	TTTTCATCGTTTGATTGGTCTTTGGCTGATTTTACTGGTTGTGATTTAACGGGTGGGGCGCTTGGCGAGCTTGATGCAAGGCGAATTAATTTAGATGGAGTGAAGTTGGATGGAGAGCAG	1	(Flq)QnrD:FJ228229:554-1198:645_5
1845	TTAACGGGTGGGGCGCTTGGCGAGCTTGATGCAAGGCGAATTAATTTAGATGGAGTGAAGTTGGATGGAGAGCAGGCGCTTCAGCTTGTTGAGAGTTTAGGTGTTATTGTTCACCGATAA	1	(Flq)QnrD:FJ228229:554-1198:645_6
1846	ATGGAAACCTACAATCATACATATCGGCACCACAACTTTTCACATAAAGACTTAAGTGATCTCACCTTCACCGCTTGCACATTCATTCGCAGCGACTTTCGACGTGCTAACTTGCGTGAT	1	(Flq)Qnr-S1:AB187515:9737-10393:657_1
1847	ACGACATTCGTCAACTGCAAGTTCATTGAACAGGGTGATATCGAAGGCTGCCACTTTGATGTCGCAGATCTTCGTGATGCAAGTTTCCAACAATGCCAACTTGCGATGGCAAACTTCAGT	1	(Flq)Qnr-S1:AB187515:9737-10393:657_2
1848	AATGCCAATTGCTACGGTATAGAGTTCCGTGCGTGTGATTTAAAAGGTGCCAACTTTTCCCGAACAAACTTTGCCCATCAAGTGAGTAATCGTATGTACTTTTGCTCAGCATTTATTTCT	1	(Flq)Qnr-S1:AB187515:9737-10393:657_3
1849	GGATGTAATCTTTCCTATGCCAATATGGAGAGGGTTTGTTTAGAAAAATGTGAGTTGTTTGAAAATCGCTGGATAGGAACGAACCTAGCGGGTGCATCACTGAAAGAGTCAGACTTAAGT	1	(Flq)Qnr-S1:AB187515:9737-10393:657_4
1850	CGAGGTGTTTTTTCCGAAGATGTCTGGGGGCAATTTAGCCTACAGGGTGCCAATTTATGCCACGCCGAACTCGACGGTTTAGATCCCCGCAAAGTCGATACATCAGGTATCAAAATTGCA	1	(Flq)Qnr-S1:AB187515:9737-10393:657_5
1851	TGCCACGCCGAACTCGACGGTTTAGATCCCCGCAAAGTCGATACATCAGGTATCAAAATTGCAGCCTGGCAGCAAGAACTGATTCTCGAAGCACTGGGTATTGTTGTTTATCCTGACTAA	1	(Flq)Qnr-S1:AB187515:9737-10393:657_6
1852	ATGTCCGCCACGCTCCACGACACCGCAGCGGATCGTCGGAAGGCCACCCGCCGCGAATGGATCGGCCTGGCCGTGGTCGCCCTGCCGTGCCTGGTCTACGCCATGGACCTCACGGTGCTG	2	(Flq)QepA:AB263754:7052-8587:1536_1
1853	AACCTGGCGCTGCCGGTGCTCAGCCGTGAACTGCAGCCCTCCAGCGCCCAGCTTCTCTGGATCCTGGACATCTACGGCTTCTTCGTCGCCGGCTTCCTGATCACCATGGGCACGCTGGGC	2	(Flq)QepA:AB263754:7052-8587:1536_2
1854	GACCGCATCGGCCGGCGCCGGCTGTTGTTGATCGGCGCGGCGTTCTTCGCATTCGCCTCGGTGCTCGCGGCGCTGGCCGATACCGCCGCGCTGTTGATCGCGGCGCGCGCCTTGCTCGGC	2	(Flq)QepA:AB263754:7052-8587:1536_3
1855	CTGGCCGGCGCCACCATCGCGCCGTCCACCATGGCGCTGGTCCGCAACATGTTCCACGACCCGCGCCAGCGCCAGTTCGCCATCGGCGTGTGGATCGCCGCGTTTTCGCTGGGCAGCGCG	2	(Flq)QepA:AB263754:7052-8587:1536_4
1856	ATCGGTCCGCTGGTCGGCGGCGTGTTGCTGGAGTTCTTCCACTGGGGCGCCGTGTTCTGGCTCAACGTGCCGGTGATGCTGCTGACGCTGGCGCTCGGCCCTCGCTTCCTGCCCGAGTAT	2	(Flq)QepA:AB263754:7052-8587:1536_5
1857	CGTGATCCGGACGCGGGGCACCTGGACCTGGCCAGCGTGCTGCTGTCGCTGGCGGCGGTGCTGCTGACGATCTACGGGCTCAAGCAGTTGGCCGAGCATGGAGCGGGCCTCGCCTCGATG	2	(Flq)QepA:AB263754:7052-8587:1536_6
1858	GCTGCGCTGCTGGCCGGGCTGGCGGTCGGGGCGCTGTTCCTGCGCCGCCAGGGCCACATCGCCTACCCGCTGCTGGACCTGCGGCTGTTCGCGCACGCGCCGTTCCGCGCGGCGCTGGCG	2	(Flq)QepA:AB263754:7052-8587:1536_7
1859	GCGTATGCGCTGGCCGCGCTGGCCATGTTCGGCGTCTACATCTTCATGACGCAGTACCTGCAGCTCGTGCTGGGGCTGTCGCCGCTGCAGGCCGGGCTGGCCACGCTGCCCTGGTCCCTG	2	(Flq)QepA:AB263754:7052-8587:1536_8
1860	TGCTTCGTCATCGGTTCGCTGTTGTCGCCGCAGCTCGCGGCGCGCTGGCCGGCGGCGCGCATCCTCGTCGTGGGCCTGTCGGCAGCGGCGTTCGGCTTCGCCGTGCTGGGGCTGGGGCAG	2	(Flq)QepA:AB263754:7052-8587:1536_9
1861	GGCCTGTGGTGGCTGGTGCCGGCCACGATCGTCATGGGCCTGGGCCTGGCGCCGGTGTTCACCATCGGCAACGAGATCATCATCACCAGCGCGCCGTCCGAGCGCGCGGGCGCGGCCTCG	2	(Flq)QepA:AB263754:7052-8587:1536_10
1862	GCCTTGTCGGAGACGGTGTCCGAATTCAGCGGCGCGCTGGGCATCGCGCTGTTCGGCAGCGTCGGCCTGGTGGTCTACCGGCAGGCGCTGACCAGCGCGGCGCTGCCCGGCCTGCCGGCC	2	(Flq)QepA:AB263754:7052-8587:1536_11
1863	GATGCGCTGCAGGCGGCCGGTGCCTCGCTCGGGGGCGCCGTGCACCTGGCCGACACCCTGCCGGCGTGGCAGGGCGCGGCCTTGCTGGCGGCCGCACGCGCGGGCTTCACCGATGCGCTG	2	(Flq)QepA:AB263754:7052-8587:1536_12
1864	CGCGCGGGCTTCACCGATGCGCTGCAGGCCACGGCCTGGGCCGGCGCGGTGCTGGTGCTGGTGGCCGCTGGGCTGGTGGCGCGCCTGCTGCGCAAGCGCCCAGCGCTCGCATCTGGTTGA	2	(Flq)QepA:AB263754:7052-8587:1536_13
1865	ATGAATAAACAGATTTTTGTCTTATATTTTAATATTTTCTTGATTTTTTTAGGTATCGGTTTAGTAATACCAGTCTTGCCTGTTTATTTAAAAGATTTGGGATTAACTGGTAGTGATTTA	1	(Flq)norA:D90119:478-1644:1167_1
1866	GGATTACTAGTTGCTGCTTTTGCGTTATCTCAAATGATTATATCGCCGTTTGGTGGTACGCTAGCTGACAAATTAGGGAAGAAATTAATTATATGTATAGGATTAATTTTGTTTTCAGTG	1	(Flq)norA:D90119:478-1644:1167_2
1867	TCAGAATTTATGTTTGCAGTTGGCCACAATTTTTCGGTATTGATGTTATCGAGAGTGATTGGTGGTATGAGTGCTGGTATGGTAATGCCTGGTGTGACAGGTTTAATAGCTGACATTTCA	1	(Flq)norA:D90119:478-1644:1167_3
1868	CCAAGCCATCAAAAAGCAAAAAACTTTGGCTACATGTCAGCGATTATCAATTCTGGATTCATTTTAGGACCAGGGATTGGTGGATTTATGGCAGAAGTTTCACATCGTATGCCATTTTAC	1	(Flq)norA:D90119:478-1644:1167_4
1869	TTTGCAGGAGCATTAGGTATTCTAGCATTTATAATGTCAATTGTATTGATTCACGATCCGAAAAAGTCTACGACAAGTGGTTTCCAAAAGTTAGAGCCACAATTGCTAACGAAAATTAAC	1	(Flq)norA:D90119:478-1644:1167_5
1870	TGGAAAGTGTTTATTACACCAGTTATTTTAACACTTGTATTATCGTTTGGTTTATCTGCATTTGAAACATTGTATTCACTATACACAGCTGACAAGGTAAATTATTCACCTAAAGATATT	1	(Flq)norA:D90119:478-1644:1167_6
1871	TCGATTGCTATTACGGGTGGCGGTATATTTGGGGCACTTTTCCAAATCTATTTCTTCGATAAATTTATGAAGTATTTCTCAGAGTTAACATTTATAGCTTGGTCATTATTATATTCAGTT	1	(Flq)norA:D90119:478-1644:1167_7
1872	GTTGTCTTAATATTATTAGTTTTTGCTAATGGCTATTGGTCAATAATGTTAATCAGTTTTGTTGTCTTCATAGGTTTTGATATGATACGACCAGCCATTACAAATTATTTTTCTAATATT	1	(Flq)norA:D90119:478-1644:1167_8
1873	GCTGGAGAAAGGCAAGGCTTTGCAGGCGGATTGAACTCGACATTCACTAGTATGGGTAATTTCATAGGTCCTTTAATCGCAGGTGCGTTATTTGATGTACACATTGAAGCACCAATTTAT	1	(Flq)norA:D90119:478-1644:1167_9
1874	TTATTTGATGTACACATTGAAGCACCAATTTATATGGCTATAGGTGTTTCATTAGCAGGTGTTGTTATTGTTTTAATTGAAAAGCAACATAGAGCAAAATTGAAAGAACAAAATATGTAG	1	(Flq)norA:D90119:478-1644:1167_10
1875	ATGAGCCTGCAAAAAACCTGGGGAAACATTCACCTGACCGCGCTCGGCGCGATGATGCTCTCCTTTCTGCTCGTCGGCTGCGACGACAGCGTCGCACAGAATGCTGCGCCTCCCGCCCCG	1	(Flq)OqxA:EU370913:46652-47827:1176_1
1876	ACGGTCAGCGCCGCTAAGGTGCTGGTGAAGTCGATCAGTCAGTGGGATAGTTTTAACGGTCGCATTGAAGCGGTGGAGAGCGTTCAGCTTCGCCCTCGCGTCTCGGGATACATTGATAAA	1	(Flq)OqxA:EU370913:46652-47827:1176_2
1877	GTGAATTACACTGACGGCCAGGAGGTGAAAAAGGGCCAGGTGCTGTTCACGATAGATGACAGAACCTATCGCGCCGCGCTGGAGCAGGCGCAGGCGGCGTTGGCAAGAGCCAAAACGCAG	1	(Flq)OqxA:EU370913:46652-47827:1176_3
1878	GCCAGCCTCGCGCAAAGCGAGGCGAACCGCACCGATAAATTAGTCCATACCAACCTCGTCTCCCGTGAAGAGTGGGAGCAGCGCCGGTCAGCCGCGGTTCAGGCGCAGGCCGACATTCGC	1	(Flq)OqxA:EU370913:46652-47827:1176_4
1879	GCCGCGCAGGCGGCGGTGGATGCCGCGCAGCTTAACCTCGACTTCACCAAAGTGACCGCCCCTATTGACGGCCGCGCCAGCCGGGCGCTGATCACCAGCGGTAACCTGGTCACCGCGGGC	2	(Flq)OqxA:EU370913:46652-47827:1176_5
1880	GACACCGCCAGCGTGCTCACCACCCTGGTCTCGCAAAAGACGGTGTACGTCTACTTTGACGTCGACGAGTCAACCTACCTCCACTATCAAAACCTCGCCCGCCGCGGGCAAGGCGCGTCC	1	(Flq)OqxA:EU370913:46652-47827:1176_6
1881	AGCGATAATCAGGCGCTCCCGGTGGAGATTGGCCTGGTGGGCGAGGAGGGTTACCCCCACCAGGGCAAAGTGGATTTTCTCGATAATCAGTTAACGCCGAGTACCGGCACCATCCGCATG	1	(Flq)OqxA:EU370913:46652-47827:1176_7
1882	CGTGCGCTGCTGGATAACTCGCAGCGTCTGTTCACGCCGGGGCTGTTTGCCCGCGTGCGTCTGCCGGGCAGCGCAGAGTTCAAAGCCACGCTGATCGACGACAAAGCGGTACTGACCGAT	1	(Flq)OqxA:EU370913:46652-47827:1176_8
1883	CAGGATCGTAAATACGTCTATATCGTTGATAAAGATGGTAAAGCACAGCGCCGCGACATTACCCCAGGGCGGCTGGCAGACGGTTTACGCATCGTTCAGAAGGGGTTGAATCCTGGGGAT	1	(Flq)OqxA:EU370913:46652-47827:1176_9
1884	CAGAAGGGGTTGAATCCTGGGGATAGCGTCATCGTCGACGGCTTACAAAAAGTGTTTATGCCGGGTATGCCGGTTAACGCCAAAACCGTTGCCATGACCTCCAGCGCCACCCTTAACTGA	1	(Flq)OqxA:EU370913:46652-47827:1176_10
1885	ATGGACTTTTCCCGCTTTTTTATCGACAGGCCGATTTTCGCCGCGGTGCTGTCGATTTTAATTTTTATCACCGGGTTAATCGCTATCCCACTGCTGCCGGTGAGCGAATATCCGGATGTC	1	(Flq)OqxBgb:EU370913:47851-51003:3153_1
1886	GTCCCGCCGAGCGTCCAGGTGCGCGCGGAGTATCCCGGCGCCAACCCGAAAGTGATTGCCGAGACCGTGGCGACGCCGCTGGAGGAAGCGATCAACGGCGTTGAAAACATGATGTACATG	1	(Flq)OqxBgb:EU370913:47851-51003:3153_2
1887	AAATCGGTCGCCGGCTCCGACGGCGTGCTGGTCACCACCGTCACCTTCCGCCCGGGTACCGACCCGGATCAGGCGCAGGTTCAGGTGCAGAACCGCGTCGCGCAGGCCGAAGCGCGTCTG	2	(Flq)OqxBgb:EU370913:47851-51003:3153_3
1888	CCGGAGGATGTACGCCGTCTGGGGATCACCACCCAGAAGCAGTCTCCGACGCTGACCCTGGTGGTGCATCTGTTCTCCCCCGGCGGGAAGTACGACTCGCTGTATATGCGCAACTACGCC	1	(Flq)OqxBgb:EU370913:47851-51003:3153_4
1889	ACGCTGAAAGTGAAGGATGAGCTGGCGCGCCTGCCCGGCGTCGGCCAGATCCAGATTTTTGGCTCCGGTGAATATGCGATGCGCGTCTGGCTGGATCCCAATAAGGTCGCTGCCCGCGGT	1	(Flq)OqxBgb:EU370913:47851-51003:3153_5
1890	CTGACGGCCTCGGATGTGGTGACGGCGATGCAGGAGCAAAACGTCCAGGTGTCTGCCGGACAGCTTGGCGCCGAGCCGCTGCCGCAGGAGAGCGATTTCCTGATCTCCATTAACGCCCAG	1	(Flq)OqxBgb:EU370913:47851-51003:3153_6
1891	GGCCGTCTGCATACCGAAGAAGAGTTTGGCAATATCATTCTGAAAACGGCGCAGGATGGCTCGCTGGTCCGCCTGCGCGACGTGGCGCGCATCGAGATGGGTTCCGGTAGCTATGCGCTG	1	(Flq)OqxBgb:EU370913:47851-51003:3153_7
1892	CGCTCCCAGCTCAACAATAAGGATGCGGTCGGGATCGGTATCTTCCAGTCACCCGGCGCTAACGCCATCGATCTGTCGAACGCGGTACGCGCCAAAATGGCCGAGCTGGCCACCCGCTTC	1	(Flq)OqxBgb:EU370913:47851-51003:3153_8
1893	CCGGAAGATATGCAATGGGCGGCGCCGTACGACCCGACGGTTTTCGTCCGCGACTCCATCCGCGCGGTGGTGCAGACGCTGCTGGAGGCGGTAGTGCTGGTGGTGCTGGTAGTGATCCTG	2	(Flq)OqxBgb:EU370913:47851-51003:3153_9
1894	TTCCTGCAGACCTGGCGCGCGTCGATTATCCCGTTGATCGCTGTGCCGGTATCGGTGGTGGGTACCTTCAGCATTCTCTATCTGCTGGGCTTCTCGCTGAATACCCTGAGCCTGTTCGGG	1	(Flq)OqxBgb:EU370913:47851-51003:3153_10
1895	CTGGTACTGGCTATCGGTATCGTGGTGGACGACGCCATCGTGGTGGTGGAGAACGTCGAGCGTAATATCGAAGAGGGGCTTGCGCCGCTTGCCGCGGCGCATCAGGCGATGCGTGAGGTC	1	(Flq)OqxBgb:EU370913:47851-51003:3153_11
1896	TCCGGGCCGATTATCGCCATTGCGCTGGTGCTGTGTGCGGTGTTCGTGCCGATGGCGTTTCTCTCCGGGGTCACCGGCCAGTTCTACAAACAGTTCGCGGTGACCATCGCCATCTCGACG	1	(Flq)OqxBgb:EU370913:47851-51003:3153_12
1897	GTGATCTCGGCCATCAACTCGCTGACGCTCTCCCCGGCGCTGGCGGCCCTGCTGTTAAAGCCGCACGGCGCGAAGAAAGACCTCCCTACCCGGCTGATCGATCGCCTGTTTGGCTGGATT	1	(Flq)OqxBgb:EU370913:47851-51003:3153_13
1898	TTCCGTCCGTTTAACCGCTTTTTCCTGCGCAGCTCGAACGGCTATCAGGGACTGGTAGGCAAAACGCTTGGACGCCGTGGCGCAGTGTTTGCGGTGTACCTGCTGCTGCTCTGCGCCGCT	1	(Flq)OqxBgb:EU370913:47851-51003:3153_14
1899	GGGGTGATGTTTAAAGTCGTCCCCGGCGGGTTTATTCCCACCCAGGATAAGCTGTATCTCATTGGCGGCGTGAAGATGCCGGAAGGGTCGTCGCTGGCGCGCACCGACGCGGTGATCCGC	1	(Flq)OqxBgb:EU370913:47851-51003:3153_15
1900	AAAATGAGCGAGATCGGGATGAATACCGAAGGGGTCGACTATGCGGTCGCTTTCCCGGGGCTTAACGCGCTGCAGTTCACCAACACGCCGAATACCGGGACGGTCTTTTTTGGCCTGAAA	1	(Flq)OqxBgb:EU370913:47851-51003:3153_16
1901	CCGTTCGACCAGCGCAAACACACGGCGGCGGAAATTAACGCGGAGATCAACGCCAAAATCGCGCAAATCCAGCAGGGCTTTGGCTTTTCCATCCTGCCGCCGCCGATTTTAGGTCTGGGT	1	(Flq)OqxBgb:EU370913:47851-51003:3153_17
1902	CAGGGTTCCGGCTACTCCCTGTACATCCAGGATCGCGGAGGGCTGGGCTATGGCGCGCTGCAAAGCGCGGTGAATGCGATGTCCGGGGCGATTATGCAGACGCCGGGGATGCACTTCCCG	2	(Flq)OqxBgb:EU370913:47851-51003:3153_18
1903	ATCTCGACTTACCAGGCTAACGTGCCGCAGCTGGACGTGCAGGTCGATCGCGATAAGGCGAAAGCGCAGGGGGTATCGCTAACCGATCTGTTCGGTACGCTGCAGACCTATCTCGGCTCG	1	(Flq)OqxBgb:EU370913:47851-51003:3153_19
1904	TCTTATGTCAATGACTTTAACCAGTTCGGGCGTACCTGGCGCGTGATGGCCCAGGCTGACGGACCATACCGCGAGAGCGTGGAAGATATCGCCAATCTGCGCACCCGCAATAATCAGGGC	1	(Flq)OqxBgb:EU370913:47851-51003:3153_20
1905	GAAATGGTACCGATCGGCAGTATGGTGAATATCAGTACCACCTACGGGCCGGATCCGGTGATCCGCTACAACGGTTATCCGGCGGCGGACCTGATTGGCGATGCCGATCCGCGGGTCCTC	1	(Flq)OqxBgb:EU370913:47851-51003:3153_21
1906	TCTTCTTCGCAGGCGATGACGCATCTGGAAGAGCTGTCGAAGCAGATCCTGCCGAATGGGATGAATATTGAGTGGACGGATCTCAGCTTCCAGCAGGCCACCCAGGGCAACACGGCGCTG	1	(Flq)OqxBgb:EU370913:47851-51003:3153_22
1907	ATCGTCTTCCCGGTGGCGGTGCTGCTGGCATTCCTCGTACTGGCCGCGCTGTATGAAAGCTGGACCCTGCCGCTGGCGGTGATCCTTATCGTACCGATGACGATGCTCTCCGCGCTGTTT	1	(Flq)OqxBgb:EU370913:47851-51003:3153_23
1908	GGCGTCTGGCTGACCGGGGGCGATAACAACGTCTTCGTGCAGGTGGGTCTGGTGGTCCTGATGGGCCTGGCCTGTAAAAACGCCATTCTGATCGTCGAGTTTGCCCGCGAGCTGGAGATC	1	(Flq)OqxBgb:EU370913:47851-51003:3153_24
1909	CAGGGGAAAGGCATCATGGAAGCGGCGCTGGAGGCATGCCGCCTGCGTCTGCGCCCGATCGTGATGACCTCCATCGCCTTTATCGCCGGGACCATTCCGCTGATCCTCGGCCACGGCGCG	2	(Flq)OqxBgb:EU370913:47851-51003:3153_25
1910	GGGGCGGAAGTCCGCGGCGTCACCGGGATCACGGTGTTCTCCGGGATGCTGGGCGTGACGCTCTTCGGTCTGTTCCTGACGCCGGTGTTTTACGTGACGCTACGGAAACTGGTGACCCGC	2	(Flq)OqxBgb:EU370913:47851-51003:3153_26
1911	GTGTTCTCCGGGATGCTGGGCGTGACGCTCTTCGGTCTGTTCCTGACGCCGGTGTTTTACGTGACGCTACGGAAACTGGTGACCCGCAGGAAGCCGGTCCAGGAGGATCTGCCCGCCTAG	1	(Flq)OqxBgb:EU370913:47851-51003:3153_27
1912	TTGACCAATTCAGAACTGGGCGATCTCGATGTCCGGGGTGTTGATTTGCAAGGCGTCAAACTGGACAGCTACCAGGCATCGTTGATCCTGGAACGTCTTGGTATCGCTGTCATGGGTTAA	1	(Flq)QnrB9:EF653270:1-648:648_6
1913	ATGCTGCAGGGATTGAATCATCTGACGCTGGCGGTCAGCGATCTGGCGTCAAGCCTGGCATTTTATCAGCAGTTACCTGGAATGCGCCTGCACGCCAGCTGGGATAGCGGAGCCTATCTC	1	(Fcyn)FosA:JQ343850:4619-5035:417_1
1914	TCCTGTGGGGCGCTGTGGCTGTGCTTGTCGCTGGATGAGCAGCGGCGTAAAACGCCCCCTCAGGAAAGCGACTATACCCACTACGCCTTCAGCGTGGCGGAAGAAGAGTTTGCCGGGGTG	1	(Fcyn)FosA:JQ343850:4619-5035:417_2
1915	GTGGCTCTGCTGGCGCAGGCGGGGGCTGAGGTATGGAAAGATAACCGCAGTGAAGGGGCGTCTTACTATTTTCTCGACCCTGACGGCCATAAGCTGGAGCTGCATGTGGGGAATCTGGCG	1	(Fcyn)FosA:JQ343850:4619-5035:417_3
1916	GCGTCTTACTATTTTCTCGACCCTGACGGCCATAAGCTGGAGCTGCATGTGGGGAATCTGGCGCAGCGGCTGGCCGCCTGTCGCGAACGCCCCTACAAGGGGATGGTCTTTTTTGATTGA	1	(Fcyn)FosA:JQ343850:4619-5035:417_4
1917	ATGTTAAAATCTATTAATCATATATGCTTTTCAGTCAGAAATTTAAACGATTCAATACATTTTTATAGAGATATTTTACTTGGGAAATTGCTATTGACTGGTAAAAAAACTGCTTATTTT	1	(Fcyn)FosB:AHLO01000073:63139-63558:417_1
1918	GAGCTTGCAGGCCTATGGATTGCTTTAAATGAAGAAAAAGATATACCACGTAATGAAATTCACTTTTCATATACACATATAGCTTTCACTATAGATGACAGCGAATTTAAATATTGGCAT	1	(Fcyn)FosB:AHLO01000073:63139-63558:417_2
1919	CAGAGGTTAAAAGATAATAACGTGAATATTTTAGAAGGAAGAGTTAGAGATATTAGAGATAGACAATCAATTTACTTTACCGACCCTGATGGTCATAAGCTAGAATTACATACTGGCACA	1	(Fcyn)FosB:AHLO01000073:63139-63558:417_3
1920	AGACAATCAATTTACTTTACCGACCCTGATGGTCATAAGCTAGAATTACATACTGGCACACTTGAGAACAGATTAAATTATTATAAAGAGGCTAAACCACATATGACATTTTACAAATAA	1	(Fcyn)FosB:AHLO01000073:63139-63558:417_4
1921	ATGATGACATCGATCATGTTTTCGATGTTGTCGGACATCACGCGGATTTTTGTCGAGCAGGGGCTACGGGTCTATCCCTTTCAAAGCAGTGCCTTGCTGGGCGTCGATGAAGAGGGGCGT	1	(Fcyn)FosC:Z33413:387-935:549_1
1922	GTCACGCTTCATGCGCGCCAGCTGGCAACGGCCATGGCATCGGGTTACATGCCCTTGCTCACTGGGGATCTGCTGCTGCGCGGCGAGCAGGAGGCGCAGGTCTTTTCAAGTGACAATATC	1	(Fcyn)FosC:Z33413:387-935:549_2
1923	GCCCCGTTGCTCGCTGCGGACTTCGAAGTGCGTCGGGTCTTGTATTACTCCGATGTGGCCGGTGTCTACGACCAGGGCAATGCCTTGGTCCCTTGGGTTGGCAATGCCAACGCCGCGTGC	1	(Fcyn)FosC:Z33413:387-935:549_3
1924	ATGGAGGCTTGTGTGGGGGCGTCGTCGATGACGGACCTGACCGGTGGCATGCGCAACAAGTTCATGCAGCAGCGCCAGTTGGCACGCCTGGGCGTGGTTTCGGAGGTCTTGTCATTCGAG	1	(Fcyn)FosC:Z33413:387-935:549_4
1925	CAGCGCCAGTTGGCACGCCTGGGCGTGGTTTCGGAGGTCTTGTCATTCGAGTGCTTCGACAGGGTGCATCTGTCGTTGTGCGGGTTGCGTCAATTTGGAACCGTGTTCTTGAGCGAGTGA	1	(Fcyn)FosC:Z33413:387-935:549_5
1926	ATGGTCTTAGTAATGAAAGATATCGGCATTACCATTTATGGATCTGAGCAGGATGAGGCTGATGTGTTCCAGGAAATTTCATCTCGATTTGGCGTTACACCTACCATTGTAAGCTCTCCT	1	(Gly)VanH-M:FJ349556:3884-4864:981_1
1927	ATATCAGAAACCAACGTAATGTTAGCCCCTAAAAATAAGTGTATCAGCGTGGGGCACAAGTCTGAGATTCACAAATCTATCCTTATTGCATTGAAGGAATCCGGCGTCAAATATATCTCT	1	(Gly)VanH-M:FJ349556:3884-4864:981_2
1928	ACTCGAAGTATTGGTTACAATCATATAGATATGAAGGCAGCGGAAAAAATGGGTATTGCTGTCGAGAACGTCACTTATTCACCAGATAGTGTTGCCGATTATACATTGATGCTGATACTT	1	(Gly)VanH-M:FJ349556:3884-4864:981_3
1929	ATGGCAATACGCCATACGAAATCTACTTTGTGCTCTATGGAAAAACATGATTTCAGACTGAACAGCGTCCGTGGTAAAGTACTGCGTGACCTGACAGTAGGTGTACTGGGAACCGGTCAT	1	(Gly)VanH-M:FJ349556:3884-4864:981_4
1930	ATAGGCAAAGCGGTTATTGAGCGACTACAGGGGTTTGGAGGTCACGTGTTGGCGTACGGCAACAACAAAGAGGCGACGGCAAATTATGTATCCTTCAATGAATTACTGCAAAAAAGTGAC	1	(Gly)VanH-M:FJ349556:3884-4864:981_5
1931	ATTCTAACCATTCATGTACCCCTTAGCGATGACACATACCATATGATCGGTCACGAACAGATTAAAGCAATGAAACAGGGCGCCTTTCTTATTAATACTGCTCGAGGTGGACTTATAGAT	1	(Gly)VanH-M:FJ349556:3884-4864:981_6
1932	ACCGAAGTTCTGGTTAAAGCACTGGAGGACGGAAAACTGGGGGGCGCCGCATTAGATGTATTAGAGGGAGAAGAAGGGCTTTTCTACTTTGATTGCACCCAAAAGCCAATTAACAATCAA	1	(Gly)VanH-M:FJ349556:3884-4864:981_7
1933	TTTTTGCTGAAACTTCAAAGGATGCCAAATGTGACAATCACACCGCATACGGCTTACTATAGCGAAAAAACGTTACGTGATACTGTTGAAAAAACAGTCAAGAACTGTTTGGAATTTGAG	1	(Gly)VanH-M:FJ349556:3884-4864:981_8
1934	ATGAGACGTATATCGATTTTAATTGCTGAAGATGAAGAAGAAATTGCTGATTTGCTTGCCATTCACCTGGAAAAAGAAGGATATGACGTTATTAAAGTACATGACGGACAAGAAGCCCTC	1	(Gly)VanR-M:FJ349556:982-1680:699_1
1935	CATGTAATCCAGGCTCAATCAATTGATTTGATAATTTTAGATATTATGATGCCGAAAATGGATGGATATGAAGTAACCCGTCAAGTCCGTGCACAGTATAATATGCCAATCATTTTTTTA	1	(Gly)VanR-M:FJ349556:982-1680:699_2
1936	AGTGCGAAAACTTCTGATTTCGATAAGGTGCATGGTCTAGTGATTGGAGGGGATGATTATATAACAAAGCCATTTACCCCGATTGAATTGGTTGCTCGTGTGAACGCTCAATTGCGGCGC	1	(Gly)VanR-M:FJ349556:982-1680:699_3
1937	TCTATGAAGTTGAATCACCCCCAAGCAGATGATAAAAAATCTATCTTGGAGTTCGGTGAGATCGTGATTTCTCCTGATCAACGTACAGTTTTTCTTTATGGTGAAAACATCGGGTTAACG	1	(Gly)VanR-M:FJ349556:982-1680:699_4
1938	CCGAAAGAGTTTGATATTTTGTATTTATTAGCCAGTCATCCAAAGAAAGTTTATAGTGTCGAAAATATTTTCCAGCAAGTTTGGAATGATGCATACTTTGGAGGCGGTAATACGGTAATG	1	(Gly)VanR-M:FJ349556:982-1680:699_5
1939	GGAGGCGGTAATACGGTAATGGTGCATATTCGCACCTTGCGGAAAAAACTTGGAGAAGATAAGCGAAAAAATAAGTTAATCAAAACTGTGTGGGGAGTGGGGTATACGTTCAATGGCTAA	1	(Gly)VanR-M:FJ349556:982-1680:699_6
1940	ATGGCTAAAATGAGAAGCAGTTTTCGCACCAAAATCATCTTGTTATTTGCTGTAAGCATGCTTCTGGCTGGTATGGTAACTTACTTACTTTTTAAAGGACTACAGCTTTATTATCATACT	1	(Gly)VanS-M:FJ349556:1673-2785:1113_1
1941	ATGATTCATCGTGGTAACCCATTAGCCGAACTTCGCGATTTCATAGAGAGTATTGGAGACTTTAACTTCTTTTTCCTATTATTTATCTTACTGTCGCTGTCGGTTTTCTATATACTCACT	1	(Gly)VanS-M:FJ349556:1673-2785:1113_2
1942	AAGCCCTATTCTGCTTATTTCGATGAAATATCAACCGGAATTCAATACCTCGCACTTGGCGACTTTAAACGCCGGGTTAATATCCAATCAAATGATGAATTTGGGGATATTGCTCAAGCT	1	(Gly)VanS-M:FJ349556:1673-2785:1113_3
1943	ATTAATCAGGCAAGTGAAAAATTAGAAGAAGCCATACAAAGAGGTGATTTTTCAGAAAACAGCAAAGAACAATTAGTTGTAAATTTGGCTCATGATTTGCGTACGCCGCTAACTTCTGTT	1	(Gly)VanS-M:FJ349556:1673-2785:1113_4
1944	TTAGGTTATTTAGATTTAGTTCTTAAGGATGAGAAGTTGACAAAAGAACAAGTCAGGCATTTTTTAACGATCGCCTTTACGAAATCACAGCGTTTAGAAAAACTGATTGATGAATTATTC	1	(Gly)VanS-M:FJ349556:1673-2785:1113_5
1945	GAAATCACGAGAATGAACTATGGCATGCTATCAATTGAAAAAAAGCCAATTAATTTAACTGATCTGCTTCTTCAATTGAAAGAAGAATTGTATCCGATTTTCGAGAAAAACGGTTTGACC	1	(Gly)VanS-M:FJ349556:1673-2785:1113_6
1946	GCTCGAATGAATACACTGCCTCATTTACCTGTTTCGGCTGATGGAGAGATGTTGGCTCGAGTGTTTGAAAATCTGTTGACCAATGCCAATCGTTACGGACATGACGGTCAGTTTGTAGAT	1	(Gly)VanS-M:FJ349556:1673-2785:1113_7
1947	ATTAATGGGTTTGTTGATGAAGAAGAAGTGGTTGTTCAAGTTGTGAATTATGGAGATAGCATTCCTCCGAACGAACTTCCGTATCTTTTTGATATGTTCTATACCGGTGATAAAGCACGA	1	(Gly)VanS-M:FJ349556:1673-2785:1113_8
1948	ACCCATAAAGAGGATAGCACTGGTCTTGGACTATTTATTGCGAAGAATATTGTGGAACAGCATAATGGAACGGTTACGGCTGAAAGCAGTCTAATACGTACGGTATTTGAAGTTCGTTTA	1	(Gly)VanS-M:FJ349556:1673-2785:1113_9
1949	TTTATTGCGAAGAATATTGTGGAACAGCATAATGGAACGGTTACGGCTGAAAGCAGTCTAATACGTACGGTATTTGAAGTTCGTTTACCGCTGGAAAGTGCTCCTATTGACCAAGTTTAA	1	(Gly)VanS-M:FJ349556:1673-2785:1113_10
1950	ATGGTCTTTCAAGGAAACTTACTCTTGGTTAATAACGAATATCCGGTTCTCGAAGAGAGTATAAAAACAGACGTTGTAAATTTATTTAAACATGATGAATTGACAAAAGGATATGAATTG	1	(Gly)VanY-M:FJ349556:3057-3758:702_1
1951	CTCAATAGGGAAATTTATTTATCGGAGAAAGTTGCCCGTGAATTTTCAGAGATGGTAGATGCGGCTGAAAAAGAAGGAGTTCGCCATTTTTCAATCAATAGTGGGTTTCGAAACTTTGAT	1	(Gly)VanY-M:FJ349556:3057-3758:702_2
1952	GAGCAAAATGCCCTTTATCAAGAAATGGGGTCTGACTACGCCTTGCCTGCAGGTTATAGCGAACATAATTTAGGTTTAGCACTTGATATCGGATCTACTCAAATGGAAATGAGTGAGGCA	1	(Gly)VanY-M:FJ349556:3057-3758:702_3
1953	CCGGAAGGAAAGTGGCTAGAAGATAATGCGTGGGAATACGGCTTTATTTTACGCTATCCAATGGACAAAACGGCCATCACAGGTATTCAGTATGAACCTTGGCATTTTCGCTATGTGGGA	1	(Gly)VanY-M:FJ349556:3057-3758:702_4
1954	TTACCGCACAGTGCAATTATAGAGGAAAAGAATTTTGCTTTAGAAGAATATTTGGATTTCCTAAAAGAACAAAAATCCATTTCAGGTACTATACATGGCGAAAATTATGAGATTTCTTAT	1	(Gly)VanY-M:FJ349556:3057-3758:702_5
1955	AATTATGAGATTTCTTATTATCCTATTACCGAAAAAACAGACATTGAAATGCCTGCCAATCTTCATTATGAAATATCAGGAAACAATATGGATGGTGTGATTGTGACAGTGTATCGCTAA	1	(Gly)VanY-M:FJ349556:3057-3758:702_6
1956	ATGGAAAAAGGATTTACCTTTTTAGATGAAATATTAAACGATGTTCGTTGGGACGCTAAATATGCTACGTGGGACAACTTCACTGGAAAACCAATTGATGGATATGAAGTAAATCGAATT	1	(Gly)VanX-M:FJ349556:5894-6502:609_1
1957	ATAGGAACATATGAGTTAGCCGATGCGCTATTGAAGGTTCAAGAATTAGCTTTTAACCAAGGTTATGGATTGCTTTTATGGGACGGTTACCGTCCCCAACAAGCTGTAAATTGTTTTTTG	1	(Gly)VanX-M:FJ349556:5894-6502:609_2
1958	CAATGGGCGGCACAGCCGGAAGATAATCGAACAAAGGCAAAATATTATCCCAATATTGACCGAACTGAGATGGTTTCAAAAGGATACGTGGCTTCAAAATCAAGTCATAGCCGCGGAAGT	1	(Gly)VanX-M:FJ349556:5894-6502:609_3
1959	GCAATTGATCTTACACTTTATCGATTAGACACGGACGAACTTGTTCCGATGGGGAGCGGATTTGATTTTATGGATGAGCGCTCTCATCATGAGGCAAAAGGAATTACGAGCAATGAAGCG	1	(Gly)VanX-M:FJ349556:5894-6502:609_4
1960	CAAAACCGTAGATTTTTGCGTTCCATTATGGAAAACAGTGGGTTTGAAGCGTATAGTTTCGAATGGTGGCACTATGTATTGATAAACGAACCTTATCCCTATAGCTGCTTTGATTTTCCT	1	(Gly)VanX-M:FJ349556:5894-6502:609_5
1961	ATGAAAAATATAACAATATTAATAGCTGATGATGATGCTGAAATTGCTGATTTGGTTGCTATACATTTAGAGAAAGAAGGGTATCGTGTCATTAAGGTATCGGATGGGCAAGAAACCATT	1	(Gly)VanR-F:AF155139:1512-2207:696_1
1962	GATGTTATCCAGAACCAACCCATTGATTTACTGATTTTGGATATTATGATGCCGAAAATGGATGGATTTGAAGTGACACGTCGCATTCGCGAAAAACATAATATGCCCATTATTTTTTTG	1	(Gly)VanR-F:AF155139:1512-2207:696_2
1963	AGCGCTAAAACGTCTGATTTTGATAAAGTGCAGGGACTCGTGATTGGAGCAGACGATTATATGACGAAACCATTTATACCCATTGAATTGGTAGCTCGGGTAAATGCACAGCTGCGACGC	1	(Gly)VanR-F:AF155139:1512-2207:696_3
1964	TTTATGAAGTTGAATCAACCTAAAACCAAACAGAACTCAAACTTGGAATTTGGAGGATTAACGATTTCTCCTGAACAACGTACAGTTACTCTATATGGTAAGAATATTGAGTTAACACCG	1	(Gly)VanR-F:AF155139:1512-2207:696_4
1965	AAAGAGTTTGAAATTTTATTTTTATTAGCCAGTAATCCAAATAAAGTTTATCGTGCAGAAGATATTTTTCAGAAGGTATGGGGGGATGCATACTATGAAGGTGGGAATACCGTTATGGTT	1	(Gly)VanR-F:AF155139:1512-2207:696_5
1966	ATGGGTAAAATACTACGAGGCTTTCGTTCAAAAATGATAATATTGTTAGGTTTAAGCATGTTGTTGTCTAGCGCCATAACATACCTACTCTTTAAAGTACTCCAATTGTATTATTATACA	1	(Gly)VanS-F:AF155139:2200-3297:1098_1
1967	AGTGTTGATTATGGAGATACACTAGCTTATTTTCGCAAAATCATACAAAATATTGGAGACTTTAACGTCTTTTTACTGTTATTTATCTTGCTTTCGATATTATTTTTCTTTTTACTTACA	1	(Gly)VanS-F:AF155139:2200-3297:1098_2
1968	AAACCCTATTCTGCCTATTTCAATGAAATTTCAAAAGGAATTCATTATCTCGCTCAGGGTGACTTTAAGCATCGAGTTCAAATATTGTCAAATGATGAATTTAGTGATATTGCACAAAGC	1	(Gly)VanS-F:AF155139:2200-3297:1098_3
1969	GCAAGAATGAATATTACTTCCCCTTTATCTATTATGGGTGATGGAGAGTTATTGGCACGTGTGTTTGAAAATCTTCTGATTAATGCAAATCGCTATGGGTATGAGGGGCAGTATGTAGAT	1	(Gly)VanS-F:AF155139:2200-3297:1098_7
1970	ATCAACGGTTTTATTGATTCAGAGGAAGTCGTTATTCAAGTTATCAATTATGGGGATGCTATTCCTCCAGATGAACTGCCTCATATTTTTGATATGCTTTTTACTGGTGACAAAGCACGA	1	(Gly)VanS-F:AF155139:2200-3297:1098_8
1971	ACTCATCAAGAAAATAGTACAGGTCTCGGTTTATTCATTGCGGAGAATATTGTAGAGCAACACAATGGGACAATAACTGCCGAAAGTGATTTAATACGCACGATATTTGAAGTCCGATTA	1	(Gly)VanS-F:AF155139:2200-3297:1098_9
1972	ATGAAAAATATCGGCATTACCATTTATGGATGTGAGAGGGACGAGGCTGAAGTGTTCAATGAACTTTCGCCACGCTTTGGTGTCATACCTGCCATTACAAGCTCTGCCGTATCGGAAACC	1	(Gly)VanH-E:AF155139:4979-5947:969_1
1973	AACGCAATGTTAGCTCCCGGCAATCAATGTATCAGCGTGGGGCACAAATCTGAGATTTCCGAATCCATTCTTCTTGCTCTGAAGGAATCCGGCGTCAAATATATCTCTACCCGAAGTATT	1	(Gly)VanH-E:AF155139:4979-5947:969_2
1974	GGCTGCAATCACATAGACGTGAAGGCCGCGGAAAGTATGGGTATCGCTGTTGGAAACGTGGCATATTCACCGGATAGCGTTGCCGATTATACATTGATGCTGATGCTGATGGCGATACGA	1	(Gly)VanH-E:AF155139:4979-5947:969_3
1975	AACGCAAAATCCATTGTGAGCCGTGCGGAAAAATATGATTTCAGATTGGATACTGTCCCTGGAAAAGAATTGCGTGAGATGACGGTTGGCGTGCTGGGAACCGGTCAAATAGGCAAGGCG	1	(Gly)VanH-E:AF155139:4979-5947:969_4
1976	GTTATTGAGCGACTGCGGGGATTTGGATGTCATGTGCTGGCGTATGGTCACAGCAAAGAGGCGGCGGCCAATTATGTATCCCTCAATGAATTGCTGCAGAAAAGCGACATTCTCACCATT	1	(Gly)VanH-E:AF155139:4979-5947:969_5
1977	CATGTGCCGCTCGGCACGGACACATATCATATGATTGGTCACGAACAGATTGAAGCAGTGAAACAGGGCGCGTTTCTTATCAATACAGCGCGCGGCGGGCTTGTGGATACCGGCGCGCTG	1	(Gly)VanH-E:AF155139:4979-5947:969_6
1978	ATCAAAGCGTTGGAAAATGGAAGGTTAGGCGGCGCGGCGTTGGATGTGTTGGAAGGAGAAGAAGGGCTTTTCTATTTTGATTGCACACAGAAACCGATTGACAACCAACTATTGCTTAAG	1	(Gly)VanH-E:AF155139:4979-5947:969_7
1979	CTCCACAAGATGCCAAATGTGATCATCACGCCGCATACGGCGTACTATACCGGACGGGCACTGTATGATACCGTTGAAAAGACAATATTGAACTGTCTGGAATTTGAGAGGAGAGAGACA	1	(Gly)VanH-E:AF155139:4979-5947:969_8
1980	ATGTCGATACGAATTCTACTTGTCGAGGATGATGATCATATCTGTAATACAGTAAGGGCGTTTCTGGCTGAGGCAGGATATCAGGTGGATGCCTGCACAGATGGAAATGAGGCATACACC	1	(Gly)VanR-B:AY655721:69-728:660_1
1981	AAGTTTTACGAAAACACTTATCAACTGGTTATTCTTGATATTATGCTGCCCGGTATGAACGGGCATGAACTTTTGCGTGAATTTCGTGCGAAAAATGATACTCCCATTCTGATGATGACA	1	(Gly)VanR-B:AY655721:69-728:660_2
1982	GCCCTGTCGGATGACGAAAACCAAATCCGGGCGTTTGATGCAGAGGCAGACGACTATGTAACAAAGCCATTCAAGATGCAGATTTTACTAAAGCGGGTGGAAGCCCTGCTGCGGCGCAGC	1	(Gly)VanR-B:AY655721:69-728:660_3
1983	GGTGCGCTGGCAAAGGAAATCCGTGTCGGCAGGCTGACACTTCTGCCGGAGGATTTCACGGTACTTTGTGACGGTACAGAGCTGCCCCTGACACGAAAAGAATTTGAAATCCTTTTGCTG	1	(Gly)VanR-B:AY655721:69-728:660_4
1984	CTGGTGCAGAACAAAGGCAGAACCTTAACGCATGAAATCATTTTGTCACGTATATGGGGATATGACTTTGAGGGTGATGGCAGCACAGTCCACACTCATATCAAAAATTTGCGGGCCAAG	1	(Gly)VanR-B:AY655721:69-728:660_5
1985	TATGACTTTGAGGGTGATGGCAGCACAGTCCACACTCATATCAAAAATTTGCGGGCCAAGCTGCCGGAAAATATCATCAAAACCATTCGCGGTGTAGGATACCGATTGGAGGAATCATAA	1	(Gly)VanR-B:AY655721:69-728:660_6
1986	ATGGAAAGAAAAGGGATTTTCATTAAGGTTTTTTCCTATACGATCATTGTCCTGCTACTGCTTGTCGGTGTAACAGCAACACTGTTTGCACAGCAATTTGTGTCTTATTTCAGAGTGATG	1	(Gly)VanS-B:AY655721:731-2074:1344_1
1987	GAATTACAGCAAACAGTAAAATCCTATCAGCCATTGGTGGAACTGATTCAGAATAGCGATAGGCTTGATATTCAAGAGGTGGCAGGGCTGTTTCACTACAATAACCAATCCTTTGAGTTT	1	(Gly)VanS-B:AY655721:731-2074:1344_2
1988	TATATTGAAGATAAAGAGGGAAGCGTACTCTATGCCACACCAAATGCCAATACATCAAATAGTTTTAGACCCGACTTTCTTTATGTGGTACATAGAGATGATAATATTTCGATTGTTGCT	1	(Gly)VanS-B:AY655721:731-2074:1344_3
1989	CAAAGCAAGGCAGGTGTGGGATTGCTTTATCAAGGGCTGACAATTCGGGGAATTGTTATGATTGCGATAATGGTTGTATTCAGCCTTTTATGCGCGTATATCTTTGCGCGGCAAATGACA	1	(Gly)VanS-B:AY655721:731-2074:1344_4
1990	ACGCCGATCAAAGCCTTAGCGGACAGTGCGAATAAAATGGCAAACCTGAAAGATGTACCGCCGCCGCTGGAGCGAAAGGATGAGCTTGGCGCACTGGCTCATGATATGCATTCCATGTAT	1	(Gly)VanS-B:AY655721:731-2074:1344_5
1991	GTCAGGCTGAAAGAAACCATCGCAAGGCTGGAGGATGAAATCGCAAGGGAACATGAGTTGGAGGAAACACAGCGATATTTCTTTGCGGCAGCTTCTCATGAGCTAAAAACGCCCATCGCG	1	(Gly)VanS-B:AY655721:731-2074:1344_6
1992	GCTACAAGCGTTCTGTTGGAGGGAATGCTTGAAAATATCGGTGACTACAAAGATCATTCTAAGTATCTGCGCGAATGCATCAAAATGATGGATAGGCAGGGCAAAATCATTTCCGAAATA	1	(Gly)VanS-B:AY655721:731-2074:1344_7
1993	CTGGAGCTTGTCAGCCTGAATGATGGGAGAATCGTACCCATAGCTGAACCGTTGGACATAGGGCGCACGGTTGCCGAGTTGCTGCCCGATTTTCAAACCTTGGCAGAGGCAAACAACCAG	1	(Gly)VanS-B:AY655721:731-2074:1344_8
1994	CGGTTCGTCACAGATATTCCAGCCGGGCAAATTGTCCTGTCCGATCCGAGGCTGCTCCAAAAGGCACTATCCAATGTCATATTGAATGCAGTTCAGAACACGCCGCAGGGAGGCGAGGTA	1	(Gly)VanS-B:AY655721:731-2074:1344_9
1995	CGGATATGGAGTGAGCCTGGTGCTGAAAAATGCCGCCTTTTTGTTTTGAACATGGGCGTTCACATTGATGATACTGCGCTTCCAAGGCTGTTCACCCCATTCTATCGCATTGATCAGGCG	1	(Gly)VanS-B:AY655721:731-2074:1344_10
1996	CGAAGCAGAAAAAGTGGGCGAAGCGGTTTAGGACTTGCCATCGTACAAAAAACGCTGGATGCCATGAGCCTCCAGTATGCGCTGGAAAACACCTCGGATGGCGTTTTGTTCTGGCTGGAT	1	(Gly)VanS-B:AY655721:731-2074:1344_11
1997	ATGAAAAAAATCGCCATTATTTTTGGAGGCAATTCACCGGAATACACCGTTTCTTTAGCCTCAGCAACTAGCGCAATCGAAGCACTCCAATCATCTCCCTATGATTACGACCTCTCTTTG	1	(Gly)VanC4:EU151752:29-1081:1053_1
1998	ATCGGGATCGCCCCAGATGCTATGGATTGGTACTTGTATACAGGAGAACTGGAAAACATCCGACAAGACACGTGGTTGTTGGATACGAAACATACACAGAAAATCCAGCCACTTTTTGAA	1	(Gly)VanC4:EU151752:29-1081:1053_2
1999	GGAAACGGCTTTTGGATAAGTGAAGCGCAGCAAACGTTGGTACCTGATGTTTTATTTCCCATTATGCATGGTAAATACGGGGAAGATGGCAGTATCCAAGGAATGTTTGAATTGATGAAG	1	(Gly)VanC4:EU151752:29-1081:1053_3
[truncated: 25,842 more rows]
